# Supplementary material for: Genome-guided antimicrobial potential of Bacillus stercoris from coastal sand with activity against multidrug-resistant bacteria, including MRSA
Source: Int Microbiol. 2026 May 1;29(5):713–28. doi: 10.1007/s10123-026-00836-x (PMC13260041; doi:10.1007/s10123-026-00836-x)
Supplement: Supplementary file 1 — Supplementary Material 1 [file 10123_2026_836_MOESM1_ESM.xlsx]

## Sheet: 2AT10_eggnogmapper
#query	seed_ortholog	evalue	score	eggNOG_OGs	max_annot_lvl	COG_category	Description	Preferred_name	GOs	EC	KEGG_ko	KEGG_Pathway	KEGG_Module	KEGG_Reaction	KEGG_rclass	BRITE	KEGG_TC	CAZy	BiGG_Reaction	PFAMs
ABS995_00005	224308.BSU18340	2e-315	931.0	COG1020@1|root,COG1020@2|Bacteria,1TPTH@1239|Firmicutes,4HAHU@91061|Bacilli,1ZB3S@1386|Bacillus	91061|Bacilli	Q	Catalyzes the first step in the D-alanylation of lipoteichoic acid (LTA), the activation of D-alanine and its transfer onto the D-alanyl carrier protein (Dcp) DltC. In an ATP- dependent two-step reaction, forms a high energy D-alanyl-AMP intermediate, followed by transfer of the D-alanyl residue as a thiol ester to the phosphopantheinyl prosthetic group of the Dcp. D-alanylation of LTA plays an i…	-	-	-	ko:K15664,ko:K15666,ko:K15667	ko01054,map01054	-	-	-	ko00000,ko00001,ko01008	-	-	-	AMP-binding,AMP-binding_C,Condensation,PP-binding
ABS995_00010	224308.BSU18350	0.0	910.0	COG2027@1|root,COG2027@2|Bacteria,1TQFQ@1239|Firmicutes,4HA3X@91061|Bacilli,1ZBNY@1386|Bacillus	91061|Bacilli	M	D-alanyl-D-alanine carboxypeptidase	dacC	-	3.4.16.4	ko:K07259	ko00550,map00550	-	-	-	ko00000,ko00001,ko01000,ko01002,ko01011	-	-	-	Peptidase_S13
ABS995_00015	224308.BSU18360	6.18e-237	651.0	COG2017@1|root,COG2017@2|Bacteria,1TS6R@1239|Firmicutes,4IRTK@91061|Bacilli,1ZGMA@1386|Bacillus	91061|Bacilli	G	Aldose 1-epimerase	yoxA	GO:0003674,GO:0003824,GO:0004034,GO:0005575,GO:0005622,GO:0005623,GO:0005737,GO:0005975,GO:0005996,GO:0006006,GO:0006012,GO:0008150,GO:0008152,GO:0009056,GO:0016052,GO:0016853,GO:0016854,GO:0016857,GO:0019318,GO:0019320,GO:0019388,GO:0033499,GO:0044238,GO:0044281,GO:0044282,GO:0044424,GO:0044464,GO:0046365,GO:0071704,GO:1901575	5.1.3.3	ko:K01785	ko00010,ko00052,ko01100,ko01110,ko01120,ko01130,map00010,map00052,map01100,map01110,map01120,map01130	M00632	R01602,R10619	RC00563	ko00000,ko00001,ko00002,ko01000	-	-	-	Aldose_epim
ABS995_00020	224308.BSU18370	1.27e-308	844.0	COG0534@1|root,COG0534@2|Bacteria,1TNZN@1239|Firmicutes,4HANM@91061|Bacilli,1ZEAW@1386|Bacillus	91061|Bacilli	V	MATE efflux family protein	yoeA	-	-	-	-	-	-	-	-	-	-	-	MatE
ABS995_00025	224308.BSU18380	8.34e-127	360.0	2DQ89@1|root,33587@2|Bacteria,1VHBN@1239|Firmicutes,4HP4B@91061|Bacilli,1ZH85@1386|Bacillus	91061|Bacilli	S	IseA DL-endopeptidase inhibitor	yoeB	-	-	-	-	-	-	-	-	-	-	-	Endopep_inhib
ABS995_00035	224308.BSU18390	3.66e-121	346.0	COG0582@1|root,COG0582@2|Bacteria,1V2RX@1239|Firmicutes,4HE06@91061|Bacilli,1ZGYW@1386|Bacillus	91061|Bacilli	L	Integrase	-	-	-	-	-	-	-	-	-	-	-	-	Phage_integrase
ABS995_00040	224308.BSU18400	2.73e-46	149.0	COG0166@1|root,COG0166@2|Bacteria,1VFQ2@1239|Firmicutes,4HNRS@91061|Bacilli,1ZIWJ@1386|Bacillus	91061|Bacilli	G	Helix-turn-helix domain	yoeD	-	-	-	-	-	-	-	-	-	-	-	HTH_17
ABS995_00045	224308.BSU18410	0.0	1157.0	COG0405@1|root,COG0405@2|Bacteria,1TR9U@1239|Firmicutes,4HB23@91061|Bacilli,1ZCVJ@1386|Bacillus	91061|Bacilli	E	gamma-glutamyltransferase	ggt	-	2.3.2.2,3.4.19.13	ko:K00681	ko00430,ko00460,ko00480,ko01100,map00430,map00460,map00480,map01100	-	R00494,R01262,R01687,R03867,R03916,R03970,R03971,R04935	RC00064,RC00090,RC00096	ko00000,ko00001,ko01000,ko01002	-	-	-	G_glu_transpept
ABS995_00050	224308.BSU18420	7.58e-186	518.0	COG0583@1|root,COG0583@2|Bacteria,1UCV1@1239|Firmicutes,4HE6I@91061|Bacilli	91061|Bacilli	K	Transcriptional regulator	gltR1	-	-	ko:K21959	-	-	-	-	ko00000,ko03000	-	-	-	HTH_1,LysR_substrate
ABS995_00055	224308.BSU18430	4.72e-218	603.0	COG0604@1|root,COG0604@2|Bacteria,1TRRF@1239|Firmicutes,4HBSF@91061|Bacilli,1ZC7U@1386|Bacillus	91061|Bacilli	C	COG0604 NADPH quinone reductase and related Zn-dependent oxidoreductases	yogA	-	-	ko:K13955	-	-	-	-	ko00000	-	-	-	ADH_N,ADH_zinc_N
ABS995_00060	224308.BSU18440	0.0	994.0	COG0493@1|root,COG0493@2|Bacteria,1TQ1A@1239|Firmicutes,4HAD5@91061|Bacilli,1ZC3C@1386|Bacillus	91061|Bacilli	E	COG0493 NADPH-dependent glutamate synthase beta chain and related oxidoreductases	gltD	-	1.4.1.13,1.4.1.14	ko:K00266	ko00250,ko00910,ko01100,ko01110,ko01120,ko01130,ko01230,map00250,map00910,map01100,map01110,map01120,map01130,map01230	-	R00093,R00114,R00248	RC00006,RC00010,RC02799	ko00000,ko00001,ko01000	-	-	iSB619.SA_RS02450	Fer4_20,Pyr_redox_2
ABS995_00065	224308.BSU18450	0.0	2945.0	COG0067@1|root,COG0069@1|root,COG0070@1|root,COG0067@2|Bacteria,COG0069@2|Bacteria,COG0070@2|Bacteria,1TQ0B@1239|Firmicutes,4HA4G@91061|Bacilli,1ZBFF@1386|Bacillus	91061|Bacilli	E	glutamate synthase	gltA	GO:0003674,GO:0003824,GO:0005575,GO:0005622,GO:0005623,GO:0005737,GO:0006082,GO:0006520,GO:0006536,GO:0006537,GO:0006541,GO:0006807,GO:0008150,GO:0008152,GO:0008652,GO:0009058,GO:0009064,GO:0009084,GO:0009987,GO:0015930,GO:0016053,GO:0016491,GO:0016638,GO:0019676,GO:0019740,GO:0019752,GO:0043436,GO:0043648,GO:0043650,GO:0044237,GO:0044238,GO:0044249,GO:0044281,GO:0044283,GO:0044424,GO:0044464,GO:…	1.4.1.13,1.4.1.14,1.4.7.1	ko:K00265,ko:K00284	ko00250,ko00630,ko00910,ko01100,ko01110,ko01120,ko01130,ko01230,map00250,map00630,map00910,map01100,map01110,map01120,map01130,map01230	-	R00021,R00093,R00114,R00248,R10086	RC00006,RC00010,RC02799	ko00000,ko00001,ko01000	-	-	-	GATase_2,GXGXG,Glu_syn_central,Glu_synthase
ABS995_00070	224308.BSU18460	5.88e-202	560.0	COG0583@1|root,COG0583@2|Bacteria,1TRVX@1239|Firmicutes,4HA1X@91061|Bacilli,1ZCDN@1386|Bacillus	91061|Bacilli	K	Transcriptional regulator	gltC	GO:0003674,GO:0003700,GO:0006355,GO:0008150,GO:0009889,GO:0010468,GO:0010556,GO:0019219,GO:0019222,GO:0031323,GO:0031326,GO:0050789,GO:0050794,GO:0051171,GO:0051252,GO:0060255,GO:0065007,GO:0080090,GO:0140110,GO:1903506,GO:2000112,GO:2001141	-	ko:K09681	-	-	-	-	ko00000,ko03000	-	-	-	HTH_1,LysR_substrate
ABS995_00075	224308.BSU18470	8.92e-251	690.0	COG0263@1|root,COG0263@2|Bacteria,1TPG6@1239|Firmicutes,4HA9B@91061|Bacilli,1ZAPU@1386|Bacillus	91061|Bacilli	E	Catalyzes the transfer of a phosphate group to glutamate to form L-glutamate 5-phosphate	proB	GO:0003674,GO:0003824,GO:0004349,GO:0005575,GO:0005622,GO:0005623,GO:0005737,GO:0005829,GO:0006082,GO:0006520,GO:0006560,GO:0006561,GO:0006793,GO:0006796,GO:0006807,GO:0008150,GO:0008152,GO:0008652,GO:0009058,GO:0009064,GO:0009084,GO:0009987,GO:0016053,GO:0016301,GO:0016310,GO:0016740,GO:0016772,GO:0016774,GO:0018130,GO:0019202,GO:0019752,GO:0043436,GO:0044237,GO:0044238,GO:0044249,GO:0044281,GO:…	2.7.2.11	ko:K00931	ko00330,ko00332,ko01100,ko01130,ko01230,map00330,map00332,map01100,map01130,map01230	M00015	R00239	RC00002,RC00043	ko00000,ko00001,ko00002,ko01000	-	-	-	AA_kinase,PUA
ABS995_00080	224308.BSU18480	1.98e-203	564.0	COG0345@1|root,COG0345@2|Bacteria,1TP1E@1239|Firmicutes,4H9RV@91061|Bacilli,1ZCWZ@1386|Bacillus	91061|Bacilli	E	Catalyzes the reduction of 1-pyrroline-5-carboxylate (PCA) to L-proline	proC	-	1.5.1.2	ko:K00286	ko00330,ko01100,ko01110,ko01130,ko01230,map00330,map01100,map01110,map01130,map01230	M00015	R01248,R01251,R03291,R03293	RC00054,RC00083	ko00000,ko00001,ko00002,ko01000	-	-	iYO844.BSU18480	F420_oxidored,P5CR_dimer
ABS995_00085	224308.BSU18490	6.02e-78	232.0	COG1695@1|root,COG1695@2|Bacteria,1V4I3@1239|Firmicutes,4HHBU@91061|Bacilli,1ZGU9@1386|Bacillus	91061|Bacilli	K	Plays a role in DNA replication and termination (fork arrest mechanism). Two dimers of rtp bind to the two inverted repeat regions (IRI and IRII) present in the termination site. The binding of each dimer is centered on an 8 bp direct repeat	rtp	-	-	-	-	-	-	-	-	-	-	-	RTP
ABS995_00090	224308.BSU18500	8.51e-155	436.0	COG0300@1|root,COG0300@2|Bacteria,1UG37@1239|Firmicutes,4HC7Y@91061|Bacilli,1ZDQ3@1386|Bacillus	91061|Bacilli	S	Belongs to the short-chain dehydrogenases reductases (SDR) family	fabG	-	1.1.1.100	ko:K00059,ko:K07124	ko00061,ko00333,ko00780,ko01040,ko01100,ko01130,ko01212,map00061,map00333,map00780,map01040,map01100,map01130,map01212	M00083,M00572	R04533,R04534,R04536,R04543,R04566,R04953,R04964,R07759,R07763,R10116,R10120,R11671	RC00029,RC00117	ko00000,ko00001,ko00002,ko01000,ko01004	-	-	-	adh_short
ABS995_00095	224308.BSU18510	1.06e-50	162.0	COG4768@1|root,COG4768@2|Bacteria	2|Bacteria	S	Bacterial protein of unknown function (DUF948)	yoxC	-	-	-	-	-	-	-	-	-	-	-	DUF948
ABS995_00100	224308.BSU18520	9.99e-170	475.0	28PVT@1|root,2ZCGB@2|Bacteria,1V3TG@1239|Firmicutes,4HHU4@91061|Bacilli,1ZG2Q@1386|Bacillus	91061|Bacilli	-	-	yoxB	-	-	-	-	-	-	-	-	-	-	-	UDG
ABS995_00105	224308.BSU18530	1.09e-111	322.0	COG1670@1|root,COG1670@2|Bacteria,1V2C6@1239|Firmicutes,4HG3C@91061|Bacilli,1ZGGH@1386|Bacillus	91061|Bacilli	J	COG1670 Acetyltransferases, including N-acetylases of ribosomal proteins	yoaA	-	2.3.1.128	ko:K03790	-	-	-	-	ko00000,ko01000,ko03009	-	-	-	Acetyltransf_3
ABS995_00110	484770.UFO1_3431	4.44e-304	836.0	2CE4Q@1|root,2Z7WX@2|Bacteria,1V1JQ@1239|Firmicutes	1239|Firmicutes	S	Arylsulfotransferase (ASST)	-	-	-	-	-	-	-	-	-	-	-	-	Arylsulfotran_2,Arylsulfotrans
ABS995_00120	484770.UFO1_3429	9.19e-159	449.0	COG3675@1|root,COG3675@2|Bacteria,1TS9J@1239|Firmicutes	1239|Firmicutes	I	Lipase (class 3)	-	-	3.1.1.3	ko:K01046	ko00561,ko01100,map00561,map01100	M00098	R02250,R02687	RC00020,RC00037,RC00041,RC00094	ko00000,ko00001,ko00002,ko01000	-	-	-	Lipase_3
ABS995_00125	224308.BSU18540	2.14e-298	814.0	COG0477@1|root,COG2814@2|Bacteria,1TRNB@1239|Firmicutes,4HCAI@91061|Bacilli,1ZCJH@1386|Bacillus	91061|Bacilli	EGP	the major facilitator superfamily	yoaB	-	-	-	-	-	-	-	-	-	-	-	MFS_1
ABS995_00130	224308.BSU18550	0.0	911.0	COG1070@1|root,COG1070@2|Bacteria,1TQ1I@1239|Firmicutes,4HBRJ@91061|Bacilli,1ZMJ7@1386|Bacillus	91061|Bacilli	G	FGGY family of carbohydrate kinases, C-terminal domain	lsrK	-	2.7.1.189	ko:K11216	ko02024,map02024	-	R11183	RC00002,RC00017	ko00000,ko00001,ko01000	-	-	-	FGGY_C,FGGY_N
ABS995_00135	224308.BSU18560	2.77e-229	633.0	COG0111@1|root,COG0111@2|Bacteria,1UY3Y@1239|Firmicutes,4HMWA@91061|Bacilli,1ZENF@1386|Bacillus	91061|Bacilli	EH	Belongs to the D-isomer specific 2-hydroxyacid dehydrogenase family	yoaD	-	1.1.1.399,1.1.1.95	ko:K00058	ko00260,ko00680,ko01100,ko01120,ko01130,ko01200,ko01230,map00260,map00680,map01100,map01120,map01130,map01200,map01230	M00020	R01513	RC00031	ko00000,ko00001,ko00002,ko01000,ko04147	-	-	-	2-Hacid_dh,2-Hacid_dh_C
ABS995_00140	224308.BSU18570	0.0	1334.0	COG0243@1|root,COG0243@2|Bacteria,1TPZG@1239|Firmicutes,4HBA3@91061|Bacilli,1ZAU8@1386|Bacillus	91061|Bacilli	C	belongs to the prokaryotic molybdopterin-containing oxidoreductase family	yoaE	-	-	-	-	-	-	-	-	-	-	-	Molybdop_Fe4S4,Molybdopterin,Molydop_binding
ABS995_00145	1033734.CAET01000079_gene3601	6.41e-18	79.0	2CH62@1|root,32S5C@2|Bacteria,1VD6E@1239|Firmicutes,4HKZ3@91061|Bacilli,1ZI0G@1386|Bacillus	91061|Bacilli	-	-	yoaF	-	-	-	-	-	-	-	-	-	-	-	-
ABS995_00150	1051501.AYTL01000028_gene2068	2.55e-12	66.6	2B1TR@1|root,31U9Q@2|Bacteria,1UCW8@1239|Firmicutes,4IPC8@91061|Bacilli,1ZPPX@1386|Bacillus	91061|Bacilli	S	Uncharacterised protein family (UPF0715)	ywlA	-	-	-	-	-	-	-	-	-	-	-	UPF0715
ABS995_00155	224308.BSU18596	2.46e-16	70.9	2C1AY@1|root,2ZPBJ@2|Bacteria,1W5BI@1239|Firmicutes,4I1SU@91061|Bacilli,1ZK8V@1386|Bacillus	91061|Bacilli	-	-	-	-	-	-	-	-	-	-	-	-	-	-	-
ABS995_00160	224308.BSU18600	1.48e-50	161.0	2EIXM@1|root,2ZSX9@2|Bacteria,1W2TZ@1239|Firmicutes,4I06A@91061|Bacilli	91061|Bacilli	S	Protein of unknown function (DUF4025)	-	-	-	-	-	-	-	-	-	-	-	-	DUF4025
ABS995_00165	224308.BSU18610	1.88e-269	753.0	COG0840@1|root,COG5278@1|root,COG0840@2|Bacteria,COG5278@2|Bacteria,1TP5A@1239|Firmicutes,4H9RZ@91061|Bacilli,1ZMP8@1386|Bacillus	91061|Bacilli	NT	methyl-accepting chemotaxis protein	yoaH	-	-	ko:K03406	ko02020,ko02030,map02020,map02030	-	-	-	ko00000,ko00001,ko02035	-	-	-	4HB_MCP_1,HAMP,MCPsignal,dCache_1
ABS995_00170	224308.BSU18620	0.0	930.0	COG2368@1|root,COG2368@2|Bacteria,1TQ70@1239|Firmicutes,4HA4I@91061|Bacilli,1ZDRC@1386|Bacillus	91061|Bacilli	Q	COG2368 Aromatic ring hydroxylase	yoaI	-	1.14.14.9	ko:K00483	ko00350,ko01120,ko01220,map00350,map01120,map01220	-	R02698,R03299	RC00046	ko00000,ko00001,ko01000	-	-	-	HpaB,HpaB_N
ABS995_00175	224308.BSU18630	1.39e-166	465.0	COG4305@1|root,COG4305@2|Bacteria,1UYVA@1239|Firmicutes,4HTET@91061|Bacilli,1ZMHI@1386|Bacillus	91061|Bacilli	G	Endoglucanase C-terminal domain subunit and related proteins	yoaJ	-	-	ko:K20628	-	-	-	-	ko00000	-	-	-	DPBB_1,Pollen_allerg_1
ABS995_00180	224308.BSU18640	1.11e-139	397.0	COG3619@1|root,COG3619@2|Bacteria,1VBZN@1239|Firmicutes,4HMQK@91061|Bacilli,1ZFAA@1386|Bacillus	91061|Bacilli	S	Membrane	yoaK	-	-	-	-	-	-	-	-	-	-	-	DUF1275
ABS995_00185	224308.BSU18650	2.45e-244	671.0	COG3866@1|root,COG3866@2|Bacteria,1VQVQ@1239|Firmicutes,4HTPK@91061|Bacilli	91061|Bacilli	G	Amb_all	-	-	4.2.2.10	ko:K01732	-	-	-	-	ko00000,ko01000	-	-	-	Pec_lyase_C
ABS995_00190	224308.BSU18660	2.37e-151	426.0	COG2135@1|root,COG2135@2|Bacteria,1TRRV@1239|Firmicutes,4HDUN@91061|Bacilli,1ZCQB@1386|Bacillus	91061|Bacilli	S	Belongs to the SOS response-associated peptidase family	yoqW	-	-	-	-	-	-	-	-	-	-	-	SRAP
ABS995_00195	224308.BSU18670	1e-290	793.0	COG2140@1|root,COG2140@2|Bacteria,1TPC2@1239|Firmicutes,4HA6V@91061|Bacilli,1ZBBS@1386|Bacillus	91061|Bacilli	G	Oxalate decarboxylase	oxdD	GO:0003674,GO:0003824,GO:0005575,GO:0005622,GO:0005623,GO:0005737,GO:0006082,GO:0008150,GO:0008152,GO:0009987,GO:0016829,GO:0016830,GO:0016831,GO:0019752,GO:0033609,GO:0043436,GO:0043648,GO:0044237,GO:0044281,GO:0044424,GO:0044464,GO:0046564,GO:0071704	4.1.1.2	ko:K01569	ko00630,ko01100,map00630,map01100	-	R00522	RC00321	ko00000,ko00001,ko01000	-	-	iYO844.BSU18670	Cupin_1
ABS995_00205	224308.BSU18690	3.14e-173	484.0	COG0454@1|root,COG0456@2|Bacteria,1UHVP@1239|Firmicutes,4ISAV@91061|Bacilli,1ZS4D@1386|Bacillus	91061|Bacilli	K	YoaP-like	yoaP	-	-	-	-	-	-	-	-	-	-	-	Acetyltransf_1,YoaP
ABS995_00215	224308.BSU18710	3.17e-98	287.0	2EV9F@1|root,33IVQ@2|Bacteria,1VQIU@1239|Firmicutes,4HRBH@91061|Bacilli,1ZQPK@1386|Bacillus	91061|Bacilli	-	-	-	-	-	-	-	-	-	-	-	-	-	-	-
ABS995_00220	224308.BSU18720	1.03e-208	578.0	COG2720@1|root,COG2720@2|Bacteria,1TSH8@1239|Firmicutes,4HCPD@91061|Bacilli,1ZBNK@1386|Bacillus	91061|Bacilli	V	vancomycin resistance protein	yoaR	-	-	-	-	-	-	-	-	-	-	-	PG_binding_4,VanW
ABS995_00225	224308.BSU18730	8.49e-94	275.0	293T3@1|root,2ZR8H@2|Bacteria,1V593@1239|Firmicutes,4HG8Q@91061|Bacilli,1ZFS5@1386|Bacillus	91061|Bacilli	S	Protein of unknown function (DUF2975)	yoaS	-	-	-	-	-	-	-	-	-	-	-	DUF2975
ABS995_00235	224308.BSU18750	3.8e-182	507.0	COG3739@1|root,COG3739@2|Bacteria,1TSSG@1239|Firmicutes,4H9MC@91061|Bacilli,1ZCEJ@1386|Bacillus	91061|Bacilli	S	Protein of unknown function (DUF817)	yoaT	-	-	-	-	-	-	-	-	-	-	-	DUF817
ABS995_00240	224308.BSU18760	1.76e-198	551.0	COG0583@1|root,COG0583@2|Bacteria,1V275@1239|Firmicutes,4HCKR@91061|Bacilli,1ZMPJ@1386|Bacillus	91061|Bacilli	K	LysR substrate binding domain	yoaU	-	-	-	-	-	-	-	-	-	-	-	HTH_1,LysR_substrate
ABS995_00245	224308.BSU18770	2.29e-195	543.0	COG0697@1|root,COG0697@2|Bacteria,1U3VF@1239|Firmicutes,4IQWZ@91061|Bacilli,1ZHPV@1386|Bacillus	91061|Bacilli	EG	EamA-like transporter family	yoaV	-	-	-	-	-	-	-	-	-	-	-	EamA
ABS995_00250	224308.BSU18780	2.48e-96	280.0	29QTX@1|root,30BTX@2|Bacteria,1U8NQ@1239|Firmicutes,4IIKN@91061|Bacilli,1ZNRJ@1386|Bacillus	91061|Bacilli	-	-	yoaW	-	-	-	-	-	-	-	-	-	-	-	-
ABS995_00270	224308.BSU18830	0.0	1581.0	COG0574@1|root,COG3848@1|root,COG0574@2|Bacteria,COG3848@2|Bacteria,1UYA0@1239|Firmicutes,4HD4S@91061|Bacilli,1ZAW5@1386|Bacillus	91061|Bacilli	GT	phosphoenolpyruvate synthase	pps	-	2.7.9.2	ko:K01007	ko00620,ko00680,ko00720,ko01100,ko01120,ko01200,map00620,map00680,map00720,map01100,map01120,map01200	M00173,M00374	R00199	RC00002,RC00015	ko00000,ko00001,ko00002,ko01000	-	-	-	PEP-utilizers,PPDK_N
ABS995_00275	224308.BSU21590	2.96e-115	332.0	COG4282@1|root,COG4282@2|Bacteria,1W2DK@1239|Firmicutes,4I1HJ@91061|Bacilli,1ZHYP@1386|Bacillus	91061|Bacilli	G	SMI1 / KNR4 family	yokH	-	-	-	-	-	-	-	-	-	-	-	SMI1_KNR4
ABS995_00280	224308.BSU19020	0.0	904.0	COG1231@1|root,COG1231@2|Bacteria,1TRJC@1239|Firmicutes,4HBN4@91061|Bacilli,1ZBU2@1386|Bacillus	91061|Bacilli	E	COG1231 Monoamine oxidase	iaaM	-	1.4.3.4	ko:K00274	ko00260,ko00330,ko00340,ko00350,ko00360,ko00380,ko00950,ko00982,ko01100,ko01110,ko04726,ko04728,ko05030,ko05031,ko05034,map00260,map00330,map00340,map00350,map00360,map00380,map00950,map00982,map01100,map01110,map04726,map04728,map05030,map05031,map05034	M00135	R02173,R02382,R02529,R02532,R02613,R02908,R02919,R04025,R04300,R04674,R04890,R04893,R04894,R04907,R04908,R08346,R08347,R08348,R11354	RC00062,RC00160,RC00225,RC00676,RC00807,RC00808,RC01808,RC02226,RC02713	ko00000,ko00001,ko00002,ko01000	-	-	-	Amino_oxidase
ABS995_00295	1403313.AXBR01000010_gene1117	2.25e-12	67.0	2B1TR@1|root,31U9Q@2|Bacteria,1UCW8@1239|Firmicutes,4IPC8@91061|Bacilli,1ZPPX@1386|Bacillus	91061|Bacilli	S	Uncharacterised protein family (UPF0715)	ywlA	-	-	-	-	-	-	-	-	-	-	-	UPF0715
ABS995_00300	1501230.ET33_35185	2.12e-91	280.0	COG1266@1|root,COG1266@2|Bacteria,1UMYH@1239|Firmicutes,4IU3B@91061|Bacilli,277HQ@186822|Paenibacillaceae	91061|Bacilli	S	CAAX protease self-immunity	-	-	-	-	-	-	-	-	-	-	-	-	Abi
ABS995_00310	224308.BSU18840	5.94e-154	432.0	COG0726@1|root,COG0726@2|Bacteria,1UZ2U@1239|Firmicutes,4HVCK@91061|Bacilli,1ZEQK@1386|Bacillus	91061|Bacilli	G	Glycosyl hydrolases family 11	xlnB	GO:0005575,GO:0016020	3.2.1.8	ko:K01181	-	-	-	-	ko00000,ko01000	-	-	-	Glyco_hydro_11
ABS995_00325	720555.BATR1942_06595	5.43e-279	766.0	COG1757@1|root,COG1757@2|Bacteria,1TQPI@1239|Firmicutes,4HBSV@91061|Bacilli,1ZDY2@1386|Bacillus	91061|Bacilli	C	antiporter	nhaC_1	-	-	-	-	-	-	-	-	-	-	-	Na_H_antiporter
ABS995_00390	10736.A0A1P8CWN5_BPPHT	6.3e-11	57.8	4QCCS@10239|Viruses,4QXZM@35237|dsDNA viruses no RNA stage,4QQK6@28883|Caudovirales,4QMEM@10699|Siphoviridae	10699|Siphoviridae	S	Bacteriophage holin	-	-	-	-	-	-	-	-	-	-	-	-	-
ABS995_00395	224308.BSU18910	3.7e-259	711.0	COG0457@1|root,COG0457@2|Bacteria,1UV2Q@1239|Firmicutes,4I405@91061|Bacilli,1ZF04@1386|Bacillus	91061|Bacilli	S	aspartate phosphatase	-	-	-	ko:K06369	ko02024,map02024	-	-	-	ko00000,ko00001,ko01000	-	-	-	TPR_12
ABS995_00410	224308.BSU21510	5.01e-69	209.0	2EAKH@1|root,33B0A@2|Bacteria,1UPV4@1239|Firmicutes,4IVBD@91061|Bacilli,1ZSK7@1386|Bacillus	91061|Bacilli	S	YolD-like protein	-	-	-	-	-	-	-	-	-	-	-	-	YolD
ABS995_00420	224308.BSU18990	3.19e-110	316.0	2E17N@1|root,32WNB@2|Bacteria,1VDC9@1239|Firmicutes,4HHCQ@91061|Bacilli,1ZFJS@1386|Bacillus	91061|Bacilli	S	SMI1-KNR4 cell-wall	-	-	-	ko:K21488	-	-	-	-	ko00000,ko02048	-	-	-	SUKH_5
ABS995_00425	224308.BSU19000	0.0	1095.0	COG5444@1|root,COG5444@2|Bacteria,1V897@1239|Firmicutes,4HIMS@91061|Bacilli,1ZIHP@1386|Bacillus	91061|Bacilli	L	A nuclease of the HNH/ENDO VII superfamily with conserved LHH	-	-	-	ko:K21487	-	-	-	-	ko00000,ko01000,ko02048	-	-	-	EndoU_bacteria,LHH,LXG
ABS995_00440	1121091.AUMP01000034_gene1526	3.19e-39	141.0	2E1FS@1|root,32WUE@2|Bacteria,1VBK5@1239|Firmicutes,4HNH2@91061|Bacilli	91061|Bacilli	-	-	-	-	-	-	-	-	-	-	-	-	-	-	-
ABS995_00455	1158614.I592_03400	1.69e-06	47.4	29K4K@1|root,30720@2|Bacteria,1U0VY@1239|Firmicutes,4IABX@91061|Bacilli,4B5CG@81852|Enterococcaceae	91061|Bacilli	-	-	-	-	-	-	-	-	-	-	-	-	-	-	-
ABS995_00460	1051501.AYTL01000030_gene2250	5.19e-170	475.0	COG1028@1|root,COG1028@2|Bacteria,1UZSG@1239|Firmicutes,4HF5D@91061|Bacilli,1ZCT4@1386|Bacillus	91061|Bacilli	IQ	Enoyl-(Acyl carrier protein) reductase	ykvO	-	-	-	-	-	-	-	-	-	-	-	adh_short_C2
ABS995_00465	1384057.CD33_03745	3.1e-78	233.0	COG1733@1|root,COG1733@2|Bacteria,1VA9M@1239|Firmicutes,4IE85@91061|Bacilli,3IZIZ@400634|Lysinibacillus	91061|Bacilli	K	HxlR-like helix-turn-helix	-	-	-	-	-	-	-	-	-	-	-	-	HxlR
ABS995_00475	224308.BSU19040	8.33e-68	206.0	COG0073@1|root,COG0073@2|Bacteria,1V6N9@1239|Firmicutes,4HINY@91061|Bacilli,1ZH62@1386|Bacillus	91061|Bacilli	J	tRNA-binding protein	csaA	GO:0000049,GO:0003674,GO:0003676,GO:0003723,GO:0005488,GO:0005575,GO:0005622,GO:0005623,GO:0005737,GO:0006082,GO:0006139,GO:0006399,GO:0006412,GO:0006418,GO:0006518,GO:0006520,GO:0006725,GO:0006807,GO:0008150,GO:0008152,GO:0009058,GO:0009059,GO:0009987,GO:0010467,GO:0016070,GO:0017101,GO:0017102,GO:0019538,GO:0019752,GO:0032991,GO:0034641,GO:0034645,GO:0034660,GO:0043038,GO:0043039,GO:0043043,GO:…	-	ko:K06878	-	-	-	-	ko00000	-	-	-	tRNA_bind
ABS995_00480	224308.BSU19050	6.63e-174	484.0	COG0662@1|root,COG2207@1|root,COG0662@2|Bacteria,COG2207@2|Bacteria,1V4EJ@1239|Firmicutes,4HJ2M@91061|Bacilli,1ZF13@1386|Bacillus	91061|Bacilli	K	helix_turn_helix, arabinose operon control protein	yobQ	-	-	-	-	-	-	-	-	-	-	-	AraC_binding,Cupin_2,HTH_18
ABS995_00485	224308.BSU19060	1.9e-176	491.0	COG0454@1|root,COG0456@2|Bacteria,1V37I@1239|Firmicutes,4HJ2D@91061|Bacilli,1ZQJP@1386|Bacillus	91061|Bacilli	J	FR47-like protein	-	GO:0003674,GO:0003824,GO:0004596,GO:0005575,GO:0005622,GO:0005623,GO:0006464,GO:0006473,GO:0006474,GO:0006807,GO:0008080,GO:0008150,GO:0008152,GO:0009987,GO:0010467,GO:0016407,GO:0016410,GO:0016740,GO:0016746,GO:0016747,GO:0019538,GO:0031248,GO:0031365,GO:0032991,GO:0034212,GO:0036211,GO:0043170,GO:0043412,GO:0043543,GO:0044237,GO:0044238,GO:0044260,GO:0044267,GO:0044424,GO:0044464,GO:0051604,GO:…	-	-	-	-	-	-	-	-	-	-	Acetyltransf_1
ABS995_00490	224308.BSU19070	2.06e-116	335.0	COG1309@1|root,COG1309@2|Bacteria,1V1DM@1239|Firmicutes,4HG0Y@91061|Bacilli,1ZCT7@1386|Bacillus	91061|Bacilli	K	Transcriptional regulator	yobS	GO:0000976,GO:0001067,GO:0003674,GO:0003676,GO:0003677,GO:0003690,GO:0003700,GO:0005488,GO:0005575,GO:0005622,GO:0005623,GO:0005737,GO:0005829,GO:0006355,GO:0008150,GO:0009889,GO:0010468,GO:0010556,GO:0019219,GO:0019222,GO:0031323,GO:0031326,GO:0043565,GO:0044212,GO:0044424,GO:0044444,GO:0044464,GO:0050789,GO:0050794,GO:0051171,GO:0051252,GO:0060255,GO:0065007,GO:0080090,GO:0097159,GO:0140110,GO:…	-	-	-	-	-	-	-	-	-	-	TetR_N,WHG
ABS995_00495	224308.BSU19080	3.03e-166	464.0	COG0491@1|root,COG0491@2|Bacteria,1TPPD@1239|Firmicutes,4HB0S@91061|Bacilli,1ZCBS@1386|Bacillus	91061|Bacilli	S	COG0491 Zn-dependent hydrolases, including glyoxylases	yobT	-	-	-	-	-	-	-	-	-	-	-	Lactamase_B
ABS995_00500	224308.BSU19090	3.8e-106	306.0	COG3708@1|root,COG3708@2|Bacteria,1VXXE@1239|Firmicutes,4HWWS@91061|Bacilli,1ZI69@1386|Bacillus	91061|Bacilli	K	Bacterial transcription activator, effector binding domain	-	-	-	-	-	-	-	-	-	-	-	-	Cass2,GyrI-like
ABS995_00505	224308.BSU19100	4.21e-215	595.0	COG2378@1|root,COG2378@2|Bacteria,1TT23@1239|Firmicutes,4HIPG@91061|Bacilli,1ZQBA@1386|Bacillus	91061|Bacilli	K	WYL domain	yobV	-	-	-	-	-	-	-	-	-	-	-	HTH_11,WYL
ABS995_00510	224308.BSU19110	1.08e-113	327.0	2DUZZ@1|root,32UY8@2|Bacteria,1VAX8@1239|Firmicutes,4HMKW@91061|Bacilli,1ZF86@1386|Bacillus	91061|Bacilli	-	-	yobW	-	-	-	-	-	-	-	-	-	-	-	DUF1453
ABS995_00515	224308.BSU19120	2.33e-68	207.0	COG0640@1|root,COG0640@2|Bacteria,1VA6G@1239|Firmicutes,4HKYT@91061|Bacilli,1ZGXI@1386|Bacillus	91061|Bacilli	K	transcriptional	czrA	-	-	ko:K22043	-	-	-	-	ko00000,ko03000	-	-	-	HTH_5
ABS995_00520	224308.BSU19130	2.21e-155	436.0	COG0741@1|root,COG0741@2|Bacteria,1VD4A@1239|Firmicutes,4HN7R@91061|Bacilli,1ZDE7@1386|Bacillus	91061|Bacilli	M	COG0741 Soluble lytic murein transglycosylase and related regulatory proteins (some contain LysM invasin domains)	yocA	-	-	-	-	-	-	-	-	-	-	-	CHAP,Lysozyme_like
ABS995_00525	1051501.AYTL01000030_gene2262	9.76e-120	342.0	COG2322@1|root,COG2322@2|Bacteria,1V3KT@1239|Firmicutes,4HH92@91061|Bacilli,1ZFN2@1386|Bacillus	91061|Bacilli	S	membrane	yozB	-	-	ko:K08976	-	-	-	-	ko00000	-	-	-	DUF420
ABS995_00530	224308.BSU19150	2.26e-170	477.0	297WE@1|root,2ZV2Y@2|Bacteria,1VW2D@1239|Firmicutes,4HW4N@91061|Bacilli,1ZSJT@1386|Bacillus	91061|Bacilli	-	-	-	-	-	-	-	-	-	-	-	-	-	-	-
ABS995_00535	224308.BSU19160	2.36e-116	333.0	28PIX@1|root,2ZC8R@2|Bacteria,1V2BK@1239|Firmicutes,4HGS0@91061|Bacilli,1ZG7B@1386|Bacillus	91061|Bacilli	-	-	yocC	-	-	-	-	-	-	-	-	-	-	-	Acetyltransf_1
ABS995_00540	224308.BSU19170	2.41e-234	644.0	COG1619@1|root,COG1619@2|Bacteria,1TRBB@1239|Firmicutes,4HB1P@91061|Bacilli,1ZQ9Y@1386|Bacillus	91061|Bacilli	V	peptidase S66	yocD	-	3.4.17.13	ko:K01297	-	-	-	-	ko00000,ko01000,ko01002,ko01011	-	-	-	Peptidase_S66
ABS995_00545	224308.BSU19180	9.26e-248	681.0	COG3239@1|root,COG3239@2|Bacteria,1TP3B@1239|Firmicutes,4H9TS@91061|Bacilli,1ZAYJ@1386|Bacillus	91061|Bacilli	I	fatty acid desaturase	des	-	1.14.19.23,1.14.19.45	ko:K10255	ko02020,map02020	-	-	-	ko00000,ko00001,ko01000,ko01004	-	-	-	FA_desaturase
ABS995_00550	224308.BSU19190	5.57e-249	685.0	COG4585@1|root,COG4585@2|Bacteria,1TSUE@1239|Firmicutes,4HB9N@91061|Bacilli,1ZBZR@1386|Bacillus	91061|Bacilli	T	Histidine kinase	desK	GO:0003674,GO:0003824,GO:0004721,GO:0005488,GO:0005515,GO:0006464,GO:0006470,GO:0006793,GO:0006796,GO:0006807,GO:0008150,GO:0008152,GO:0009987,GO:0016311,GO:0016787,GO:0016788,GO:0016791,GO:0019538,GO:0036211,GO:0042578,GO:0042802,GO:0043170,GO:0043412,GO:0044237,GO:0044238,GO:0044260,GO:0044267,GO:0071704,GO:0140096,GO:1901564	2.7.13.3	ko:K07778	ko02020,map02020	M00479	-	-	ko00000,ko00001,ko00002,ko01000,ko01001,ko02022	-	-	-	HATPase_c,HisKA_3
ABS995_00555	224308.BSU19200	1.3e-132	377.0	COG2197@1|root,COG2197@2|Bacteria,1TVTF@1239|Firmicutes,4HAJW@91061|Bacilli,1ZC1V@1386|Bacillus	91061|Bacilli	T	COG2197 Response regulator containing a CheY-like receiver domain and an HTH DNA-binding domain	desR	-	-	ko:K02479,ko:K07693	ko02020,map02020	M00479	-	-	ko00000,ko00001,ko00002,ko02022	-	-	-	GerE,Response_reg
ABS995_00560	224308.BSU19210	1.98e-166	469.0	COG1388@1|root,COG3584@1|root,COG1388@2|Bacteria,COG3584@2|Bacteria,1UV4J@1239|Firmicutes,4HCGU@91061|Bacilli,1ZFSM@1386|Bacillus	91061|Bacilli	M	COG1388 FOG LysM repeat	yocH	-	-	-	-	-	-	-	-	-	-	-	3D,LysM
ABS995_00565	224308.BSU19220	0.0	1151.0	COG0514@1|root,COG0514@2|Bacteria,1TPN5@1239|Firmicutes,4H9QP@91061|Bacilli,1ZC4U@1386|Bacillus	91061|Bacilli	L	DNA helicase	recQ	GO:0003674,GO:0003676,GO:0003677,GO:0003678,GO:0003824,GO:0004003,GO:0004386,GO:0005488,GO:0005575,GO:0005622,GO:0005623,GO:0005694,GO:0005737,GO:0006139,GO:0006259,GO:0006281,GO:0006310,GO:0006725,GO:0006807,GO:0006950,GO:0006974,GO:0006996,GO:0008026,GO:0008094,GO:0008150,GO:0008152,GO:0009295,GO:0009378,GO:0009987,GO:0016043,GO:0016462,GO:0016787,GO:0016817,GO:0016818,GO:0016887,GO:0017111,GO:…	3.6.4.12	ko:K03654	ko03018,map03018	-	-	-	ko00000,ko00001,ko01000,ko03400	-	-	-	DEAD,HRDC,HTH_40,Helicase_C,RQC,RecQ_Zn_bind
ABS995_00575	224308.BSU19230	6.66e-144	406.0	COG1182@1|root,COG1182@2|Bacteria,1UGCK@1239|Firmicutes,4HAPQ@91061|Bacilli,1ZR58@1386|Bacillus	91061|Bacilli	I	Catalyzes the reductive cleavage of azo bond in aromatic azo compounds to the corresponding amines. Requires NADH, but not NADPH, as an electron donor for its activity	azoR	-	-	ko:K01118	-	-	-	-	ko00000,ko01000	-	-	-	Flavodoxin_2
ABS995_00580	224308.BSU19240	1.08e-102	298.0	COG1734@1|root,COG1734@2|Bacteria,1W0NA@1239|Firmicutes,4HZ77@91061|Bacilli,1ZG5H@1386|Bacillus	91061|Bacilli	T	general stress protein	yocK	-	-	-	-	-	-	-	-	-	-	-	zf-dskA_traR
ABS995_00585	224308.BSU19250	5e-60	186.0	2B51N@1|root,31XUX@2|Bacteria,1U9H0@1239|Firmicutes,4IJM1@91061|Bacilli,1ZGBD@1386|Bacillus	91061|Bacilli	-	-	yocL	-	-	-	-	-	-	-	-	-	-	-	-
ABS995_00590	224308.BSU19259	2.28e-40	134.0	29S4P@1|root,30D96@2|Bacteria,1UB0T@1239|Firmicutes,4IMDM@91061|Bacilli,1ZJWA@1386|Bacillus	91061|Bacilli	-	-	-	-	-	-	-	-	-	-	-	-	-	-	-
ABS995_00595	224308.BSU19260	5.22e-112	321.0	COG0071@1|root,COG0071@2|Bacteria,1VIHI@1239|Firmicutes,4HPSX@91061|Bacilli,1ZFR8@1386|Bacillus	91061|Bacilli	O	Belongs to the small heat shock protein (HSP20) family	yocM	-	-	ko:K13993	ko04141,map04141	-	-	-	ko00000,ko00001,ko03110	-	-	-	HSP20
ABS995_00600	224308.BSU19270	4.88e-54	169.0	2EHWS@1|root,33BND@2|Bacteria,1VPU6@1239|Firmicutes,4HRS1@91061|Bacilli,1ZHT1@1386|Bacillus	91061|Bacilli	-	-	yozN	-	-	-	-	-	-	-	-	-	-	-	-
ABS995_00605	224308.BSU19280	3.04e-48	154.0	2EFR8@1|root,339HA@2|Bacteria,1VHR4@1239|Firmicutes,4HQMM@91061|Bacilli,1ZIJX@1386|Bacillus	91061|Bacilli	-	-	yocN	-	-	-	-	-	-	-	-	-	-	-	-
ABS995_00610	224308.BSU19290	7.56e-75	224.0	arCOG12631@1|root,303Q6@2|Bacteria,1VFEW@1239|Firmicutes,4IKCU@91061|Bacilli,1ZGGS@1386|Bacillus	91061|Bacilli	S	Bacterial PH domain	yozO	-	-	-	-	-	-	-	-	-	-	-	bPH_1
ABS995_00615	224308.BSU19300	1.91e-42	138.0	2E3WX@1|root,32YU3@2|Bacteria,1VFHJ@1239|Firmicutes,4HPQ5@91061|Bacilli,1ZITX@1386|Bacillus	91061|Bacilli	-	-	yozC	-	-	-	-	-	-	-	-	-	-	-	-
ABS995_00620	224308.BSU19310	0.0	988.0	COG1012@1|root,COG1012@2|Bacteria,1TP4S@1239|Firmicutes,4H9MF@91061|Bacilli,1ZAY9@1386|Bacillus	91061|Bacilli	C	Belongs to the aldehyde dehydrogenase family	dhaS	-	1.2.1.3,1.2.1.39	ko:K00128,ko:K00146	ko00010,ko00053,ko00071,ko00280,ko00310,ko00330,ko00340,ko00360,ko00380,ko00410,ko00561,ko00620,ko00625,ko00643,ko00903,ko00981,ko01100,ko01110,ko01120,ko01130,map00010,map00053,map00071,map00280,map00310,map00330,map00340,map00360,map00380,map00410,map00561,map00620,map00625,map00643,map00903,map00981,map01100,map01110,map01120,map01130	M00135	R00264,R00631,R00710,R00904,R01752,R01986,R02536,R02549,R02678,R02940,R02957,R03283,R03869,R04065,R04506,R04903,R05050,R05237,R05238,R05286,R06366,R08146	RC00047,RC00071,RC00080,RC00186,RC00218,RC00242,RC00816,RC01500	ko00000,ko00001,ko00002,ko01000	-	-	-	Aldedh
ABS995_00625	224308.BSU19320	0.0	1187.0	COG1657@1|root,COG1657@2|Bacteria,1TRRG@1239|Firmicutes,4HA2Q@91061|Bacilli,1ZBBW@1386|Bacillus	91061|Bacilli	I	COG1657 Squalene cyclase	sqhC	-	4.2.1.137	ko:K18115	-	-	-	-	ko00000,ko01000	-	-	-	SQHop_cyclase_C,SQHop_cyclase_N
ABS995_00630	224308.BSU19330	2.17e-208	575.0	COG0605@1|root,COG0605@2|Bacteria,1TPXT@1239|Firmicutes,4HAX6@91061|Bacilli,1ZB6Q@1386|Bacillus	91061|Bacilli	P	Superoxide dismutase	sodF	-	1.15.1.1	ko:K04564	ko04013,ko04068,ko04146,ko04211,ko04212,ko04213,ko05016,map04013,map04068,map04146,map04211,map04212,map04213,map05016	-	-	-	ko00000,ko00001,ko01000	-	-	-	DUF2935,Sod_Fe_C,Sod_Fe_N
ABS995_00635	224308.BSU19340	1.27e-292	802.0	COG0733@1|root,COG0733@2|Bacteria,1TP6B@1239|Firmicutes,4HAAI@91061|Bacilli,1ZBC5@1386|Bacillus	91061|Bacilli	S	Belongs to the sodium neurotransmitter symporter (SNF) (TC 2.A.22) family	yocR	-	-	ko:K03308	-	-	-	-	ko00000	2.A.22.4,2.A.22.5	-	-	SNF
ABS995_00640	224308.BSU19350	6.54e-205	570.0	COG0385@1|root,COG0385@2|Bacteria,1TP85@1239|Firmicutes,4HBG6@91061|Bacilli,1ZB6V@1386|Bacillus	91061|Bacilli	S	#NAME?	yocS	-	-	ko:K03453	-	-	-	-	ko00000	2.A.28	-	iYO844.BSU19350	SBF
ABS995_00645	224308.BSU19360	2.03e-261	721.0	COG0508@1|root,COG0508@2|Bacteria,1TP3C@1239|Firmicutes,4HBVM@91061|Bacilli,1ZBCB@1386|Bacillus	91061|Bacilli	C	The 2-oxoglutarate dehydrogenase complex catalyzes the overall conversion of 2-oxoglutarate to succinyl-CoA and CO(2)	odhB	-	2.3.1.61	ko:K00658	ko00020,ko00310,ko01100,ko01110,ko01120,ko01130,ko01200,map00020,map00310,map01100,map01110,map01120,map01130,map01200	M00009,M00011,M00032	R02570,R02571,R08549	RC00004,RC02727,RC02833	br01601,ko00000,ko00001,ko00002,ko01000	-	-	-	2-oxoacid_dh,Biotin_lipoyl,E3_binding
ABS995_00650	224308.BSU19370	0.0	1850.0	COG0567@1|root,COG0567@2|Bacteria,1TRDW@1239|Firmicutes,4HAUI@91061|Bacilli,1ZAX3@1386|Bacillus	91061|Bacilli	C	The 2-oxoglutarate dehydrogenase complex catalyzes the overall conversion of 2-oxoglutarate to succinyl-CoA and CO(2). It contains multiple copies of three enzymatic components 2- oxoglutarate dehydrogenase (E1), dihydrolipoamide succinyltransferase (E2) and lipoamide dehydrogenase (E3)	odhA	GO:0003674,GO:0003824,GO:0004591,GO:0005575,GO:0005622,GO:0005623,GO:0005737,GO:0005829,GO:0006082,GO:0006091,GO:0006099,GO:0006101,GO:0008150,GO:0008152,GO:0009060,GO:0009987,GO:0015980,GO:0016491,GO:0016624,GO:0016903,GO:0016999,GO:0017144,GO:0019752,GO:0032991,GO:0043436,GO:0044237,GO:0044238,GO:0044281,GO:0044424,GO:0044444,GO:0044464,GO:0045239,GO:0045240,GO:0045252,GO:0045333,GO:0055114,GO:…	1.2.4.2	ko:K00164	ko00020,ko00310,ko00380,ko01100,ko01110,ko01120,ko01130,ko01200,map00020,map00310,map00380,map01100,map01110,map01120,map01130,map01200	M00009,M00011,M00032	R00621,R01933,R01940,R03316,R08549	RC00004,RC00027,RC00627,RC02743,RC02833,RC02883	br01601,ko00000,ko00001,ko00002,ko01000	-	-	-	2-oxogl_dehyd_N,E1_dh,OxoGdeHyase_C,Transket_pyr
ABS995_00655	224308.BSU19380	0.0	1217.0	COG4548@1|root,COG4548@2|Bacteria,1TPW1@1239|Firmicutes,4HCPJ@91061|Bacilli,1ZD6R@1386|Bacillus	91061|Bacilli	P	Von Willebrand factor	yojO	-	-	-	-	-	-	-	-	-	-	-	CobT_C,VWA
ABS995_00660	224308.BSU19390	3.46e-212	587.0	COG0714@1|root,COG0714@2|Bacteria,1TQJA@1239|Firmicutes,4HBG4@91061|Bacilli,1ZAT6@1386|Bacillus	91061|Bacilli	S	ATPase family associated with various cellular activities (AAA)	yojN	-	-	ko:K04748	-	-	R00294	RC02794	ko00000	3.D.4.10	-	-	AAA_5,CbbQ_C
ABS995_00665	224308.BSU19400	2.35e-138	391.0	COG2032@1|root,COG2032@2|Bacteria,1V652@1239|Firmicutes,4HH67@91061|Bacilli,1ZE46@1386|Bacillus	91061|Bacilli	P	Destroys radicals which are normally produced within the cells and which are toxic to biological systems	sodC	GO:0000302,GO:0000303,GO:0000305,GO:0003674,GO:0003824,GO:0004784,GO:0005488,GO:0005507,GO:0005515,GO:0005575,GO:0005576,GO:0005615,GO:0006801,GO:0006950,GO:0006979,GO:0008150,GO:0008152,GO:0008270,GO:0009636,GO:0009987,GO:0010035,GO:0016209,GO:0016491,GO:0016721,GO:0019430,GO:0033554,GO:0034599,GO:0034614,GO:0042221,GO:0042802,GO:0042803,GO:0043167,GO:0043169,GO:0044237,GO:0044421,GO:0046872,GO:…	1.15.1.1	ko:K04565	ko04146,ko04213,ko05014,ko05016,ko05020,map04146,map04213,map05014,map05016,map05020	-	-	-	ko00000,ko00001,ko01000	-	-	-	Sod_Cu
ABS995_00670	224308.BSU19410	1.3e-255	706.0	COG0791@1|root,COG1388@1|root,COG0791@2|Bacteria,COG1388@2|Bacteria,1TP24@1239|Firmicutes,4HA77@91061|Bacilli,1ZCHY@1386|Bacillus	91061|Bacilli	M	COG1388 FOG LysM repeat	-	-	-	ko:K19220,ko:K19223,ko:K19224	-	-	-	-	ko00000,ko01000,ko01002,ko01011	-	CBM50	-	LysM,NLPC_P60
ABS995_00675	224308.BSU19420	2.74e-285	780.0	COG1819@1|root,COG1819@2|Bacteria,1TSPC@1239|Firmicutes,4HRJW@91061|Bacilli,1ZRSZ@1386|Bacillus	91061|Bacilli	CG	UDP-glucoronosyl and UDP-glucosyl transferase	yojK	GO:0003674,GO:0003824,GO:0005575,GO:0005622,GO:0005623,GO:0008194,GO:0016740,GO:0016757,GO:0043226,GO:0043227,GO:0043229,GO:0043231,GO:0044424,GO:0044464	-	-	-	-	-	-	-	-	-	-	UDPGT
ABS995_00680	224308.BSU19430	1.7e-141	400.0	COG1624@1|root,COG1624@2|Bacteria,1V3J8@1239|Firmicutes,4HHIB@91061|Bacilli,1ZGH7@1386|Bacillus	91061|Bacilli	S	Catalyzes the condensation of 2 ATP molecules into cyclic di-AMP (c-di-AMP), a second messenger used to regulate differing processes in different bacteria	dacB	GO:0003674,GO:0003824,GO:0004016,GO:0009975,GO:0016829,GO:0016849	2.7.7.85	ko:K18672	-	-	-	-	ko00000,ko01000	-	-	-	DisA_N,YojJ
ABS995_00685	224308.BSU19440	1.14e-310	848.0	COG0534@1|root,COG0534@2|Bacteria,1TP5U@1239|Firmicutes,4HA4W@91061|Bacilli,1ZAX6@1386|Bacillus	91061|Bacilli	V	Multidrug efflux pump	norM	GO:0003674,GO:0005215,GO:0006810,GO:0006855,GO:0008150,GO:0015238,GO:0015893,GO:0022857,GO:0042221,GO:0042493,GO:0042891,GO:0042895,GO:0046677,GO:0050896,GO:0051179,GO:0051234,GO:0055085	-	ko:K03327	-	-	-	-	ko00000,ko02000	2.A.66.1	-	-	MatE
ABS995_00690	224308.BSU19450	1.04e-186	520.0	COG1366@1|root,COG1366@2|Bacteria,1V1QF@1239|Firmicutes,4HGBT@91061|Bacilli,1ZDJX@1386|Bacillus	91061|Bacilli	T	COG1366 Anti-anti-sigma regulatory factor (antagonist of anti-sigma factor)	-	-	-	ko:K17763	-	-	-	-	ko00000,ko03021	-	-	-	STAS
ABS995_00695	224308.BSU19460	2.15e-160	449.0	COG2120@1|root,COG2120@2|Bacteria,1TPSJ@1239|Firmicutes,4HA2P@91061|Bacilli,1ZB3T@1386|Bacillus	91061|Bacilli	S	deacetylase	yojG	-	-	ko:K22135	-	-	-	-	ko00000,ko01000	-	-	-	PIG-L
ABS995_00700	224308.BSU19470	1.63e-79	236.0	COG2120@1|root,COG2120@2|Bacteria,1VA8Q@1239|Firmicutes,4HKMK@91061|Bacilli,1ZH30@1386|Bacillus	91061|Bacilli	S	Protein of unknown function (DUF1806)	yojF	-	-	-	-	-	-	-	-	-	-	-	DUF1806
ABS995_00705	224308.BSU19479	6.21e-57	177.0	29HMR@1|root,304J1@2|Bacteria,1TWSW@1239|Firmicutes,4I5M0@91061|Bacilli,1ZJ8C@1386|Bacillus	91061|Bacilli	-	-	-	-	-	-	-	-	-	-	-	-	-	-	-
ABS995_00710	224308.BSU19480	1.71e-209	579.0	COG2962@1|root,COG2962@2|Bacteria,1TQF2@1239|Firmicutes,4HAYU@91061|Bacilli,1ZD78@1386|Bacillus	91061|Bacilli	S	#NAME?	rarD	-	-	ko:K05786	-	-	-	-	ko00000,ko02000	2.A.7.7	-	-	EamA
ABS995_00715	224308.BSU19490	5.19e-98	286.0	2DR1M@1|root,339SJ@2|Bacteria,1VMD6@1239|Firmicutes,4HRV5@91061|Bacilli,1ZGEB@1386|Bacillus	91061|Bacilli	S	COG0071 Molecular chaperone (small heat shock protein)	yozR	-	-	-	-	-	-	-	-	-	-	-	CS
ABS995_00720	1178540.BA70_14055	3.22e-13	65.5	2B7QS@1|root,320WV@2|Bacteria,1UAN7@1239|Firmicutes,4IM0U@91061|Bacilli,1ZIN1@1386|Bacillus	91061|Bacilli	-	-	-	-	-	-	-	-	-	-	-	-	-	-	-
ABS995_00730	224308.BSU19530	3.02e-79	236.0	COG1942@1|root,COG1942@2|Bacteria,1V3SS@1239|Firmicutes,4HI9G@91061|Bacilli,1ZG7P@1386|Bacillus	91061|Bacilli	S	tautomerase	iolK	-	-	-	-	-	-	-	-	-	-	-	Tautomerase_2
ABS995_00735	224308.BSU19540	9.27e-75	223.0	COG1733@1|root,COG1733@2|Bacteria,1VBI7@1239|Firmicutes,4HKBR@91061|Bacilli,1ZH23@1386|Bacillus	91061|Bacilli	K	transcriptional	yodB	GO:0000976,GO:0001067,GO:0001130,GO:0001217,GO:0003674,GO:0003676,GO:0003677,GO:0003690,GO:0003700,GO:0005488,GO:0005575,GO:0006355,GO:0008150,GO:0009889,GO:0009890,GO:0009892,GO:0010468,GO:0010556,GO:0010558,GO:0010605,GO:0010629,GO:0019219,GO:0019222,GO:0031323,GO:0031324,GO:0031326,GO:0031327,GO:0032991,GO:0032993,GO:0043565,GO:0044212,GO:0045892,GO:0045934,GO:0048519,GO:0048523,GO:0050789,GO:…	-	-	-	-	-	-	-	-	-	-	HxlR
ABS995_00740	224308.BSU19550	1.07e-137	390.0	COG0778@1|root,COG0778@2|Bacteria,1UXYI@1239|Firmicutes,4HBMN@91061|Bacilli,1ZQ88@1386|Bacillus	91061|Bacilli	C	nitroreductase	yodC	-	-	-	-	-	-	-	-	-	-	-	Nitroreductase
ABS995_00745	224308.BSU19560	8.17e-141	397.0	COG0400@1|root,COG0400@2|Bacteria,1TPBY@1239|Firmicutes,4HB45@91061|Bacilli,1ZAQZ@1386|Bacillus	91061|Bacilli	S	Carboxylesterase	yahD	-	-	ko:K06999	-	-	-	-	ko00000	-	-	-	Abhydrolase_2,DLH
ABS995_00750	224308.BSU19570	5.54e-213	588.0	COG0346@1|root,COG0346@2|Bacteria,1TQCN@1239|Firmicutes,4HAMC@91061|Bacilli,1ZAQY@1386|Bacillus	91061|Bacilli	E	COG0346 Lactoylglutathione lyase and related lyases	yodE	-	-	ko:K15975	-	-	-	-	ko00000	-	-	-	Glyoxalase
ABS995_00755	224308.BSU19579	2.36e-38	128.0	2EFSS@1|root,339IS@2|Bacteria,1VMRC@1239|Firmicutes,4HR88@91061|Bacilli,1ZI2T@1386|Bacillus	91061|Bacilli	S	Protein of unknown function (DUF3311)	-	-	-	-	-	-	-	-	-	-	-	-	DUF3311
ABS995_00760	224308.BSU19580	0.0	922.0	COG0591@1|root,COG0591@2|Bacteria,1TRYH@1239|Firmicutes,4HE2W@91061|Bacilli,1ZCBN@1386|Bacillus	91061|Bacilli	E	Belongs to the sodium solute symporter (SSF) (TC 2.A.21) family	yodF	-	-	ko:K03307	-	-	-	-	ko00000	2.A.21	-	-	SSF
ABS995_00765	224308.BSU19590	1.44e-311	852.0	COG0793@1|root,COG3409@1|root,COG0793@2|Bacteria,COG3409@2|Bacteria,1TPBI@1239|Firmicutes,4HAKE@91061|Bacilli,1ZBDE@1386|Bacillus	91061|Bacilli	M	Belongs to the peptidase S41A family	ctpA	GO:0003674,GO:0003824,GO:0004175,GO:0005575,GO:0005623,GO:0006508,GO:0006807,GO:0007154,GO:0007165,GO:0008150,GO:0008152,GO:0008233,GO:0009987,GO:0016787,GO:0019538,GO:0023052,GO:0030288,GO:0030313,GO:0031975,GO:0042597,GO:0043170,GO:0044238,GO:0044464,GO:0050789,GO:0050794,GO:0050896,GO:0051716,GO:0065007,GO:0070011,GO:0071704,GO:0140096,GO:1901564	3421102	ko:K03797	-	-	-	-	ko00000,ko01000,ko01002	-	-	-	PDZ,PDZ_2,PG_binding_1,Peptidase_S41
ABS995_00770	224308.BSU19600	9.75e-163	456.0	COG0500@1|root,COG2226@2|Bacteria,1V4RW@1239|Firmicutes,4HIF0@91061|Bacilli,1ZE3P@1386|Bacillus	91061|Bacilli	Q	Methyltransferase	yodH	GO:0003674,GO:0003824,GO:0005575,GO:0005622,GO:0005623,GO:0005737,GO:0008150,GO:0008152,GO:0008168,GO:0008757,GO:0016740,GO:0016741,GO:0032259,GO:0044424,GO:0044464	-	-	-	-	-	-	-	-	-	-	Methyltransf_11,Methyltransf_25,Methyltransf_31
ABS995_00775	224308.BSU19610	1.39e-40	135.0	2DPDU@1|root,331PB@2|Bacteria,1VFH2@1239|Firmicutes,4HQIZ@91061|Bacilli,1ZJAM@1386|Bacillus	91061|Bacilli	-	-	yodI	-	-	-	-	-	-	-	-	-	-	-	-
ABS995_00780	224308.BSU19620	3.22e-181	506.0	COG1876@1|root,COG1876@2|Bacteria,1V1F7@1239|Firmicutes,4HBR1@91061|Bacilli,1ZCAG@1386|Bacillus	91061|Bacilli	M	D-alanyl-D-alanine carboxypeptidase	yodJ	-	3.4.17.14	ko:K07260	ko00550,ko01100,ko01502,ko02020,map00550,map01100,map01502,map02020	M00651	-	-	ko00000,ko00001,ko00002,ko01000,ko01002,ko01011,ko01504	-	-	-	VanY
ABS995_00785	224308.BSU19630	1.38e-162	455.0	COG0813@1|root,COG0813@2|Bacteria,1TQPG@1239|Firmicutes,4HADM@91061|Bacilli,1ZCBV@1386|Bacillus	91061|Bacilli	F	Purine nucleoside phosphorylase	deoD	-	2.4.2.1	ko:K03784	ko00230,ko00240,ko00760,ko01100,ko01110,map00230,map00240,map00760,map01100,map01110	-	R01561,R01863,R01969,R02147,R02294,R02295,R02297,R02484,R02557,R02748,R08368,R10244	RC00033,RC00063,RC00122	ko00000,ko00001,ko01000	-	-	-	PNP_UDP_1
ABS995_00790	1382315.JPOI01000001_gene2627	1.47e-12	61.6	2EKRV@1|root,33EFM@2|Bacteria,1VQ20@1239|Firmicutes,4HSEI@91061|Bacilli,1WGZZ@129337|Geobacillus	91061|Bacilli	-	-	-	-	-	-	-	-	-	-	-	-	-	-	-
ABS995_00795	224308.BSU19640	2.76e-70	211.0	2FBM7@1|root,343SB@2|Bacteria,1VAAQ@1239|Firmicutes,4HYUG@91061|Bacilli,1ZIA3@1386|Bacillus	91061|Bacilli	S	YodL-like	yodL	-	-	-	-	-	-	-	-	-	-	-	YodL
ABS995_00800	224308.BSU19650	1.14e-128	367.0	COG0671@1|root,COG0671@2|Bacteria,1VF2U@1239|Firmicutes,4HNXR@91061|Bacilli,1ZJJP@1386|Bacillus	91061|Bacilli	I	Acid phosphatase homologues	yodM	-	3.6.1.27	ko:K19302	ko00550,map00550	-	R05627	RC00002	ko00000,ko00001,ko01000,ko01011	-	-	-	PAP2
ABS995_00805	224308.BSU19660	6.07e-33	114.0	28VRR@1|root,2ZHTJ@2|Bacteria,1W6RM@1239|Firmicutes,4IFAF@91061|Bacilli,1ZITN@1386|Bacillus	91061|Bacilli	S	YozD-like protein	yozD	-	-	-	-	-	-	-	-	-	-	-	YozD
ABS995_00815	224308.BSU19670	1.44e-156	439.0	2ESB9@1|root,33JW0@2|Bacteria,1VMVV@1239|Firmicutes,4HSTZ@91061|Bacilli,1ZD8X@1386|Bacillus	91061|Bacilli	-	-	yodN	-	-	-	-	-	-	-	-	-	-	-	-
ABS995_00820	224308.BSU19680	1.73e-48	154.0	COG4479@1|root,COG4479@2|Bacteria,1VFI4@1239|Firmicutes,4HR7P@91061|Bacilli,1ZJ7C@1386|Bacillus	91061|Bacilli	S	Belongs to the UPF0346 family	yozE	-	-	-	-	-	-	-	-	-	-	-	YozE_SAM_like
ABS995_00825	224308.BSU19689	2.33e-61	188.0	2FGYP@1|root,348TV@2|Bacteria,1VZPM@1239|Firmicutes,4HYBM@91061|Bacilli,1ZHW2@1386|Bacillus	91061|Bacilli	S	YokU-like protein, putative antitoxin	yokU	-	-	-	-	-	-	-	-	-	-	-	YokU
ABS995_00830	224308.BSU19690	0.0	929.0	COG1509@1|root,COG1509@2|Bacteria,1TQQZ@1239|Firmicutes,4HE2P@91061|Bacilli,1ZBET@1386|Bacillus	91061|Bacilli	E	lysine 2,3-aminomutase	kamA	-	5.4.3.2	ko:K01843	ko00310,map00310	-	R00461	RC00303	ko00000,ko00001,ko01000	-	-	-	Fer4_12,Fer4_14,LAM_C,Radical_SAM
ABS995_00835	224308.BSU19700	9e-189	525.0	COG0454@1|root,COG0456@2|Bacteria,1V4AF@1239|Firmicutes,4HD36@91061|Bacilli,1ZCVH@1386|Bacillus	91061|Bacilli	K	Acetyltransferase (GNAT) family	yodP	-	2.3.1.264	ko:K21935	-	-	R11701	-	ko00000,ko01000	-	-	-	Acetyltransf_1,Acetyltransf_9
ABS995_00840	224308.BSU19710	0.0	878.0	COG0624@1|root,COG0624@2|Bacteria,1TQS9@1239|Firmicutes,4HDHW@91061|Bacilli,1ZBDC@1386|Bacillus	91061|Bacilli	E	Acetylornithine deacetylase	yodQ	-	3.5.1.16,3.5.1.18	ko:K01438,ko:K01439	ko00220,ko00300,ko01100,ko01110,ko01120,ko01130,ko01210,ko01230,map00220,map00300,map01100,map01110,map01120,map01130,map01210,map01230	M00016,M00028,M00845	R00669,R02734,R09107	RC00064,RC00090,RC00300	ko00000,ko00001,ko00002,ko01000	-	-	-	M20_dimer,Peptidase_M20,Peptidase_M28
ABS995_00845	224308.BSU19720	1.02e-147	416.0	COG2057@1|root,COG2057@2|Bacteria,1TNY5@1239|Firmicutes,4HBFR@91061|Bacilli,1ZB4Q@1386|Bacillus	91061|Bacilli	I	COG2057 Acyl CoA acetate 3-ketoacid CoA transferase, beta subunit	atoA	-	2.8.3.8,2.8.3.9	ko:K01035	ko00310,ko00627,ko00640,ko00650,ko01100,ko01120,ko02020,map00310,map00627,map00640,map00650,map01100,map01120,map02020	-	R01179,R01359,R01365,R07832	RC00012,RC00014	ko00000,ko00001,ko01000	-	-	-	CoA_trans
ABS995_00850	224308.BSU19730	6.07e-155	436.0	COG1788@1|root,COG1788@2|Bacteria,1TSZT@1239|Firmicutes,4HDJG@91061|Bacilli,1ZQEH@1386|Bacillus	91061|Bacilli	I	COG1788 Acyl CoA acetate 3-ketoacid CoA transferase, alpha subunit	atoD	-	2.8.3.8,2.8.3.9	ko:K01034	ko00310,ko00627,ko00640,ko00650,ko01100,ko01120,ko02020,map00310,map00627,map00640,map00650,map01100,map01120,map02020	-	R01179,R01359,R01365,R07832	RC00012,RC00014	ko00000,ko00001,ko01000	-	-	-	CoA_trans
ABS995_00855	224308.BSU19740	1.26e-303	830.0	COG0161@1|root,COG0161@2|Bacteria,1TP9N@1239|Firmicutes,4HD8E@91061|Bacilli,1ZAWS@1386|Bacillus	91061|Bacilli	H	Belongs to the class-III pyridoxal-phosphate-dependent aminotransferase family	yodT	-	-	-	-	-	-	-	-	-	-	-	Aminotran_3
ABS995_00870	224308.BSU19750	1.18e-176	493.0	COG0454@1|root,COG0456@2|Bacteria	2|Bacteria	K	acetyltransferase	yiiD	GO:0003674,GO:0003824,GO:0005575,GO:0005622,GO:0005623,GO:0005737,GO:0006464,GO:0006473,GO:0006807,GO:0008080,GO:0008150,GO:0008152,GO:0009987,GO:0016407,GO:0016410,GO:0016740,GO:0016746,GO:0016747,GO:0019538,GO:0036211,GO:0043170,GO:0043412,GO:0043543,GO:0044237,GO:0044238,GO:0044260,GO:0044267,GO:0044424,GO:0044464,GO:0071704,GO:1901564	-	ko:K06323	-	-	-	-	ko00000	-	-	-	Acetyltransf_1,Acetyltransf_10,YiiD_C
ABS995_00875	224308.BSU19760	2.28e-305	833.0	COG0463@1|root,COG0463@2|Bacteria,1VT8J@1239|Firmicutes,4HU2T@91061|Bacilli,1ZBH8@1386|Bacillus	91061|Bacilli	M	maturation of the outermost layer of the spore	cgeD	-	-	ko:K06322	-	-	-	-	ko00000	-	-	-	Glycos_transf_2
ABS995_00880	224308.BSU19770	6.14e-59	182.0	29RRN@1|root,30CVA@2|Bacteria,1UAEY@1239|Firmicutes,4IKT8@91061|Bacilli,1ZHGH@1386|Bacillus	91061|Bacilli	-	-	cgeC	-	-	ko:K06321	-	-	-	-	ko00000	-	-	-	-
ABS995_00885	224308.BSU19780	7.6e-84	248.0	29RIJ@1|root,30CMI@2|Bacteria,1UA3F@1239|Firmicutes,4IKD5@91061|Bacilli,1ZGHQ@1386|Bacillus	91061|Bacilli	-	-	cgeA	-	-	ko:K06319	-	-	-	-	ko00000	-	-	-	-
ABS995_00890	224308.BSU19790	1.89e-227	626.0	COG4641@1|root,COG4641@2|Bacteria,1TQNB@1239|Firmicutes,4HBH5@91061|Bacilli,1ZF3Y@1386|Bacillus	91061|Bacilli	S	Spore maturation protein	cgeB	-	-	ko:K06320	-	-	-	-	ko00000	-	-	-	DUF3880,Glyco_trans_1_2
ABS995_00895	224308.BSU19800	3.94e-271	742.0	COG4247@1|root,COG4247@2|Bacteria,1VRJS@1239|Firmicutes,4HV5E@91061|Bacilli,1ZM0Y@1386|Bacillus	91061|Bacilli	I	Myo-inositol-hexaphosphate 3-phosphohydrolase	phy	-	3.1.3.8	ko:K01083	ko00562,map00562	-	R03371	RC00078	ko00000,ko00001,ko01000	-	-	-	Cu_amine_oxidN1,Phytase
ABS995_00900	1178537.BA1_09576	4.03e-151	435.0	COG1086@1|root,COG1086@2|Bacteria,1TR3W@1239|Firmicutes,4HAER@91061|Bacilli,1ZB9K@1386|Bacillus	91061|Bacilli	GM	Polysaccharide biosynthesis protein	-	-	-	ko:K19421	-	-	-	-	ko00000	-	-	-	CoA_binding_3,Polysacc_synt_2
ABS995_00905	224308.BSU21680	2.3e-99	288.0	COG0229@1|root,COG0229@2|Bacteria,1UPN0@1239|Firmicutes,4HGWN@91061|Bacilli,1ZFQG@1386|Bacillus	91061|Bacilli	O	peptide methionine sulfoxide reductase	msrB	-	1.8.4.12	ko:K07305	-	-	-	-	ko00000,ko01000	-	-	-	SelR
ABS995_00910	224308.BSU21690	1.99e-132	374.0	COG0225@1|root,COG0225@2|Bacteria,1TQ3E@1239|Firmicutes,4HAIV@91061|Bacilli,1ZCC5@1386|Bacillus	91061|Bacilli	O	Has an important function as a repair enzyme for proteins that have been inactivated by oxidation. Catalyzes the reversible oxidation-reduction of methionine sulfoxide in proteins to methionine	msrB	-	1.8.4.11,1.8.4.12	ko:K07304,ko:K12267	-	-	-	-	ko00000,ko01000	-	-	-	PMSR,SelR
ABS995_00915	224308.BSU21700	6.87e-93	271.0	COG1846@1|root,COG1846@2|Bacteria,1V3P7@1239|Firmicutes,4HPNY@91061|Bacilli,1ZHZC@1386|Bacillus	91061|Bacilli	K	transcriptional	ypoP	GO:0001067,GO:0003674,GO:0003676,GO:0003677,GO:0005488,GO:0006355,GO:0008150,GO:0009889,GO:0010468,GO:0010556,GO:0019219,GO:0019222,GO:0031323,GO:0031326,GO:0044212,GO:0050789,GO:0050794,GO:0051171,GO:0051252,GO:0060255,GO:0065007,GO:0080090,GO:0097159,GO:1901363,GO:1903506,GO:2000112,GO:2001141	-	-	-	-	-	-	-	-	-	-	MarR
ABS995_00920	224308.BSU21710	1.08e-277	764.0	COG0534@1|root,COG0534@2|Bacteria,1TNZN@1239|Firmicutes,4HANM@91061|Bacilli,1ZEAW@1386|Bacillus	91061|Bacilli	V	MATE efflux family protein	mepA	-	-	-	-	-	-	-	-	-	-	-	MatE
ABS995_00925	224308.BSU21720	2.5e-39	130.0	29RUY@1|root,30CYZ@2|Bacteria,1UAK7@1239|Firmicutes,4IKYV@91061|Bacilli,1ZIEX@1386|Bacillus	91061|Bacilli	S	Uncharacterized ympT	ypmT	-	-	-	-	-	-	-	-	-	-	-	ypmT
ABS995_00930	224308.BSU21730	2.19e-125	357.0	COG4698@1|root,COG4698@2|Bacteria,1VF0K@1239|Firmicutes,4HIYN@91061|Bacilli,1ZF26@1386|Bacillus	91061|Bacilli	S	protein conserved in bacteria	ypmS	-	-	-	-	-	-	-	-	-	-	-	DUF2140
ABS995_00935	224308.BSU21740	7.62e-171	478.0	COG2755@1|root,COG2755@2|Bacteria,1V1HR@1239|Firmicutes,4HDXS@91061|Bacilli,1ZRET@1386|Bacillus	91061|Bacilli	E	GDSL-like Lipase/Acylhydrolase	ypmR	GO:0003674,GO:0003824,GO:0004620,GO:0004622,GO:0016298,GO:0016787,GO:0016788,GO:0052689	-	-	-	-	-	-	-	-	-	-	Lipase_GDSL_2
ABS995_00940	224308.BSU21750	4.07e-133	377.0	COG1999@1|root,COG1999@2|Bacteria,1V03J@1239|Firmicutes,4HET3@91061|Bacilli,1ZFJQ@1386|Bacillus	91061|Bacilli	S	protein SCO1 SenC PrrC, involved in biogenesis of respiratory and photosynthetic systems	ypmQ	-	-	ko:K07152	-	-	-	-	ko00000,ko03029	-	-	-	SCO1-SenC
ABS995_00945	224308.BSU21760	6.09e-53	166.0	2E2C2@1|root,32XH4@2|Bacteria,1VDJY@1239|Firmicutes,4HMBA@91061|Bacilli,1ZIXP@1386|Bacillus	91061|Bacilli	S	Protein of unknown function (DUF2535)	ypmP	-	-	-	-	-	-	-	-	-	-	-	DUF2535
ABS995_00950	224308.BSU21770	4.75e-306	834.0	COG1171@1|root,COG1171@2|Bacteria,1TP22@1239|Firmicutes,4H9NK@91061|Bacilli,1ZBM0@1386|Bacillus	91061|Bacilli	E	Catalyzes the anaerobic formation of alpha-ketobutyrate and ammonia from threonine in a two-step reaction. The first step involved a dehydration of threonine and a production of enamine intermediates (aminocrotonate), which tautomerizes to its imine form (iminobutyrate). Both intermediates are unstable and short- lived. The second step is the nonenzymatic hydrolysis of the enamine imine intermedi…	ilvA	GO:0006082,GO:0006520,GO:0006566,GO:0006807,GO:0008150,GO:0008152,GO:0009066,GO:0009987,GO:0019752,GO:0043436,GO:0044237,GO:0044238,GO:0044281,GO:0071704,GO:1901564,GO:1901605	4.3.1.19	ko:K01754	ko00260,ko00290,ko01100,ko01110,ko01130,ko01200,ko01230,map00260,map00290,map01100,map01110,map01130,map01200,map01230	M00570	R00220,R00996	RC00418,RC02600	ko00000,ko00001,ko00002,ko01000	-	-	-	PALP,Thr_dehydrat_C
ABS995_00955	224308.BSU21780	1.65e-219	607.0	COG1221@1|root,COG1221@2|Bacteria,1VSHE@1239|Firmicutes,4ISX2@91061|Bacilli,1ZEVI@1386|Bacillus	91061|Bacilli	K	Transcriptional regulator	yplP	-	-	-	-	-	-	-	-	-	-	-	HTH_12,Sigma54_activ_2,Sigma54_activat
ABS995_00960	224308.BSU21790	4.64e-142	402.0	COG1272@1|root,COG1272@2|Bacteria,1TSFK@1239|Firmicutes,4HAT2@91061|Bacilli,1ZBJJ@1386|Bacillus	91061|Bacilli	S	protein, Hemolysin III	yplQ	-	-	ko:K11068	-	-	-	-	ko00000,ko02042	-	-	-	HlyIII
ABS995_00965	224308.BSU21800	1.09e-132	377.0	COG0204@1|root,COG0204@2|Bacteria,1UMJA@1239|Firmicutes,4HD2E@91061|Bacilli,1ZEYG@1386|Bacillus	91061|Bacilli	I	Belongs to the 1-acyl-sn-glycerol-3-phosphate acyltransferase family	ypkP	-	2.3.1.51	ko:K00655	ko00561,ko00564,ko01100,ko01110,map00561,map00564,map01100,map01110	M00089	R02241,R09381	RC00004,RC00037,RC00039	ko00000,ko00001,ko00002,ko01000,ko01004	-	-	-	Acyltransferase
ABS995_00970	224308.BSU21810	2e-114	328.0	COG0262@1|root,COG0262@2|Bacteria,1VB80@1239|Firmicutes,4HIGJ@91061|Bacilli,1ZG71@1386|Bacillus	91061|Bacilli	H	Key enzyme in folate metabolism. Catalyzes an essential reaction for de novo glycine and purine synthesis, and for DNA precursor synthesis	dfrA	-	1.5.1.3	ko:K00287	ko00670,ko00790,ko01100,ko01523,map00670,map00790,map01100,map01523	M00126,M00840	R00936,R00937,R00939,R00940,R02235,R02236,R11765	RC00109,RC00110,RC00158	ko00000,ko00001,ko00002,ko01000	-	-	-	DHFR_1
ABS995_00975	1051501.AYTL01000030_gene2349	2.1e-119	342.0	COG1267@1|root,COG1267@2|Bacteria,1V3I0@1239|Firmicutes,4HH4Y@91061|Bacilli,1ZCY9@1386|Bacillus	91061|Bacilli	I	COG1267 Phosphatidylglycerophosphatase A and related proteins	ltrC	-	3.1.3.27	ko:K01095	ko00564,ko01100,map00564,map01100	-	R02029	RC00017	ko00000,ko00001,ko01000	-	-	-	PgpA
ABS995_00980	224308.BSU21840	2.01e-147	414.0	2C2Z4@1|root,2ZV7K@2|Bacteria,1V3JN@1239|Firmicutes,4HHVS@91061|Bacilli,1ZGAN@1386|Bacillus	91061|Bacilli	S	YpjP-like protein	ypjP	-	-	-	-	-	-	-	-	-	-	-	YpjP
ABS995_00985	224308.BSU21850	6.31e-174	486.0	COG2136@1|root,COG2521@1|root,COG2136@2|Bacteria,COG2521@2|Bacteria,1UIYD@1239|Firmicutes,4ISX3@91061|Bacilli,1ZS7M@1386|Bacillus	91061|Bacilli	AJ	Putative SAM-dependent methyltransferase	ypiP	-	-	-	-	-	-	-	-	-	-	-	SAM_MT
ABS995_00990	224308.BSU21860	7.97e-98	284.0	28NYH@1|root,2ZBVN@2|Bacteria,1V1T3@1239|Firmicutes,4HHZS@91061|Bacilli,1ZGM0@1386|Bacillus	91061|Bacilli	S	Belongs to the UPF0403 family	yphP	-	-	-	-	-	-	-	-	-	-	-	Disulph_isomer
ABS995_00995	224308.BSU21870	0.0	1102.0	COG0129@1|root,COG0129@2|Bacteria,1TP1R@1239|Firmicutes,4H9ZG@91061|Bacilli,1ZASK@1386|Bacillus	91061|Bacilli	E	Belongs to the IlvD Edd family	ilvD	-	4.2.1.9	ko:K01687,ko:K16786	ko00290,ko00770,ko01100,ko01110,ko01130,ko01210,ko01230,ko02010,map00290,map00770,map01100,map01110,map01130,map01210,map01230,map02010	M00019,M00570,M00582	R01209,R04441,R05070	RC00468,RC01714	ko00000,ko00001,ko00002,ko01000,ko02000	3.A.1.25,3.A.1.28,3.A.1.29,3.A.1.30,3.A.1.31,3.A.1.32,3.A.1.33,3.A.1.35	-	-	ILVD_EDD
ABS995_01000	224308.BSU21880	2.57e-200	563.0	COG1413@1|root,COG1413@2|Bacteria,1TRJT@1239|Firmicutes,4HBFD@91061|Bacilli,1ZB7F@1386|Bacillus	91061|Bacilli	C	COG0694 Thioredoxin-like proteins and domains	ypgR	-	-	-	-	-	-	-	-	-	-	-	HEAT_2,HEAT_PBS,Nfu_N,Virulence_fact
ABS995_01005	224308.BSU21890	4.49e-136	386.0	COG1418@1|root,COG1418@2|Bacteria,1V7IZ@1239|Firmicutes,4HIVB@91061|Bacilli,1ZB0E@1386|Bacillus	91061|Bacilli	S	phosphohydrolase	yagB	-	-	ko:K06950	-	-	-	-	ko00000	-	-	-	HD
ABS995_01010	224308.BSU21900	8.64e-112	321.0	COG0386@1|root,COG0386@2|Bacteria,1V3M3@1239|Firmicutes,4HH5Q@91061|Bacilli,1ZGBN@1386|Bacillus	91061|Bacilli	O	Belongs to the glutathione peroxidase family	bsaA	-	1.11.1.9	ko:K00432	ko00480,ko00590,ko04918,map00480,map00590,map04918	-	R00274,R07034,R07035	RC00011,RC00982	ko00000,ko00001,ko01000	-	-	-	GSHPx
ABS995_01015	224308.BSU21910	5e-224	616.0	COG1897@1|root,COG1897@2|Bacteria,1TQVR@1239|Firmicutes,4H9W4@91061|Bacilli,1ZCTU@1386|Bacillus	91061|Bacilli	E	Transfers an acetyl group from acetyl-CoA to L- homoserine, forming acetyl-L-homoserine	metAA	GO:0003674,GO:0003824,GO:0008374,GO:0008899,GO:0016740,GO:0016746,GO:0016747,GO:0016748,GO:0016750	2.3.1.46	ko:K00651	ko00270,ko00920,ko01100,ko01110,ko01230,map00270,map00920,map01100,map01110,map01230	M00017	R01777	RC00004,RC00041	ko00000,ko00001,ko00002,ko01000	-	-	-	HTS
ABS995_01020	224308.BSU21920	4.59e-270	739.0	COG0707@1|root,COG0707@2|Bacteria,1TR07@1239|Firmicutes,4HBKJ@91061|Bacilli,1ZQUQ@1386|Bacillus	91061|Bacilli	M	Processive glucosyltransferase involved in the biosynthesis of both the bilayer- and non-bilayer-forming membrane glucolipids. Is able to successively transfer up to three glucosyl residues to diacylglycerol (DAG), thereby catalyzing the formation of beta-monoglucosyl-DAG (3-O-(beta-D-glucopyranosyl)-1,2-diacyl- sn-glycerol), beta-diglucosyl-DAG (3-O-(beta-D-glucopyranosyl- beta-(1- 6)-D-glucopyr…	ugtP	GO:0003674,GO:0003824,GO:0008194,GO:0016740,GO:0016757,GO:0016758,GO:0035251,GO:0046527,GO:0047228	2.4.1.315	ko:K03429	ko00561,ko01100,map00561,map01100	-	R02689,R04377	RC00005,RC00059	ko00000,ko00001,ko01000,ko01003	-	GT28	-	Glyco_tran_28_C,Glycos_transf_1,MGDG_synth
ABS995_01030	935836.JAEL01000006_gene2840	4.47e-40	132.0	COG1278@1|root,COG1278@2|Bacteria,1VEE0@1239|Firmicutes,4HNJC@91061|Bacilli,1ZHTU@1386|Bacillus	91061|Bacilli	K	Cold-shock protein	cspD	-	-	ko:K03704	-	-	-	-	ko00000,ko03000	-	-	-	CSD
ABS995_01035	1274524.BSONL12_01472	9.67e-22	85.9	29S43@1|root,30D8J@2|Bacteria,1UAZQ@1239|Firmicutes,4IMCJ@91061|Bacilli,1ZJT7@1386|Bacillus	91061|Bacilli	-	-	degR	-	-	-	-	-	-	-	-	-	-	-	-
ABS995_01040	1051501.AYTL01000030_gene2361	2.13e-40	135.0	29S2J@1|root,30D72@2|Bacteria,1UAXW@1239|Firmicutes,4IMAQ@91061|Bacilli,1ZJNM@1386|Bacillus	91061|Bacilli	S	Protein of unknown function (DUF2564)	-	-	-	-	-	-	-	-	-	-	-	-	DUF2564
ABS995_01045	224308.BSU21960	9.37e-40	131.0	2E6UK@1|root,331EA@2|Bacteria,1VF2M@1239|Firmicutes,4HPQ1@91061|Bacilli,1ZKC4@1386|Bacillus	91061|Bacilli	S	Zinc-finger	ypeQ	-	-	-	-	-	-	-	-	-	-	-	zf-C2HCIx2C
ABS995_01050	224308.BSU21970	2.59e-159	446.0	COG0328@1|root,COG0328@2|Bacteria,1V3K2@1239|Firmicutes,4HE8H@91061|Bacilli,1ZDMZ@1386|Bacillus	91061|Bacilli	L	COG0328 Ribonuclease HI	ypeP	-	3.1.26.4	ko:K03469	ko03030,map03030	-	-	-	ko00000,ko00001,ko01000,ko03032	-	-	-	RVT_3
ABS995_01055	224308.BSU21980	2.47e-154	434.0	COG1738@1|root,COG1738@2|Bacteria,1TSAY@1239|Firmicutes,4HB9T@91061|Bacilli,1ZEKB@1386|Bacillus	91061|Bacilli	S	Involved in the import of queuosine (Q) precursors, required for Q precursor salvage	ypdP	-	-	ko:K09125	-	-	-	-	ko00000	-	-	-	Vut_1
ABS995_01060	224308.BSU21990	3.11e-87	256.0	COG0328@1|root,COG0328@2|Bacteria,1VE23@1239|Firmicutes,4HKXV@91061|Bacilli,1ZQJB@1386|Bacillus	91061|Bacilli	L	Ribonuclease	rnhA	-	3.1.26.4	ko:K03469	ko03030,map03030	-	-	-	ko00000,ko00001,ko01000,ko03032	-	-	-	RVT_3
ABS995_01065	315750.BPUM_1936	0.000303	40.4	29S9K@1|root,30DE3@2|Bacteria,1UB6V@1239|Firmicutes,4IMJJ@91061|Bacilli,1ZKAQ@1386|Bacillus	91061|Bacilli	-	-	-	-	-	ko:K06429	-	-	-	-	ko00000	-	-	-	-
ABS995_01070	224308.BSU22010	2.53e-210	581.0	COG0258@1|root,COG0258@2|Bacteria,1TQ05@1239|Firmicutes,4H9UW@91061|Bacilli,1ZB2Z@1386|Bacillus	91061|Bacilli	L	5'3' exonuclease	ypcP	-	-	-	-	-	-	-	-	-	-	-	5_3_exonuc,5_3_exonuc_N
ABS995_01075	279010.BL00672	8.86e-11	57.4	2DNYK@1|root,32ZT6@2|Bacteria	2|Bacteria	-	-	-	-	-	-	-	-	-	-	-	-	-	-	-
ABS995_01080	224308.BSU22020	3.23e-49	157.0	2E0UC@1|root,32WBV@2|Bacteria,1VDJ2@1239|Firmicutes,4HKXT@91061|Bacilli,1ZJ5C@1386|Bacillus	91061|Bacilli	S	Protein of unknown function (DUF2533)	ypbS	-	-	-	-	-	-	-	-	-	-	-	DUF2533
ABS995_01085	224308.BSU22030	0.0	2071.0	COG0699@1|root,COG0699@2|Bacteria,1TR0Q@1239|Firmicutes,4HBAC@91061|Bacilli,1ZAXM@1386|Bacillus	91061|Bacilli	S	Dynamin family	ypbR	GO:0000910,GO:0003674,GO:0003824,GO:0003924,GO:0005575,GO:0007049,GO:0008150,GO:0009987,GO:0016020,GO:0016021,GO:0016043,GO:0016462,GO:0016787,GO:0016817,GO:0016818,GO:0017111,GO:0022402,GO:0022607,GO:0031224,GO:0032506,GO:0044085,GO:0044425,GO:0051301,GO:0071840,GO:0090529	-	-	-	-	-	-	-	-	-	-	Dynamin_N
ABS995_01095	224308.BSU22040	1.85e-110	318.0	COG1755@1|root,COG1755@2|Bacteria,1V6IY@1239|Firmicutes,4HIFN@91061|Bacilli,1ZGT0@1386|Bacillus	91061|Bacilli	S	protein conserved in bacteria	ypbQ	-	-	ko:K16168	-	-	-	-	ko00000,ko01008	-	-	-	ICMT
ABS995_01100	224308.BSU22050	1.44e-253	696.0	COG3424@1|root,COG3424@2|Bacteria,1TPUK@1239|Firmicutes,4HBHH@91061|Bacilli,1ZC8W@1386|Bacillus	91061|Bacilli	Q	Naringenin-chalcone synthase	bcsA	-	-	ko:K16167	-	-	-	-	ko00000,ko01008	-	-	-	Chal_sti_synt_C,Chal_sti_synt_N
ABS995_01105	224308.BSU22060	1.36e-288	791.0	COG2233@1|root,COG2233@2|Bacteria,1TNZZ@1239|Firmicutes,4HBAM@91061|Bacilli,1ZAUK@1386|Bacillus	91061|Bacilli	F	xanthine	pbuX	GO:0003674,GO:0005215,GO:0005345,GO:0005575,GO:0005623,GO:0005886,GO:0005887,GO:0006810,GO:0006863,GO:0008150,GO:0015205,GO:0015851,GO:0016020,GO:0016021,GO:0022857,GO:0031224,GO:0031226,GO:0042906,GO:0042907,GO:0044425,GO:0044459,GO:0044464,GO:0051179,GO:0051234,GO:0055085,GO:0071702,GO:0071705,GO:0071944,GO:0072530,GO:1904823	-	ko:K03458,ko:K16169,ko:K16170	-	-	-	-	ko00000,ko02000	2.A.40,2.A.40.3.1,2.A.40.3.2	-	iSB619.SA_RS02140	Xan_ur_permease
ABS995_01110	224308.BSU22070	2.06e-122	350.0	COG0503@1|root,COG0503@2|Bacteria,1V1DU@1239|Firmicutes,4HFNW@91061|Bacilli,1ZFTS@1386|Bacillus	91061|Bacilli	F	Converts the preformed base xanthine, a product of nucleic acid breakdown, to xanthosine 5'-monophosphate (XMP), so it can be reused for RNA or DNA synthesis	xpt	-	2.4.2.22	ko:K03816	ko00230,ko01100,ko01110,map00230,map01100,map01110	-	R01229,R02142	RC00063,RC00122	ko00000,ko00001,ko01000	-	-	iYO844.BSU22070	Pribosyltran
ABS995_01115	224308.BSU22080	0.0	1000.0	COG2317@1|root,COG2317@2|Bacteria,1TPS6@1239|Firmicutes,4HAPE@91061|Bacilli,1ZB3X@1386|Bacillus	91061|Bacilli	E	Broad specificity carboxypetidase that releases amino acids sequentially from the C-terminus, including neutral, aromatic, polar and basic residues	ypwA	GO:0003674,GO:0003824,GO:0004180,GO:0004181,GO:0005488,GO:0006508,GO:0006807,GO:0008150,GO:0008152,GO:0008233,GO:0008235,GO:0008237,GO:0008238,GO:0008270,GO:0016787,GO:0019538,GO:0043167,GO:0043169,GO:0043170,GO:0044238,GO:0046872,GO:0046914,GO:0070011,GO:0071704,GO:0140096,GO:1901564	3.4.17.19	ko:K01299	-	-	-	-	ko00000,ko01000,ko01002	-	-	-	Peptidase_M32
ABS995_01120	224308.BSU22090	4.09e-224	619.0	28H7K@1|root,2Z7JT@2|Bacteria,1UPH1@1239|Firmicutes,4HE88@91061|Bacilli,1ZDHF@1386|Bacillus	91061|Bacilli	P	The 2-keto-3-deoxygluconate permease transports the degraded pectin products into the bacterial cell, where they serve as carbon and energy sources. This is a hydrogen coupled transport system	kdgT	GO:0005575,GO:0005623,GO:0005886,GO:0016020,GO:0044464,GO:0071944	-	ko:K02526	-	-	-	-	ko00000,ko02000	2.A.10.1	-	-	KdgT
ABS995_01125	224308.BSU22100	5.49e-128	365.0	COG0800@1|root,COG0800@2|Bacteria,1TS0F@1239|Firmicutes,4HG4G@91061|Bacilli,1ZEB4@1386|Bacillus	91061|Bacilli	G	2-dehydro-3-deoxy-phosphogluconate aldolase	kdgA	GO:0005575,GO:0005622,GO:0005623,GO:0005737,GO:0044424,GO:0044464	4.1.2.14,4.1.3.42	ko:K01625	ko00030,ko00630,ko01100,ko01120,ko01200,map00030,map00630,map01100,map01120,map01200	M00008,M00061,M00308,M00631	R00470,R05605	RC00307,RC00308,RC00435	ko00000,ko00001,ko00002,ko01000	-	-	-	Aldolase
ABS995_01130	224308.BSU22110	5.64e-228	628.0	COG0524@1|root,COG0524@2|Bacteria,1TRRY@1239|Firmicutes,4HBH6@91061|Bacilli,1ZC46@1386|Bacillus	91061|Bacilli	G	COG0524 Sugar kinases, ribokinase family	kdgK	-	2.7.1.45	ko:K00874	ko00030,ko01100,ko01120,ko01200,map00030,map01100,map01120,map01200	M00061,M00308,M00631	R01541	RC00002,RC00017	ko00000,ko00001,ko00002,ko01000	-	-	-	PfkB
ABS995_01135	224308.BSU22120	1.45e-233	644.0	COG1609@1|root,COG1609@2|Bacteria,1TQSY@1239|Firmicutes,4HAJI@91061|Bacilli,1ZEA9@1386|Bacillus	91061|Bacilli	K	transcriptional	kdgR	-	-	ko:K02525	-	-	-	-	ko00000,ko03000	-	-	-	LacI,Peripla_BP_3
ABS995_01140	224308.BSU22130	1.47e-203	562.0	COG3717@1|root,COG3717@2|Bacteria,1VSXE@1239|Firmicutes,4HU2K@91061|Bacilli,1ZQMN@1386|Bacillus	91061|Bacilli	G	Catalyzes the isomerization of 5-dehydro-4-deoxy-D- glucuronate to 3-deoxy-D-glycero-2,5-hexodiulosonate	kduI	-	5.3.1.17	ko:K01815	ko00040,map00040	-	R04383	RC00541	ko00000,ko00001,ko01000	-	-	-	KduI
ABS995_01145	224308.BSU22140	6.04e-172	481.0	COG1028@1|root,COG1028@2|Bacteria,1TPZ8@1239|Firmicutes,4HAMW@91061|Bacilli,1ZC4X@1386|Bacillus	91061|Bacilli	IQ	COG1028 Dehydrogenases with different specificities (related to short-chain alcohol dehydrogenases)	kduD	-	1.1.1.127	ko:K00065	ko00040,map00040	-	R01542	RC00089	ko00000,ko00001,ko01000	-	-	-	adh_short,adh_short_C2
ABS995_01150	224308.BSU22150	0.0	1253.0	COG1199@1|root,COG1199@2|Bacteria,1TRNV@1239|Firmicutes,4HBYD@91061|Bacilli,1ZARY@1386|Bacillus	91061|Bacilli	KL	COG1199 Rad3-related DNA helicases	ypvA	-	3.6.4.12	ko:K03722	-	-	-	-	ko00000,ko01000,ko03400	-	-	-	Helicase_C_2
ABS995_01160	224308.BSU22169	8.1e-30	105.0	2EJ2F@1|root,33CTM@2|Bacteria,1VQ3B@1239|Firmicutes,4HS4Z@91061|Bacilli,1ZJ7P@1386|Bacillus	91061|Bacilli	S	YpzG-like protein	-	-	-	-	-	-	-	-	-	-	-	-	YpzG
ABS995_01165	224308.BSU22170	2.06e-279	763.0	COG0116@1|root,COG0116@2|Bacteria,1TP0X@1239|Firmicutes,4HBKY@91061|Bacilli,1ZBJB@1386|Bacillus	91061|Bacilli	L	Belongs to the methyltransferase superfamily	ypsC	GO:0000154,GO:0001510,GO:0003674,GO:0003824,GO:0005575,GO:0005622,GO:0005623,GO:0005737,GO:0005829,GO:0006139,GO:0006364,GO:0006396,GO:0006725,GO:0006807,GO:0008150,GO:0008152,GO:0008168,GO:0008170,GO:0008173,GO:0008649,GO:0008757,GO:0008990,GO:0009451,GO:0009987,GO:0010467,GO:0016070,GO:0016072,GO:0016435,GO:0016740,GO:0016741,GO:0022613,GO:0031167,GO:0032259,GO:0034470,GO:0034641,GO:0034660,GO:…	-	ko:K07444	-	-	-	-	ko00000,ko01000	-	-	-	THUMP,UPF0020
ABS995_01175	224308.BSU22180	9.97e-59	182.0	COG3599@1|root,COG3599@2|Bacteria,1VEQ4@1239|Firmicutes,4HKUX@91061|Bacilli,1ZH10@1386|Bacillus	91061|Bacilli	D	Divisome component that associates with the complex late in its assembly, after the Z-ring is formed, and is dependent on DivIC and PBP2B for its recruitment to the divisome. Together with EzrA, is a key component of the system that regulates PBP1 localization during cell cycle progression. Its main role could be the removal of PBP1 from the cell pole after pole maturation is completed. Also cont…	gpsB	-	-	-	-	-	-	-	-	-	-	-	DivIVA
ABS995_01180	1051501.AYTL01000030_gene2385	5.08e-120	344.0	COG4474@1|root,COG4474@2|Bacteria,1V6SM@1239|Firmicutes,4HJGM@91061|Bacilli,1ZFYS@1386|Bacillus	91061|Bacilli	S	Belongs to the UPF0398 family	ypsA	-	-	-	-	-	-	-	-	-	-	-	DUF1273
ABS995_01185	720555.BATR1942_08955	1e-47	152.0	2DP9U@1|root,3315V@2|Bacteria,1UB38@1239|Firmicutes,4IMFX@91061|Bacilli,1ZK2P@1386|Bacillus	91061|Bacilli	S	Inner spore coat protein D	cotD	-	-	ko:K06327	-	-	-	-	ko00000	-	-	-	Spore-coat_CotD
ABS995_01195	224308.BSU22210	1.43e-291	796.0	COG3359@1|root,COG3359@2|Bacteria,1TQQU@1239|Firmicutes,4HDMU@91061|Bacilli,1ZAZQ@1386|Bacillus	91061|Bacilli	L	RNase_H superfamily	yprB	-	-	ko:K07502	-	-	-	-	ko00000	-	-	-	RNase_H_2
ABS995_01200	224308.BSU22220	0.0	1469.0	COG1111@1|root,COG1205@1|root,COG1111@2|Bacteria,COG1205@2|Bacteria,1TSPA@1239|Firmicutes,4H9T2@91061|Bacilli,1ZDM5@1386|Bacillus	91061|Bacilli	L	COG1205 Distinct helicase family with a unique C-terminal domain including a metal-binding cysteine cluster	yprA	GO:0003674,GO:0003724,GO:0003824,GO:0004004,GO:0004386,GO:0005575,GO:0005622,GO:0005623,GO:0005737,GO:0006139,GO:0006725,GO:0006807,GO:0008026,GO:0008150,GO:0008152,GO:0008186,GO:0009987,GO:0010501,GO:0016070,GO:0016462,GO:0016787,GO:0016817,GO:0016818,GO:0016887,GO:0017111,GO:0034641,GO:0042623,GO:0043170,GO:0044237,GO:0044238,GO:0044424,GO:0044464,GO:0046483,GO:0070035,GO:0071704,GO:0090304,GO:…	-	ko:K06877	-	-	-	-	ko00000	-	-	-	DEAD,DUF1998,Helicase_C
ABS995_01205	224308.BSU22230	2.52e-108	313.0	COG2190@1|root,COG2190@2|Bacteria,1VAEB@1239|Firmicutes,4HIPR@91061|Bacilli,1ZG91@1386|Bacillus	91061|Bacilli	G	COG2190 Phosphotransferase system IIA components	ypqE	-	-	ko:K02777	ko00010,ko00500,ko00520,ko02026,ko02060,ko05111,map00010,map00500,map00520,map02026,map02060,map05111	M00265,M00266,M00268,M00270,M00272,M00303,M00806	R02738,R02780,R04111,R04394,R05132,R08559	RC00017,RC03206	ko00000,ko00001,ko00002,ko01000,ko02000	4.A.1.1.1	-	-	PTS_EIIA_1
ABS995_01210	224308.BSU22240	1.39e-91	268.0	COG0071@1|root,COG0071@2|Bacteria	2|Bacteria	O	Belongs to the small heat shock protein (HSP20) family	hspX	GO:0001666,GO:0003674,GO:0005488,GO:0005515,GO:0005575,GO:0005618,GO:0005622,GO:0005623,GO:0005737,GO:0005829,GO:0005886,GO:0006457,GO:0006464,GO:0006468,GO:0006793,GO:0006796,GO:0006807,GO:0006950,GO:0007154,GO:0008150,GO:0008152,GO:0009266,GO:0009267,GO:0009408,GO:0009605,GO:0009607,GO:0009628,GO:0009987,GO:0009991,GO:0010035,GO:0010038,GO:0010039,GO:0016020,GO:0016310,GO:0019538,GO:0030312,GO:…	-	ko:K06335,ko:K13993	ko04141,map04141	-	-	-	ko00000,ko00001,ko03110	-	-	-	HSP20
ABS995_01215	224308.BSU22250	6.58e-63	194.0	29NR8@1|root,309P6@2|Bacteria,1U5F9@1239|Firmicutes,4IF6W@91061|Bacilli,1ZJ7A@1386|Bacillus	91061|Bacilli	S	YppG-like protein	yppG	-	-	-	-	-	-	-	-	-	-	-	YppG
ABS995_01220	935836.JAEL01000006_gene2795	3.22e-11	59.7	2ETMY@1|root,33M5Q@2|Bacteria,1VPZB@1239|Firmicutes,4HR2S@91061|Bacilli,1ZKDZ@1386|Bacillus	91061|Bacilli	S	YppF-like protein	-	-	-	-	-	-	-	-	-	-	-	-	YppF
ABS995_01225	1220589.CD32_20175	1.29e-12	67.0	2C8E7@1|root,32RKZ@2|Bacteria,1VIES@1239|Firmicutes,4HKFC@91061|Bacilli,3IYD0@400634|Lysinibacillus	91061|Bacilli	S	Bacterial domain of unknown function (DUF1798)	yppE	-	-	-	-	-	-	-	-	-	-	-	DUF1798
ABS995_01240	224308.BSU22300	1.57e-232	639.0	28MSG@1|root,2ZB0U@2|Bacteria,1TT1H@1239|Firmicutes,4HBNQ@91061|Bacilli,1ZCHW@1386|Bacillus	91061|Bacilli	S	Protein of unknown function (DUF2515)	yppC	-	-	-	-	-	-	-	-	-	-	-	DUF2515
ABS995_01245	224308.BSU22310	5.1e-147	414.0	COG3331@1|root,COG3331@2|Bacteria,1V3S4@1239|Firmicutes,4HGZ7@91061|Bacilli,1ZCV9@1386|Bacillus	91061|Bacilli	L	Endonuclease that resolves Holliday junction intermediates in genetic recombination. Cleaves mobile four-strand junctions by introducing symmetrical nicks in paired strands. Promotes annealing of linear ssDNA with homologous dsDNA. Required for DNA repair, homologous recombination and chromosome segregation	recU	GO:0006139,GO:0006259,GO:0006281,GO:0006725,GO:0006807,GO:0006950,GO:0006974,GO:0008150,GO:0008152,GO:0009987,GO:0033554,GO:0034641,GO:0043170,GO:0044237,GO:0044238,GO:0044260,GO:0046483,GO:0050896,GO:0051716,GO:0071704,GO:0090304,GO:1901360	-	ko:K03700	-	-	-	-	ko00000,ko03400	-	-	-	RecU
ABS995_01250	224308.BSU22320	0.0	1457.0	COG0744@1|root,COG4499@1|root,COG0744@2|Bacteria,COG4499@2|Bacteria,1TPM5@1239|Firmicutes,4H9SA@91061|Bacilli,1ZAXY@1386|Bacillus	91061|Bacilli	M	penicillin-binding protein	ponA	GO:0005575,GO:0005576	2.4.1.129,3.4.16.4	ko:K05366	ko00550,ko01100,ko01501,map00550,map01100,map01501	-	-	-	ko00000,ko00001,ko01000,ko01003,ko01011	-	GT51	-	Transgly,Transpeptidase,fn3
ABS995_01255	224308.BSU22330	7.52e-99	288.0	2EGVD@1|root,33AMM@2|Bacteria,1VKVK@1239|Firmicutes,4HRYS@91061|Bacilli,1ZITC@1386|Bacillus	91061|Bacilli	-	-	ypoC	-	-	-	-	-	-	-	-	-	-	-	-
ABS995_01260	224308.BSU22340	1.19e-156	439.0	COG0177@1|root,COG0177@2|Bacteria,1TRAK@1239|Firmicutes,4HATD@91061|Bacilli,1ZBJE@1386|Bacillus	91061|Bacilli	L	DNA repair enzyme that has both DNA N-glycosylase activity and AP-lyase activity. The DNA N-glycosylase activity releases various damaged pyrimidines from DNA by cleaving the N- glycosidic bond, leaving an AP (apurinic apyrimidinic) site. The AP-lyase activity cleaves the phosphodiester bond 3' to the AP site by a beta-elimination, leaving a 3'-terminal unsaturated sugar and a product with a term…	nth	-	4.2.99.18	ko:K10773	ko03410,map03410	-	-	-	ko00000,ko00001,ko01000,ko03400	-	-	-	EndIII_4Fe-2S,HhH-GPD
ABS995_01265	224308.BSU22350	3.15e-163	457.0	COG3935@1|root,COG3935@2|Bacteria,1V283@1239|Firmicutes,4HFP3@91061|Bacilli,1ZC34@1386|Bacillus	91061|Bacilli	L	DNA replication protein DnaD	dnaD	-	-	ko:K02086	-	-	-	-	ko00000	-	-	-	DnaB_2,HTH_36
ABS995_01270	224308.BSU22360	0.0	864.0	COG0017@1|root,COG0017@2|Bacteria,1TP38@1239|Firmicutes,4H9YH@91061|Bacilli,1ZC51@1386|Bacillus	91061|Bacilli	J	asparaginyl-tRNA	asnS	GO:0005575,GO:0005622,GO:0005623,GO:0005737,GO:0044424,GO:0044464	6.1.1.22	ko:K01893	ko00970,map00970	M00359,M00360	R03648	RC00055,RC00523	ko00000,ko00001,ko00002,ko01000,ko01007,ko03016	-	-	-	tRNA-synt_2,tRNA_anti-codon
ABS995_01275	224308.BSU22370	2.95e-283	774.0	COG0436@1|root,COG0436@2|Bacteria,1TP0J@1239|Firmicutes,4HA13@91061|Bacilli,1ZCMB@1386|Bacillus	91061|Bacilli	E	Aminotransferase	aspB	GO:0003674,GO:0003824,GO:0008483,GO:0016740,GO:0016769,GO:0047297	2.6.1.1,2.6.1.14	ko:K00812,ko:K22457	ko00220,ko00250,ko00270,ko00330,ko00350,ko00360,ko00400,ko00401,ko00950,ko00960,ko01100,ko01110,ko01130,ko01210,ko01230,map00220,map00250,map00270,map00330,map00350,map00360,map00400,map00401,map00950,map00960,map01100,map01110,map01130,map01210,map01230	-	R00355,R00694,R00734,R00896,R01346,R02433,R02619,R05052	RC00006,RC00025	ko00000,ko00001,ko01000,ko01007	-	-	-	Aminotran_1_2
ABS995_01280	224308.BSU22380	1.79e-100	292.0	COG5353@1|root,COG5353@2|Bacteria,1VA2H@1239|Firmicutes,4HNMM@91061|Bacilli,1ZFVJ@1386|Bacillus	91061|Bacilli	S	protein conserved in bacteria	ypmB	-	-	-	-	-	-	-	-	-	-	-	PepSY
ABS995_01285	326423.RBAM_020540	3.6e-31	109.0	2E85E@1|root,332IZ@2|Bacteria,1VHMN@1239|Firmicutes,4HPYR@91061|Bacilli,1ZIUT@1386|Bacillus	91061|Bacilli	S	Protein of unknown function (DUF4264)	ypmA	-	-	-	-	-	-	-	-	-	-	-	DUF4264
ABS995_01290	224308.BSU22400	0.0	1777.0	COG0847@1|root,COG1199@1|root,COG0847@2|Bacteria,COG1199@2|Bacteria,1TQHQ@1239|Firmicutes,4HB2Y@91061|Bacilli,1ZAWI@1386|Bacillus	91061|Bacilli	L	helicase involved in DNA repair and perhaps also replication	dinG	-	3.6.4.12	ko:K03722	-	-	-	-	ko00000,ko01000,ko03400	-	-	-	DEAD,Helicase_C_2,RNase_T,ResIII
ABS995_01295	224308.BSU22410	5.68e-83	245.0	COG0853@1|root,COG0853@2|Bacteria,1V6NQ@1239|Firmicutes,4HIV1@91061|Bacilli,1ZG9V@1386|Bacillus	91061|Bacilli	H	Catalyzes the pyruvoyl-dependent decarboxylation of aspartate to produce beta-alanine	panD	-	4.1.1.11	ko:K01579	ko00410,ko00770,ko01100,ko01110,map00410,map00770,map01100,map01110	M00119	R00489	RC00299	ko00000,ko00001,ko00002,ko01000	-	-	-	Asp_decarbox
ABS995_01300	224308.BSU22420	1.61e-192	535.0	COG0414@1|root,COG0414@2|Bacteria,1TP7A@1239|Firmicutes,4HAIQ@91061|Bacilli,1ZAV5@1386|Bacillus	91061|Bacilli	H	Catalyzes the condensation of pantoate with beta-alanine in an ATP-dependent reaction via a pantoyl-adenylate intermediate	panC	GO:0003674,GO:0003824,GO:0004592,GO:0005575,GO:0005622,GO:0005623,GO:0005737,GO:0005829,GO:0006082,GO:0006520,GO:0006573,GO:0006575,GO:0006732,GO:0006766,GO:0006767,GO:0006807,GO:0008150,GO:0008152,GO:0009058,GO:0009081,GO:0009108,GO:0009110,GO:0009987,GO:0015939,GO:0015940,GO:0016053,GO:0016874,GO:0016879,GO:0016881,GO:0019752,GO:0032787,GO:0033317,GO:0034641,GO:0042364,GO:0042398,GO:0043436,GO:…	6.3.2.1	ko:K01918	ko00410,ko00770,ko01100,ko01110,map00410,map00770,map01100,map01110	M00119	R02473	RC00096,RC00141	ko00000,ko00001,ko00002,ko01000	-	-	-	Pantoate_ligase
ABS995_01305	224308.BSU22430	9.39e-192	533.0	COG0413@1|root,COG0413@2|Bacteria,1TPZA@1239|Firmicutes,4H9S8@91061|Bacilli,1ZAWV@1386|Bacillus	91061|Bacilli	H	Catalyzes the reversible reaction in which hydroxymethyl group from 5,10-methylenetetrahydrofolate is transferred onto alpha-ketoisovalerate to form ketopantoate	panB	-	2.1.2.11	ko:K00606	ko00770,ko01100,ko01110,map00770,map01100,map01110	M00119	R01226	RC00022,RC00200	ko00000,ko00001,ko00002,ko01000	-	-	iYO844.BSU22430	Pantoate_transf
ABS995_01310	224308.BSU22440	3.52e-227	626.0	COG0340@1|root,COG1654@1|root,COG0340@2|Bacteria,COG1654@2|Bacteria,1TQCU@1239|Firmicutes,4HB60@91061|Bacilli,1ZBI9@1386|Bacillus	91061|Bacilli	K	Acts both as a biotin-- acetyl-CoA-carboxylase ligase and a repressor	birA	-	6.3.4.15	ko:K03524	ko00780,ko01100,map00780,map01100	-	R01074,R05145	RC00043,RC00070,RC00096,RC02896	ko00000,ko00001,ko01000,ko03000	-	-	-	BPL_C,BPL_LplA_LipB,HTH_11
ABS995_01315	224308.BSU22450	1.92e-265	729.0	COG0617@1|root,COG0617@2|Bacteria,1TQ2A@1239|Firmicutes,4HB2W@91061|Bacilli,1ZC20@1386|Bacillus	91061|Bacilli	J	Catalyzes the addition and repair of the essential 3'- terminal CCA sequence in tRNAs without using a nucleic acid template. Adds these three nucleotides in the order of C, C, and A to the tRNA nucleotide-73, using CTP and ATP as substrates and producing inorganic pyrophosphate	cca	-	2.7.7.72	ko:K00974	ko03013,map03013	-	R09382,R09383,R09384,R09386	RC00078	ko00000,ko00001,ko01000,ko03016	-	-	-	PolyA_pol,PolyA_pol_RNAbd,tRNA_NucTran2_2
ABS995_01320	224308.BSU22460	1.3e-262	720.0	COG0438@1|root,COG0438@2|Bacteria,1TPS8@1239|Firmicutes,4HA43@91061|Bacilli,1ZASJ@1386|Bacillus	91061|Bacilli	M	N-acetyl-alpha-D-glucosaminyl L-malate synthase	bshA	GO:0003674,GO:0003824,GO:0016740,GO:0016757	-	ko:K00754	-	-	-	-	ko00000,ko01000	-	GT4	-	Glyco_transf_4,Glycos_transf_1
ABS995_01325	224308.BSU22470	6.08e-163	456.0	COG2120@1|root,COG2120@2|Bacteria,1TV10@1239|Firmicutes,4HFJQ@91061|Bacilli,1ZAZI@1386|Bacillus	91061|Bacilli	S	proteins, LmbE homologs	bshB1	-	-	ko:K01463	-	-	-	-	ko00000,ko01000	-	-	-	PIG-L
ABS995_01330	224308.BSU22480	2.07e-92	270.0	COG1803@1|root,COG1803@2|Bacteria,1V3KQ@1239|Firmicutes,4HH64@91061|Bacilli,1ZGAF@1386|Bacillus	91061|Bacilli	G	methylglyoxal synthase	mgsA	GO:0003674,GO:0003824,GO:0005575,GO:0005622,GO:0005623,GO:0005737,GO:0005829,GO:0006081,GO:0008150,GO:0008152,GO:0008929,GO:0009058,GO:0009438,GO:0009987,GO:0016829,GO:0016835,GO:0016838,GO:0019242,GO:0042180,GO:0042181,GO:0044237,GO:0044249,GO:0044281,GO:0044283,GO:0044424,GO:0044444,GO:0044464,GO:0046184,GO:0071704,GO:1901576	4.2.3.3	ko:K01734	ko00640,ko01120,map00640,map01120	-	R01016	RC00424	ko00000,ko00001,ko01000	-	-	-	MGS
ABS995_01335	224308.BSU22490	4.65e-187	520.0	COG0289@1|root,COG0289@2|Bacteria,1TR9D@1239|Firmicutes,4HA5X@91061|Bacilli,1ZAWD@1386|Bacillus	91061|Bacilli	E	Catalyzes the conversion of 4-hydroxy- tetrahydrodipicolinate (HTPA) to tetrahydrodipicolinate	dapB	GO:0003674,GO:0003824,GO:0005575,GO:0005622,GO:0005623,GO:0005737,GO:0005829,GO:0006082,GO:0006520,GO:0006807,GO:0008150,GO:0008152,GO:0008652,GO:0008839,GO:0009058,GO:0009987,GO:0016053,GO:0016491,GO:0016627,GO:0016628,GO:0019752,GO:0019877,GO:0043436,GO:0043648,GO:0043650,GO:0044237,GO:0044238,GO:0044249,GO:0044281,GO:0044283,GO:0044424,GO:0044444,GO:0044464,GO:0046394,GO:0046451,GO:0055114,GO:…	1.17.1.8	ko:K00215	ko00261,ko00300,ko01100,ko01110,ko01120,ko01130,ko01230,map00261,map00300,map01100,map01110,map01120,map01130,map01230	M00016,M00525,M00526,M00527	R04198,R04199	RC00478	ko00000,ko00001,ko00002,ko01000	-	-	iYO844.BSU22490	DapB_C,DapB_N
ABS995_01340	720555.BATR1942_09115	2.67e-69	209.0	COG1694@1|root,COG1694@2|Bacteria,1V701@1239|Firmicutes,4HISK@91061|Bacilli,1ZH1U@1386|Bacillus	91061|Bacilli	S	Nucleotide pyrophosphohydrolase	ypjD	-	-	-	-	-	-	-	-	-	-	-	MazG
ABS995_01345	224308.BSU22510	1.51e-199	553.0	COG1284@1|root,COG1284@2|Bacteria,1TRAU@1239|Firmicutes,4H9UY@91061|Bacilli,1ZBUC@1386|Bacillus	91061|Bacilli	S	Uncharacterized protein conserved in bacteria (DUF2179)	ypjC	-	-	-	-	-	-	-	-	-	-	-	DUF2179,YitT_membrane
ABS995_01350	224308.BSU22520	1.17e-174	488.0	28RMR@1|root,2ZE0H@2|Bacteria,1V1HS@1239|Firmicutes,4HFRG@91061|Bacilli,1ZANV@1386|Bacillus	91061|Bacilli	S	sporulation protein	ypjB	-	-	-	-	-	-	-	-	-	-	-	Spore_YpjB
ABS995_01355	1051501.AYTL01000030_gene2419	2.07e-128	366.0	COG4347@1|root,COG4347@2|Bacteria,1V1NI@1239|Firmicutes,4HFTW@91061|Bacilli,1ZFJF@1386|Bacillus	91061|Bacilli	S	membrane	ypjA	-	-	-	-	-	-	-	-	-	-	-	DUF1405
ABS995_01360	224308.BSU22540	1.84e-187	520.0	COG1290@1|root,COG2010@1|root,COG1290@2|Bacteria,COG2010@2|Bacteria,1TRS8@1239|Firmicutes,4H9XH@91061|Bacilli,1ZCZW@1386|Bacillus	91061|Bacilli	C	Menaquinol-cytochrome c reductase cytochrome b c subunit	qcrC	-	-	ko:K03888	ko00190,ko01100,map00190,map01100	M00151	-	-	ko00000,ko00001,ko00002	-	-	-	Cytochrom_B_C,Cytochrome_CBB3
ABS995_01365	1051501.AYTL01000030_gene2421	5.92e-164	458.0	COG1290@1|root,COG1290@2|Bacteria,1TP6M@1239|Firmicutes,4H9XV@91061|Bacilli,1ZB3U@1386|Bacillus	91061|Bacilli	C	COG1290 Cytochrome b subunit of the bc complex	qcrB	-	-	ko:K03887	ko00190,ko01100,map00190,map01100	M00151	-	-	ko00000,ko00001,ko00002	-	-	-	Cytochrome_B
ABS995_01370	224308.BSU22560	2.75e-125	355.0	COG0723@1|root,COG0723@2|Bacteria,1TQUH@1239|Firmicutes,4HBX1@91061|Bacilli,1ZFNX@1386|Bacillus	91061|Bacilli	C	Menaquinol-cytochrome c reductase	qcrA	-	-	ko:K03886	ko00190,ko01100,map00190,map01100	M00151	-	-	ko00000,ko00001,ko00002,ko01000	-	-	-	CytB6-F_Fe-S,Rieske
ABS995_01375	224308.BSU22570	1.47e-95	279.0	2CSPZ@1|root,32SRK@2|Bacteria,1VBS0@1239|Firmicutes,4HKXQ@91061|Bacilli,1ZI4R@1386|Bacillus	91061|Bacilli	S	Protein of unknown function (DUF2487)	ypiF	-	-	-	-	-	-	-	-	-	-	-	DUF2487
ABS995_01380	1051501.AYTL01000030_gene2424	6.13e-128	363.0	COG5582@1|root,COG5582@2|Bacteria,1V5KV@1239|Firmicutes,4HEE0@91061|Bacilli,1ZB4J@1386|Bacillus	91061|Bacilli	S	Belongs to the UPF0302 family	ypiB	-	-	-	-	-	-	-	-	-	-	-	IDEAL,UPF0302
ABS995_01385	224308.BSU22590	1.73e-288	790.0	COG0457@1|root,COG0457@2|Bacteria,1TT97@1239|Firmicutes,4HAIA@91061|Bacilli,1ZAZM@1386|Bacillus	91061|Bacilli	S	COG0457 FOG TPR repeat	ypiA	-	-	-	-	-	-	-	-	-	-	-	TPR_16,TPR_19,TPR_2,TPR_7,TPR_8
ABS995_01390	224308.BSU22600	1.32e-290	795.0	COG0128@1|root,COG0128@2|Bacteria,1TPIH@1239|Firmicutes,4HBHZ@91061|Bacilli,1ZBP0@1386|Bacillus	91061|Bacilli	E	Catalyzes the transfer of the enolpyruvyl moiety of phosphoenolpyruvate (PEP) to the 5-hydroxyl of shikimate-3- phosphate (S3P) to produce enolpyruvyl shikimate-3-phosphate and inorganic phosphate	aroA	GO:0003674,GO:0003824,GO:0003866,GO:0006082,GO:0008150,GO:0008152,GO:0009058,GO:0009423,GO:0009987,GO:0016053,GO:0016740,GO:0016765,GO:0019752,GO:0043436,GO:0043648,GO:0043650,GO:0044237,GO:0044249,GO:0044281,GO:0044283,GO:0046394,GO:0046417,GO:0071704,GO:1901576	2.5.1.19	ko:K00800	ko00400,ko01100,ko01110,ko01130,ko01230,map00400,map01100,map01110,map01130,map01230	M00022	R03460	RC00350	ko00000,ko00001,ko00002,ko01000	-	-	-	EPSP_synthase
ABS995_01395	224308.BSU22610	1.35e-261	717.0	COG0287@1|root,COG0287@2|Bacteria,1TPXG@1239|Firmicutes,4HBI4@91061|Bacilli,1ZBVZ@1386|Bacillus	91061|Bacilli	E	prephenate dehydrogenase	tyrA	GO:0000166,GO:0003674,GO:0003824,GO:0005488,GO:0006082,GO:0006520,GO:0006570,GO:0006571,GO:0006725,GO:0006807,GO:0008150,GO:0008152,GO:0008652,GO:0008977,GO:0009058,GO:0009072,GO:0009073,GO:0009095,GO:0009987,GO:0016053,GO:0016491,GO:0016627,GO:0016628,GO:0019438,GO:0019752,GO:0036094,GO:0043167,GO:0043168,GO:0043436,GO:0044237,GO:0044238,GO:0044249,GO:0044281,GO:0044283,GO:0046394,GO:0048037,GO:…	1.3.1.12	ko:K04517	ko00400,ko00401,ko01100,ko01110,ko01130,ko01230,map00400,map00401,map01100,map01110,map01130,map01230	M00025	R01728	RC00125	ko00000,ko00001,ko00002,ko01000	-	-	iYO844.BSU22610	ACT,PDH
ABS995_01400	224308.BSU22620	2.6e-258	708.0	COG0079@1|root,COG0079@2|Bacteria,1TPUV@1239|Firmicutes,4HA1H@91061|Bacilli,1ZBYJ@1386|Bacillus	91061|Bacilli	E	Belongs to the class-II pyridoxal-phosphate-dependent aminotransferase family. Histidinol-phosphate aminotransferase subfamily	hisC	-	2.6.1.9	ko:K00817	ko00340,ko00350,ko00360,ko00400,ko00401,ko00960,ko01100,ko01110,ko01130,ko01230,map00340,map00350,map00360,map00400,map00401,map00960,map01100,map01110,map01130,map01230	M00026	R00694,R00734,R03243	RC00006,RC00888	ko00000,ko00001,ko00002,ko01000,ko01007	-	-	-	Aminotran_1_2
ABS995_01405	224308.BSU22630	5.98e-174	487.0	COG0159@1|root,COG0159@2|Bacteria,1TPXA@1239|Firmicutes,4HFQ8@91061|Bacilli,1ZC5U@1386|Bacillus	91061|Bacilli	E	The alpha subunit is responsible for the aldol cleavage of indoleglycerol phosphate to indole and glyceraldehyde 3- phosphate	trpA	-	4.2.1.20	ko:K01695	ko00260,ko00400,ko01100,ko01110,ko01130,ko01230,map00260,map00400,map01100,map01110,map01130,map01230	M00023	R00674,R02340,R02722	RC00209,RC00210,RC00700,RC00701,RC02868	ko00000,ko00001,ko00002,ko01000	-	-	-	Trp_syntA
ABS995_01410	224308.BSU22640	1.66e-288	788.0	COG0133@1|root,COG0133@2|Bacteria,1TPI3@1239|Firmicutes,4H9WC@91061|Bacilli,1ZCBT@1386|Bacillus	91061|Bacilli	E	The beta subunit is responsible for the synthesis of L- tryptophan from indole and L-serine	trpB	GO:0000162,GO:0005575,GO:0005622,GO:0005623,GO:0005737,GO:0006082,GO:0006520,GO:0006568,GO:0006576,GO:0006586,GO:0006725,GO:0006807,GO:0008150,GO:0008152,GO:0008652,GO:0009058,GO:0009072,GO:0009073,GO:0009308,GO:0009309,GO:0009987,GO:0016053,GO:0018130,GO:0019438,GO:0019752,GO:0034641,GO:0042401,GO:0042430,GO:0042435,GO:0043436,GO:0044106,GO:0044237,GO:0044238,GO:0044249,GO:0044271,GO:0044281,GO:…	4.2.1.20,5.3.1.24	ko:K01696,ko:K01817	ko00260,ko00400,ko01100,ko01110,ko01130,ko01230,map00260,map00400,map01100,map01110,map01130,map01230	M00023	R00674,R02340,R02722,R03509	RC00209,RC00210,RC00700,RC00701,RC00945,RC02868	ko00000,ko00001,ko00002,ko01000	-	-	iYO844.BSU22640	PALP
ABS995_01415	224308.BSU22650	1.66e-136	388.0	COG0135@1|root,COG0135@2|Bacteria,1V6Y0@1239|Firmicutes,4HJ7Y@91061|Bacilli,1ZGH8@1386|Bacillus	91061|Bacilli	E	Belongs to the TrpF family	trpF	-	5.3.1.24	ko:K01817	ko00400,ko01100,ko01110,ko01130,ko01230,map00400,map01100,map01110,map01130,map01230	M00023	R03509	RC00945	ko00000,ko00001,ko00002,ko01000	-	-	-	PRAI
ABS995_01420	1051501.AYTL01000030_gene2432	7.58e-148	419.0	COG0134@1|root,COG0134@2|Bacteria,1TR94@1239|Firmicutes,4HDZQ@91061|Bacilli,1ZD63@1386|Bacillus	91061|Bacilli	E	Belongs to the TrpC family	trpC	GO:0003674,GO:0003824,GO:0004425,GO:0016829,GO:0016830,GO:0016831	4.1.1.48,5.3.1.24	ko:K01609,ko:K13498	ko00400,ko01100,ko01110,ko01130,ko01230,map00400,map01100,map01110,map01130,map01230	M00023	R03508,R03509	RC00944,RC00945	ko00000,ko00001,ko00002,ko01000	-	-	-	IGPS
ABS995_01425	224308.BSU22670	5.11e-222	614.0	COG0547@1|root,COG0547@2|Bacteria,1TP8U@1239|Firmicutes,4H9KQ@91061|Bacilli,1ZBZ1@1386|Bacillus	91061|Bacilli	E	Catalyzes the transfer of the phosphoribosyl group of 5- phosphorylribose-1-pyrophosphate (PRPP) to anthranilate to yield N-(5'-phosphoribosyl)-anthranilate (PRA)	trpD	GO:0000162,GO:0003674,GO:0003824,GO:0004048,GO:0004425,GO:0006082,GO:0006520,GO:0006568,GO:0006576,GO:0006586,GO:0006725,GO:0006807,GO:0008150,GO:0008152,GO:0008652,GO:0009058,GO:0009072,GO:0009073,GO:0009308,GO:0009309,GO:0009987,GO:0016053,GO:0016740,GO:0016757,GO:0016763,GO:0016829,GO:0016830,GO:0016831,GO:0018130,GO:0019438,GO:0019752,GO:0034641,GO:0042401,GO:0042430,GO:0042435,GO:0043436,GO:…	2.4.2.18,4.1.3.27	ko:K00766,ko:K13497	ko00400,ko01100,ko01110,ko01130,ko01230,map00400,map01100,map01110,map01130,map01230	M00023	R00985,R00986,R01073	RC00010,RC00440,RC02148,RC02414	ko00000,ko00001,ko00002,ko01000	-	-	-	Glycos_trans_3N,Glycos_transf_3
ABS995_01430	224308.BSU22680	0.0	985.0	COG0147@1|root,COG0147@2|Bacteria,1TQAP@1239|Firmicutes,4HB31@91061|Bacilli,1ZARE@1386|Bacillus	91061|Bacilli	EH	Part of a heterotetrameric complex that catalyzes the two-step biosynthesis of anthranilate, an intermediate in the biosynthesis of L-tryptophan. In the first step, the glutamine- binding beta subunit (TrpG) of anthranilate synthase (AS) provides the glutamine amidotransferase activity which generates ammonia as a substrate that, along with chorismate, is used in the second step, catalyzed by the…	trpE	GO:0000162,GO:0003674,GO:0003824,GO:0004049,GO:0005575,GO:0005622,GO:0005623,GO:0005737,GO:0005950,GO:0006082,GO:0006520,GO:0006568,GO:0006576,GO:0006586,GO:0006725,GO:0006807,GO:0008150,GO:0008152,GO:0008652,GO:0009058,GO:0009072,GO:0009073,GO:0009308,GO:0009309,GO:0009987,GO:0016053,GO:0016829,GO:0016830,GO:0016833,GO:0018130,GO:0019438,GO:0019752,GO:0032991,GO:0034641,GO:0042401,GO:0042430,GO:…	4.1.3.27	ko:K01657	ko00400,ko00405,ko01100,ko01110,ko01130,ko01230,ko02024,ko02025,map00400,map00405,map01100,map01110,map01130,map01230,map02024,map02025	M00023	R00985,R00986	RC00010,RC02148,RC02414	ko00000,ko00001,ko00002,ko01000	-	-	-	Anth_synt_I_N,Chorismate_bind
ABS995_01435	224308.BSU22690	1.91e-81	241.0	COG4401@1|root,COG4401@2|Bacteria,1VAID@1239|Firmicutes,4HKTN@91061|Bacilli,1ZH0S@1386|Bacillus	91061|Bacilli	E	Catalyzes the Claisen rearrangement of chorismate to prephenate. Probably involved in the aromatic amino acid biosynthesis	aroH	GO:0003674,GO:0003824,GO:0004106,GO:0006082,GO:0008150,GO:0008152,GO:0009987,GO:0016853,GO:0016866,GO:0019752,GO:0043436,GO:0043648,GO:0044237,GO:0044281,GO:0046417,GO:0071704	5.4.99.5	ko:K06208	ko00400,ko01100,ko01110,ko01130,ko01230,map00400,map01100,map01110,map01130,map01230	M00024,M00025	R01715	RC03116	ko00000,ko00001,ko00002,ko01000	-	-	-	CM_1
ABS995_01440	224308.BSU22700	3.55e-257	705.0	COG0337@1|root,COG0337@2|Bacteria,1TPKZ@1239|Firmicutes,4HAKN@91061|Bacilli,1ZC9C@1386|Bacillus	91061|Bacilli	E	Catalyzes the conversion of 3-deoxy-D-arabino- heptulosonate 7-phosphate (DAHP) to dehydroquinate (DHQ)	aroB	-	4.2.3.4	ko:K01735	ko00400,ko01100,ko01110,ko01130,ko01230,map00400,map01100,map01110,map01130,map01230	M00022	R03083	RC00847	ko00000,ko00001,ko00002,ko01000	-	-	-	DHQ_synthase
ABS995_01445	224308.BSU22710	1.61e-274	751.0	COG0082@1|root,COG0082@2|Bacteria,1TQ40@1239|Firmicutes,4HA0H@91061|Bacilli,1ZB2N@1386|Bacillus	91061|Bacilli	E	Catalyzes the anti-1,4-elimination of the C-3 phosphate and the C-6 proR hydrogen from 5-enolpyruvylshikimate-3-phosphate (EPSP) to yield chorismate, which is the branch point compound that serves as the starting substrate for the three terminal pathways of aromatic amino acid biosynthesis. This reaction introduces a second double bond into the aromatic ring system	aroC	GO:0000166,GO:0003674,GO:0003824,GO:0004107,GO:0005488,GO:0005575,GO:0005622,GO:0005623,GO:0005737,GO:0005829,GO:0006082,GO:0006520,GO:0006725,GO:0006807,GO:0008150,GO:0008152,GO:0008652,GO:0009058,GO:0009072,GO:0009073,GO:0009423,GO:0009987,GO:0010181,GO:0016053,GO:0016829,GO:0016835,GO:0016838,GO:0019438,GO:0019752,GO:0032553,GO:0036094,GO:0043167,GO:0043168,GO:0043436,GO:0043648,GO:0043650,GO:…	4.2.3.5	ko:K01736	ko00400,ko01100,ko01110,ko01130,ko01230,map00400,map01100,map01110,map01130,map01230	M00022	R01714	RC00586	ko00000,ko00001,ko00002,ko01000	-	-	-	Chorismate_synt
ABS995_01450	224308.BSU22720	8.58e-173	483.0	COG1352@1|root,COG1352@2|Bacteria,1TPD8@1239|Firmicutes,4HAS1@91061|Bacilli,1ZCKU@1386|Bacillus	91061|Bacilli	NT	COG1352 Methylase of chemotaxis methyl-accepting proteins	cheR	-	2.1.1.80	ko:K00575	ko02020,ko02030,map02020,map02030	-	-	-	ko00000,ko00001,ko01000,ko02035	-	-	-	CheR,CheR_N
ABS995_01455	224308.BSU22730	1.12e-104	302.0	COG0105@1|root,COG0105@2|Bacteria,1V44G@1239|Firmicutes,4HH8C@91061|Bacilli,1ZFJ7@1386|Bacillus	91061|Bacilli	F	Major role in the synthesis of nucleoside triphosphates other than ATP. The ATP gamma phosphate is transferred to the NDP beta phosphate via a ping-pong mechanism, using a phosphorylated active-site intermediate	ndk	GO:0003674,GO:0003824,GO:0004550,GO:0005575,GO:0005622,GO:0005623,GO:0006139,GO:0006163,GO:0006165,GO:0006220,GO:0006725,GO:0006753,GO:0006793,GO:0006796,GO:0006807,GO:0008150,GO:0008152,GO:0009117,GO:0009132,GO:0009987,GO:0016301,GO:0016310,GO:0016740,GO:0016772,GO:0016776,GO:0019205,GO:0019637,GO:0034641,GO:0044237,GO:0044238,GO:0044281,GO:0044464,GO:0046483,GO:0046939,GO:0055086,GO:0071704,GO:…	2.7.4.6	ko:K00940	ko00230,ko00240,ko00983,ko01100,ko01110,ko01130,ko04016,map00230,map00240,map00983,map01100,map01110,map01130,map04016	M00049,M00050,M00052,M00053	R00124,R00139,R00156,R00330,R00570,R00722,R01137,R01857,R02093,R02326,R02331,R03530,R11894,R11895	RC00002	ko00000,ko00001,ko00002,ko01000,ko04131	-	-	-	NDK
ABS995_01460	224308.BSU22740	3.92e-226	624.0	COG0142@1|root,COG0142@2|Bacteria,1TR0U@1239|Firmicutes,4H9RH@91061|Bacilli,1ZAZ7@1386|Bacillus	91061|Bacilli	H	Belongs to the FPP GGPP synthase family	hepT	GO:0003674,GO:0003824,GO:0006732,GO:0008150,GO:0008152,GO:0009058,GO:0009108,GO:0009233,GO:0009234,GO:0009987,GO:0016740,GO:0016765,GO:0042180,GO:0042181,GO:0044237,GO:0044249,GO:0044281,GO:0044283,GO:0051186,GO:0051188,GO:0071704,GO:1901576,GO:1901661,GO:1901663	2.5.1.30,2.5.1.83	ko:K00805,ko:K21275	ko00900,ko01110,map00900,map01110	-	R09245,R09247	RC00279	ko00000,ko00001,ko01000,ko01006	-	-	-	polyprenyl_synt
ABS995_01465	224308.BSU22750	6.38e-168	469.0	COG0500@1|root,COG2226@2|Bacteria,1TQEA@1239|Firmicutes,4HAR9@91061|Bacilli,1ZB6U@1386|Bacillus	91061|Bacilli	H	Methyltransferase required for the conversion of demethylmenaquinol (DMKH2) to menaquinol (MKH2)	menG	GO:0003674,GO:0003824,GO:0006732,GO:0008150,GO:0008152,GO:0008168,GO:0009058,GO:0009108,GO:0009233,GO:0009234,GO:0009987,GO:0016740,GO:0016741,GO:0032259,GO:0042180,GO:0042181,GO:0044237,GO:0044249,GO:0044281,GO:0044283,GO:0051186,GO:0051188,GO:0071704,GO:1901576,GO:1901661,GO:1901663	2.1.1.163,2.1.1.201	ko:K03183	ko00130,ko01100,ko01110,map00130,map01100,map01110	M00116,M00117	R04990,R04993,R06859,R08774,R09736	RC00003,RC01253,RC01662	ko00000,ko00001,ko00002,ko01000	-	-	-	Ubie_methyltran
ABS995_01470	224308.BSU22760	1.82e-176	492.0	COG0142@1|root,COG0142@2|Bacteria,1V1TG@1239|Firmicutes,4HFY5@91061|Bacilli,1ZQJT@1386|Bacillus	91061|Bacilli	H	Heptaprenyl diphosphate synthase (HEPPP synthase) subunit 1	hepS	GO:0003674,GO:0003824,GO:0006732,GO:0008150,GO:0008152,GO:0009058,GO:0009108,GO:0009233,GO:0009234,GO:0009987,GO:0016740,GO:0016765,GO:0042180,GO:0042181,GO:0044237,GO:0044249,GO:0044281,GO:0044283,GO:0051186,GO:0051188,GO:0071704,GO:1901576,GO:1901661,GO:1901663	2.5.1.30	ko:K00805	ko00900,ko01110,map00900,map01110	-	R09247	RC00279	ko00000,ko00001,ko01000,ko01006	-	-	-	HEPPP_synt_1
ABS995_01475	224308.BSU22770	5.13e-46	148.0	2E4ES@1|root,32Z9Y@2|Bacteria,1VF84@1239|Firmicutes,4HNYS@91061|Bacilli,1ZHX6@1386|Bacillus	91061|Bacilli	K	Required for transcription attenuation control in the Trp operon. This trans-acting factor seems to recognize a 10 bases nucleotide sequence in the Trp leader transcript causing transcription termination. Binds the leader RNA only in presence of L-tryptophan	mtrB	-	-	ko:K06285	-	-	-	-	ko00000,ko03000	-	-	-	TrpBP
ABS995_01480	224308.BSU22780	1.48e-129	368.0	COG0302@1|root,COG0302@2|Bacteria,1TRNM@1239|Firmicutes,4HAXS@91061|Bacilli,1ZAZD@1386|Bacillus	91061|Bacilli	H	GTP cyclohydrolase	folE	GO:0000166,GO:0001882,GO:0001883,GO:0003674,GO:0003824,GO:0003933,GO:0003934,GO:0005488,GO:0005525,GO:0005575,GO:0005622,GO:0005623,GO:0005737,GO:0006066,GO:0006725,GO:0006729,GO:0006732,GO:0006807,GO:0008150,GO:0008152,GO:0008270,GO:0009058,GO:0009108,GO:0009987,GO:0016787,GO:0016810,GO:0016814,GO:0017076,GO:0017144,GO:0018130,GO:0019001,GO:0019238,GO:0019438,GO:0019751,GO:0032549,GO:0032550,GO:…	3.5.4.16	ko:K01495	ko00790,ko01100,map00790,map01100	M00126,M00841,M00842,M00843	R00428,R04639,R05046,R05048	RC00263,RC00294,RC00323,RC00945,RC01188	ko00000,ko00001,ko00002,ko01000	-	-	-	GTP_cyclohydroI
ABS995_01485	326423.RBAM_020950	2.53e-56	175.0	COG0776@1|root,COG0776@2|Bacteria,1V9XQ@1239|Firmicutes,4HKF2@91061|Bacilli,1ZH48@1386|Bacillus	91061|Bacilli	L	Histone-like DNA-binding protein which is capable of wrapping DNA to stabilize it, and thus to prevent its denaturation under extreme environmental conditions	hbs	GO:0003674,GO:0003676,GO:0003677,GO:0005488,GO:0005575,GO:0005622,GO:0005623,GO:0005737,GO:0005829,GO:0008150,GO:0009889,GO:0010556,GO:0019219,GO:0019222,GO:0031323,GO:0031326,GO:0044424,GO:0044444,GO:0044464,GO:0050789,GO:0050794,GO:0051171,GO:0051252,GO:0060255,GO:0065007,GO:0080090,GO:0097159,GO:1901363,GO:1903506,GO:2001141	-	ko:K03530	-	-	-	-	ko00000,ko03032,ko03036,ko03400	-	-	-	Bac_DNA_binding
ABS995_01490	224308.BSU22800	0.0	962.0	COG0699@1|root,COG0699@2|Bacteria,1TPPG@1239|Firmicutes,4HBH1@91061|Bacilli,1ZBNH@1386|Bacillus	91061|Bacilli	S	ATPase. Has a role at an early stage in the morphogenesis of the spore coat	spoIVA	GO:0000166,GO:0000270,GO:0003674,GO:0003824,GO:0005488,GO:0005524,GO:0005575,GO:0005618,GO:0005623,GO:0006022,GO:0006807,GO:0008144,GO:0008150,GO:0008152,GO:0009653,GO:0009847,GO:0009987,GO:0010927,GO:0016043,GO:0016462,GO:0016787,GO:0016817,GO:0016818,GO:0016887,GO:0017076,GO:0017111,GO:0022607,GO:0030154,GO:0030203,GO:0030312,GO:0030435,GO:0030554,GO:0031160,GO:0032502,GO:0032553,GO:0032555,GO:…	-	ko:K06398	-	-	-	-	ko00000	-	-	-	Spore_IV_A
ABS995_01495	224308.BSU22810	1.55e-169	474.0	28J08@1|root,2Z8XG@2|Bacteria,1V177@1239|Firmicutes,4HCWC@91061|Bacilli,1ZCRV@1386|Bacillus	91061|Bacilli	-	-	yphF	-	-	-	-	-	-	-	-	-	-	-	DUF3939
ABS995_01500	315750.BPUM_2013	2.03e-26	98.2	2EJSH@1|root,33DH6@2|Bacteria,1VMUI@1239|Firmicutes,4HS5M@91061|Bacilli,1ZJ2B@1386|Bacillus	91061|Bacilli	S	Protein of unknown function (DUF2768)	yphE	-	-	-	-	-	-	-	-	-	-	-	DUF2768
ABS995_01505	224308.BSU22830	8.22e-227	627.0	COG0240@1|root,COG0240@2|Bacteria,1TQ5P@1239|Firmicutes,4HAXW@91061|Bacilli,1ZCHQ@1386|Bacillus	91061|Bacilli	I	Glycerol-3-phosphate dehydrogenase	gpsA	GO:0003674,GO:0003824,GO:0008150,GO:0008152,GO:0016491,GO:0016614,GO:0016616,GO:0047952,GO:0055114	1.1.1.94	ko:K00057	ko00564,ko01110,map00564,map01110	-	R00842,R00844	RC00029	ko00000,ko00001,ko01000	-	-	-	NAD_Gly3P_dh_C,NAD_Gly3P_dh_N
ABS995_01510	224308.BSU22840	3.53e-315	858.0	COG1160@1|root,COG1160@2|Bacteria,1TPNM@1239|Firmicutes,4HAJ6@91061|Bacilli,1ZAUP@1386|Bacillus	91061|Bacilli	S	GTPase that plays an essential role in the late steps of ribosome biogenesis	der	-	-	ko:K03977	-	-	-	-	ko00000,ko03009	-	-	-	KH_dom-like,MMR_HSR1
ABS995_01515	224308.BSU22849	1.45e-38	128.0	2E5GX@1|root,3308G@2|Bacteria,1VGKE@1239|Firmicutes,4HPSE@91061|Bacilli,1ZIU7@1386|Bacillus	91061|Bacilli	-	-	ypzH	-	-	-	-	-	-	-	-	-	-	-	-
ABS995_01520	224308.BSU22850	5.08e-206	570.0	28IBV@1|root,2Z8EA@2|Bacteria,1TPCJ@1239|Firmicutes,4HB3C@91061|Bacilli,1ZBT4@1386|Bacillus	91061|Bacilli	S	YIEGIA protein	yphB	-	-	ko:K05739	-	-	-	-	ko00000	-	-	-	YIEGIA
ABS995_01525	224308.BSU22860	1.98e-127	363.0	2C369@1|root,32TN5@2|Bacteria,1VDHE@1239|Firmicutes,4HN2A@91061|Bacilli	91061|Bacilli	-	-	yphA	-	-	-	-	-	-	-	-	-	-	-	-
ABS995_01530	1196324.A374_03349	2.29e-11	58.5	2EHPS@1|root,33BFI@2|Bacteria,1VM1E@1239|Firmicutes,4HS3S@91061|Bacilli	91061|Bacilli	S	YpzI-like protein	-	-	-	-	-	-	-	-	-	-	-	-	YpzI
ABS995_01535	224308.BSU22870	1.22e-230	637.0	COG1304@1|root,COG1304@2|Bacteria,1TQZ3@1239|Firmicutes,4HAMV@91061|Bacilli,1ZCXC@1386|Bacillus	91061|Bacilli	C	Involved in the biosynthesis of isoprenoids. Catalyzes the 1,3-allylic rearrangement of the homoallylic substrate isopentenyl (IPP) to its allylic isomer, dimethylallyl diphosphate (DMAPP)	fni	GO:0003674,GO:0003824,GO:0004452,GO:0006629,GO:0006720,GO:0008150,GO:0008152,GO:0008299,GO:0008610,GO:0009058,GO:0009987,GO:0016853,GO:0016860,GO:0016863,GO:0044237,GO:0044238,GO:0044249,GO:0044255,GO:0071704,GO:1901576	5.3.3.2	ko:K01823	ko00900,ko01100,ko01110,ko01130,map00900,map01100,map01110,map01130	M00095,M00096,M00364,M00365,M00366,M00367	R01123	RC00455	ko00000,ko00001,ko00002,ko01000	-	-	-	FMN_dh
ABS995_01540	224308.BSU22880	1.06e-259	713.0	COG0539@1|root,COG0539@2|Bacteria,1TQ9N@1239|Firmicutes,4H9PX@91061|Bacilli,1ZARR@1386|Bacillus	91061|Bacilli	J	Ribosomal protein S1	rpsA	-	-	ko:K02945	ko03010,map03010	M00178	-	-	br01610,ko00000,ko00001,ko00002,ko03011	-	-	-	S1
ABS995_01545	224308.BSU22890	6.21e-141	400.0	COG0283@1|root,COG0283@2|Bacteria,1V3IA@1239|Firmicutes,4HFZE@91061|Bacilli,1ZBXZ@1386|Bacillus	91061|Bacilli	F	Belongs to the cytidylate kinase family. Type 1 subfamily	cmk	GO:0003674,GO:0003824,GO:0004127,GO:0004592,GO:0005575,GO:0005622,GO:0005623,GO:0005737,GO:0005829,GO:0006082,GO:0006139,GO:0006520,GO:0006573,GO:0006575,GO:0006725,GO:0006732,GO:0006753,GO:0006766,GO:0006767,GO:0006793,GO:0006796,GO:0006807,GO:0008150,GO:0008152,GO:0009058,GO:0009081,GO:0009108,GO:0009110,GO:0009117,GO:0009123,GO:0009165,GO:0009987,GO:0015939,GO:0015940,GO:0016053,GO:0016301,GO:…	2.7.4.25	ko:K00945	ko00240,ko01100,map00240,map01100	M00052	R00158,R00512,R01665	RC00002	ko00000,ko00001,ko00002,ko01000	-	-	-	Cytidylate_kin
ABS995_01550	224308.BSU22900	1.44e-31	110.0	29NTG@1|root,309RK@2|Bacteria,1U5JI@1239|Firmicutes,4IFAC@91061|Bacilli,1ZK0C@1386|Bacillus	91061|Bacilli	S	Family of unknown function (DUF5359)	-	-	-	-	-	-	-	-	-	-	-	-	DUF5359
ABS995_01555	224308.BSU22910	1.98e-129	370.0	COG5581@1|root,COG5581@2|Bacteria,1V31U@1239|Firmicutes,4HGFE@91061|Bacilli,1ZCCG@1386|Bacillus	91061|Bacilli	M	Flagellar protein YcgR	ypfA	-	-	-	-	-	-	-	-	-	-	-	PilZ,YcgR_2
ABS995_01560	224308.BSU22920	9.24e-316	861.0	COG2959@1|root,COG2959@2|Bacteria,1TT9K@1239|Firmicutes,4HBM9@91061|Bacilli,1ZB4M@1386|Bacillus	91061|Bacilli	H	sporulation protein	ypeB	-	-	ko:K06313	-	-	-	-	ko00000	-	-	-	PepSY,YPEB
ABS995_01565	224308.BSU22930	2.82e-207	574.0	COG3409@1|root,COG3773@1|root,COG3409@2|Bacteria,COG3773@2|Bacteria,1TRFW@1239|Firmicutes,4HA2V@91061|Bacilli,1ZB40@1386|Bacillus	91061|Bacilli	M	Spore cortex-lytic enzyme	sleB	GO:0005575,GO:0005623,GO:0042763,GO:0044464	3.5.1.28	ko:K01449	-	-	R04112	RC00064,RC00141	ko00000,ko01000	-	-	-	Hydrolase_2,PG_binding_1
ABS995_01570	224308.BSU22940	1.02e-152	429.0	COG2339@1|root,COG2339@2|Bacteria,1UZGQ@1239|Firmicutes,4HCGD@91061|Bacilli,1ZBUQ@1386|Bacillus	91061|Bacilli	S	Involved in the degradation of specific anti-sigma factors	prsW	-	-	-	-	-	-	-	-	-	-	-	PrsW-protease
ABS995_01575	1051501.AYTL01000030_gene2463	1.45e-221	612.0	COG0492@1|root,COG0492@2|Bacteria,1TQGS@1239|Firmicutes,4HBIS@91061|Bacilli,1ZCBR@1386|Bacillus	91061|Bacilli	O	COG0492 Thioredoxin reductase	ypdA	-	1.8.1.9	ko:K00384	ko00450,map00450	-	R02016,R03596,R09372	RC00013,RC02518,RC02873	ko00000,ko00001,ko01000	-	-	-	Pyr_redox_3
ABS995_01580	1051501.AYTL01000030_gene2464	7.06e-309	841.0	COG0334@1|root,COG0334@2|Bacteria,1TP45@1239|Firmicutes,4HAEI@91061|Bacilli,1ZAX4@1386|Bacillus	91061|Bacilli	E	Belongs to the Glu Leu Phe Val dehydrogenases family	gudB	GO:0003674,GO:0003824,GO:0004352,GO:0004353,GO:0006082,GO:0006520,GO:0006807,GO:0008150,GO:0008152,GO:0009987,GO:0016491,GO:0016638,GO:0016639,GO:0019752,GO:0043436,GO:0044237,GO:0044238,GO:0044281,GO:0055114,GO:0071704,GO:1901564	1.4.1.2	ko:K00260	ko00220,ko00250,ko00430,ko00910,ko01100,map00220,map00250,map00430,map00910,map01100	-	R00243	RC00006,RC02799	ko00000,ko00001,ko01000	-	-	-	ELFV_dehydrog,ELFV_dehydrog_N
ABS995_01585	224308.BSU22970	5.56e-136	385.0	COG4862@1|root,COG4862@2|Bacteria,1V1B7@1239|Firmicutes,4HBM5@91061|Bacilli,1ZF7G@1386|Bacillus	91061|Bacilli	NOT	Enables the recognition and targeting of unfolded and aggregated proteins to the ClpC protease or to other proteins involved in proteolysis. Acts negatively in the development of competence by binding ComK and recruiting it to the ClpCP protease. When overexpressed, inhibits sporulation. Also involved in Spx degradation by ClpC	mecB	GO:0007154,GO:0008150,GO:0009292,GO:0009294,GO:0009605,GO:0009987,GO:0009991,GO:0030420,GO:0031668,GO:0044764,GO:0050896,GO:0051704,GO:0051716,GO:0071496	-	ko:K16511	-	-	-	-	ko00000	-	-	-	MecA
ABS995_01590	224308.BSU22980	1.49e-179	500.0	COG1408@1|root,COG1408@2|Bacteria,1V494@1239|Firmicutes,4HH1B@91061|Bacilli,1ZBFW@1386|Bacillus	91061|Bacilli	S	Calcineurin-like phosphoesterase superfamily domain	ypbG	-	-	ko:K07098	-	-	-	-	ko00000	-	-	-	Metallophos,Metallophos_2
ABS995_01595	1051501.AYTL01000030_gene2467	5.15e-100	290.0	2EENU@1|root,338GN@2|Bacteria,1VK1A@1239|Firmicutes,4HNX3@91061|Bacilli,1ZC57@1386|Bacillus	91061|Bacilli	S	Protein of unknown function (DUF2663)	ypbF	-	-	-	-	-	-	-	-	-	-	-	DUF2663
ABS995_01600	224308.BSU23000	3.11e-121	352.0	COG1388@1|root,COG1388@2|Bacteria,1V8A5@1239|Firmicutes,4HIV2@91061|Bacilli,1ZG8Q@1386|Bacillus	91061|Bacilli	M	Lysin motif	ypbE	-	-	-	-	-	-	-	-	-	-	-	LysM
ABS995_01605	224308.BSU23010	9.3e-125	356.0	COG1266@1|root,COG1266@2|Bacteria,1V4WK@1239|Firmicutes,4HHKM@91061|Bacilli,1ZEBP@1386|Bacillus	91061|Bacilli	S	metal-dependent membrane protease	ypbD	-	-	ko:K07052	-	-	-	-	ko00000	-	-	-	Abi
ABS995_01610	224308.BSU23020	0.0	938.0	COG0514@1|root,COG0514@2|Bacteria,1TPN5@1239|Firmicutes,4H9QP@91061|Bacilli,1ZB1X@1386|Bacillus	91061|Bacilli	L	DNA helicase	recQ	GO:0003674,GO:0003676,GO:0003677,GO:0003678,GO:0003824,GO:0004003,GO:0004386,GO:0005488,GO:0005575,GO:0005622,GO:0005623,GO:0005694,GO:0005737,GO:0006139,GO:0006259,GO:0006281,GO:0006310,GO:0006725,GO:0006807,GO:0006950,GO:0006974,GO:0006996,GO:0008026,GO:0008094,GO:0008150,GO:0008152,GO:0009295,GO:0009378,GO:0009987,GO:0016043,GO:0016462,GO:0016787,GO:0016817,GO:0016818,GO:0016887,GO:0017111,GO:…	3.6.4.12	ko:K03654	ko03018,map03018	-	-	-	ko00000,ko00001,ko01000,ko03400	-	-	-	DEAD,Helicase_C,RecQ_Zn_bind
ABS995_01615	224308.BSU23030	9.92e-243	668.0	COG4955@1|root,COG4955@2|Bacteria,1TQU9@1239|Firmicutes,4HFUR@91061|Bacilli,1ZDGR@1386|Bacillus	91061|Bacilli	S	protein conserved in bacteria	ypbB	-	5.1.3.1	ko:K01783	ko00030,ko00040,ko00710,ko01100,ko01110,ko01120,ko01130,ko01200,ko01230,map00030,map00040,map00710,map01100,map01110,map01120,map01130,map01200,map01230	M00004,M00007	R01529	RC00540	ko00000,ko00001,ko00002,ko01000	-	-	-	HTH_40,RQC
ABS995_01620	1051501.AYTL01000030_gene2472	6.88e-54	168.0	COG1141@1|root,COG1141@2|Bacteria,1VAC2@1239|Firmicutes,4HKG7@91061|Bacilli,1ZHTS@1386|Bacillus	91061|Bacilli	C	Ferredoxin	fer	GO:0003674,GO:0003824,GO:0005488,GO:0006091,GO:0008150,GO:0008152,GO:0009055,GO:0009987,GO:0016491,GO:0022900,GO:0044237,GO:0048037,GO:0051536,GO:0051539,GO:0051540,GO:0055114	-	ko:K05337	-	-	-	-	ko00000	-	-	-	Fer4_13
ABS995_01625	224308.BSU23050	1.46e-120	345.0	COG3601@1|root,COG3601@2|Bacteria,1V4BW@1239|Firmicutes,4HHFT@91061|Bacilli,1ZG7K@1386|Bacillus	91061|Bacilli	U	Mediates riboflavin uptake, may also transport FMN and roseoflavin. Probably a riboflavin-binding protein that interacts with the energy-coupling factor (ECF) ABC-transporter complex. Unlike classic ABC transporters this ECF transporter provides the energy necessary to transport a number of different substrates. The substrates themselves are bound by transmembrane, not extracytoplasmic soluble pr…	ribU	GO:0003674,GO:0005215,GO:0005575,GO:0005623,GO:0005886,GO:0006810,GO:0006811,GO:0006820,GO:0006855,GO:0008150,GO:0008509,GO:0008514,GO:0015075,GO:0015238,GO:0015711,GO:0015893,GO:0016020,GO:0022857,GO:0032217,GO:0032218,GO:0034220,GO:0035461,GO:0042221,GO:0042493,GO:0044464,GO:0050896,GO:0051179,GO:0051180,GO:0051234,GO:0055085,GO:0071702,GO:0071705,GO:0071944,GO:0090482,GO:0098656	-	-	-	-	-	-	-	-	-	-	ECF_trnsprt
ABS995_01630	224308.BSU23070	0.0	1009.0	COG0111@1|root,COG0111@2|Bacteria,1V410@1239|Firmicutes,4H9PH@91061|Bacilli,1ZDB3@1386|Bacillus	91061|Bacilli	E	Belongs to the D-isomer specific 2-hydroxyacid dehydrogenase family	serA	-	1.1.1.399,1.1.1.95	ko:K00058	ko00260,ko00680,ko01100,ko01120,ko01130,ko01200,ko01230,map00260,map00680,map01100,map01120,map01130,map01200,map01230	M00020	R01513	RC00031	ko00000,ko00001,ko00002,ko01000,ko04147	-	-	iYO844.BSU23070	2-Hacid_dh,2-Hacid_dh_C,ACT
ABS995_01635	224308.BSU23080	1.41e-166	467.0	COG0710@1|root,COG0710@2|Bacteria,1TSPN@1239|Firmicutes,4HDMG@91061|Bacilli,1ZD9W@1386|Bacillus	91061|Bacilli	E	Involved in the third step of the chorismate pathway, which leads to the biosynthesis of aromatic amino acids. Catalyzes the cis-dehydration of 3-dehydroquinate (DHQ) and introduces the first double bond of the aromatic ring to yield 3- dehydroshikimate	aroD	GO:0003674,GO:0003824,GO:0003855,GO:0006082,GO:0006725,GO:0008150,GO:0008152,GO:0009058,GO:0009712,GO:0009713,GO:0009987,GO:0016053,GO:0016829,GO:0016835,GO:0016836,GO:0017144,GO:0018958,GO:0019438,GO:0019752,GO:0032787,GO:0042537,GO:0043436,GO:0044237,GO:0044249,GO:0044281,GO:0044283,GO:0046189,GO:0046278,GO:0046279,GO:0046394,GO:0071704,GO:0072330,GO:1901360,GO:1901362,GO:1901576,GO:1901615,GO:…	4.2.1.10	ko:K03785	ko00400,ko01100,ko01110,ko01130,ko01230,map00400,map01100,map01110,map01130,map01230	M00022	R03084	RC00848	ko00000,ko00001,ko00002,ko01000	-	-	-	DHquinase_I
ABS995_01640	224308.BSU23090	2.42e-242	668.0	2E6XT@1|root,331H4@2|Bacteria,1VJ9Y@1239|Firmicutes,4HPEM@91061|Bacilli,1ZBUX@1386|Bacillus	91061|Bacilli	-	-	rsiX	GO:0005575,GO:0005623,GO:0005886,GO:0016020,GO:0044464,GO:0071944	-	-	-	-	-	-	-	-	-	-	Germane
ABS995_01645	224308.BSU23100	2.44e-130	370.0	COG1595@1|root,COG1595@2|Bacteria,1V4T2@1239|Firmicutes,4HFZ0@91061|Bacilli,1ZEC7@1386|Bacillus	91061|Bacilli	K	Belongs to the sigma-70 factor family. ECF subfamily	sigX	GO:0005575,GO:0005623,GO:0005886,GO:0016020,GO:0044464,GO:0071944	-	ko:K03088	-	-	-	-	ko00000,ko03021	-	-	-	Sigma70_r2,Sigma70_r4,Sigma70_r4_2
ABS995_01650	224308.BSU23110	0.0	1115.0	COG5002@1|root,COG5002@2|Bacteria,1TQ1H@1239|Firmicutes,4HBZ0@91061|Bacilli,1ZAQC@1386|Bacillus	91061|Bacilli	T	Histidine kinase	resE	-	2.7.13.3	ko:K07651	ko02020,map02020	M00458	-	-	ko00000,ko00001,ko00002,ko01000,ko01001,ko02022	-	-	-	HAMP,HATPase_c,HisKA,PAS,PAS_4
ABS995_01655	224308.BSU23120	2.8e-170	475.0	COG0745@1|root,COG0745@2|Bacteria,1TPZ0@1239|Firmicutes,4HA7D@91061|Bacilli,1ZC0F@1386|Bacillus	91061|Bacilli	T	COG0745 Response regulators consisting of a CheY-like receiver domain and a winged-helix DNA-binding domain	resD	-	-	ko:K07775	ko02020,map02020	M00458	-	-	ko00000,ko00001,ko00002,ko02022	-	-	-	Response_reg,Trans_reg_C
ABS995_01660	224308.BSU23130	5.45e-278	760.0	COG0755@1|root,COG0755@2|Bacteria,1TQZ4@1239|Firmicutes,4HA2N@91061|Bacilli,1ZBH9@1386|Bacillus	91061|Bacilli	O	COG0755 ABC-type transport system involved in cytochrome c biogenesis, permease component'	resC	GO:0005575,GO:0005623,GO:0005886,GO:0006810,GO:0008150,GO:0008152,GO:0015886,GO:0016020,GO:0044464,GO:0051179,GO:0051181,GO:0051234,GO:0055114,GO:0071702,GO:0071705,GO:0071944,GO:1901678	-	-	-	-	-	-	-	-	-	-	Cytochrom_C_asm
ABS995_01665	224308.BSU23140	0.0	1058.0	COG1333@1|root,COG1333@2|Bacteria,1TQ6C@1239|Firmicutes,4HAFD@91061|Bacilli,1ZBB3@1386|Bacillus	91061|Bacilli	O	COG1333 ResB protein required for cytochrome c biosynthesis	resB	-	-	ko:K07399	-	-	-	-	ko00000	-	-	-	ResB
ABS995_01670	224308.BSU23150	1.45e-126	360.0	COG0526@1|root,COG0526@2|Bacteria,1VAPY@1239|Firmicutes,4HIQ3@91061|Bacilli,1ZCW1@1386|Bacillus	91061|Bacilli	CO	Thiol-disulfide oxidoreductase which is required in disulfide reduction during c-type cytochrome synthesis. May accept reducing equivalents from CcdA, leading to breakage of disulfide bonds in apocytochrome c	resA	GO:0008150,GO:0009987,GO:0016043,GO:0017004,GO:0022607,GO:0034622,GO:0043933,GO:0044085,GO:0065003,GO:0071840	-	-	-	-	-	-	-	-	-	-	AhpC-TSA
ABS995_01675	224308.BSU23160	1.22e-166	466.0	COG1187@1|root,COG1187@2|Bacteria,1TP68@1239|Firmicutes,4H9MU@91061|Bacilli,1ZBNQ@1386|Bacillus	91061|Bacilli	J	Belongs to the pseudouridine synthase RsuA family	rluB	GO:0000154,GO:0000455,GO:0001522,GO:0003674,GO:0003824,GO:0005575,GO:0005622,GO:0005623,GO:0005737,GO:0005829,GO:0006139,GO:0006364,GO:0006396,GO:0006725,GO:0006807,GO:0008150,GO:0008152,GO:0009451,GO:0009982,GO:0009987,GO:0010467,GO:0016070,GO:0016072,GO:0016853,GO:0016866,GO:0022613,GO:0031118,GO:0034470,GO:0034641,GO:0034660,GO:0042254,GO:0043170,GO:0043412,GO:0044085,GO:0044237,GO:0044238,GO:…	5.4.99.22	ko:K06178	-	-	-	-	ko00000,ko01000,ko03009	-	-	-	PseudoU_synth_2,S4
ABS995_01680	224308.BSU23170	7.09e-113	325.0	COG0700@1|root,COG0700@2|Bacteria,1V45M@1239|Firmicutes,4HH1Y@91061|Bacilli,1ZFIY@1386|Bacillus	91061|Bacilli	S	Spore maturation protein	spmB	-	-	ko:K06374	-	-	-	-	ko00000	-	-	-	Gate
ABS995_01685	1051501.AYTL01000030_gene2486	3.6e-133	378.0	COG2715@1|root,COG2715@2|Bacteria,1V1E2@1239|Firmicutes,4HBTK@91061|Bacilli,1ZBSV@1386|Bacillus	91061|Bacilli	S	Spore maturation protein	spmA	-	-	ko:K06373	-	-	-	-	ko00000	-	-	-	Gate
ABS995_01690	224308.BSU23190	2e-264	725.0	COG1686@1|root,COG1686@2|Bacteria,1TQ8M@1239|Firmicutes,4HAHH@91061|Bacilli,1ZBRQ@1386|Bacillus	91061|Bacilli	M	Belongs to the peptidase S11 family	dacB	GO:0003674,GO:0003824,GO:0004175,GO:0006508,GO:0006807,GO:0008150,GO:0008152,GO:0008233,GO:0016787,GO:0019538,GO:0043170,GO:0044238,GO:0070011,GO:0071704,GO:0140096,GO:1901564	3.4.16.4	ko:K07258	ko00550,ko01100,map00550,map01100	-	-	-	ko00000,ko00001,ko01000,ko01002,ko01011	-	-	-	PBP5_C,Peptidase_S11
ABS995_01695	224308.BSU23200	8.37e-126	358.0	29P42@1|root,30A29@2|Bacteria,1V423@1239|Firmicutes,4HH8N@91061|Bacilli,1ZG69@1386|Bacillus	91061|Bacilli	S	Protein of unknown function (DUF3907)	ypuI	-	-	-	-	-	-	-	-	-	-	-	DUF3907
ABS995_01700	224308.BSU23210	1.16e-134	382.0	COG1386@1|root,COG1386@2|Bacteria,1V6HI@1239|Firmicutes,4HIQ0@91061|Bacilli,1ZFNU@1386|Bacillus	91061|Bacilli	D	Participates in chromosomal partition during cell division. May act via the formation of a condensin-like complex containing Smc and ScpA that pull DNA away from mid-cell into both cell halves	scpB	GO:0003674,GO:0005488,GO:0005515,GO:0042802	-	ko:K06024	-	-	-	-	ko00000,ko03036	-	-	-	SMC_ScpB
ABS995_01705	224308.BSU23220	2.01e-164	461.0	COG1354@1|root,COG1354@2|Bacteria,1TRW3@1239|Firmicutes,4HA6Q@91061|Bacilli,1ZDD6@1386|Bacillus	91061|Bacilli	D	Participates in chromosomal partition during cell division. May act via the formation of a condensin-like complex containing Smc and ScpB that pull DNA away from mid-cell into both cell halves	scpA	GO:0003674,GO:0005488,GO:0005515,GO:0042802	-	ko:K05896	-	-	-	-	ko00000,ko03036	-	-	-	SMC_ScpA
ABS995_01710	224308.BSU23230	2.22e-114	328.0	COG1547@1|root,COG1547@2|Bacteria,1V7AS@1239|Firmicutes,4HI8I@91061|Bacilli,1ZR7S@1386|Bacillus	91061|Bacilli	S	Domain of unknown function (DUF309)	ypuF	-	-	ko:K09763	-	-	-	-	ko00000	-	-	-	DUF309
ABS995_01715	1051501.AYTL01000030_gene2492	8.83e-81	239.0	COG0454@1|root,COG0456@2|Bacteria,1VAD7@1239|Firmicutes,4HKR2@91061|Bacilli,1ZHDK@1386|Bacillus	91061|Bacilli	K	COG0454 Histone acetyltransferase HPA2 and related acetyltransferases	ribT	-	-	ko:K02859	-	-	-	-	ko00000	-	-	-	Acetyltransf_1,Acetyltransf_10
ABS995_01720	1051501.AYTL01000030_gene2493	1.7e-106	307.0	COG0054@1|root,COG0054@2|Bacteria,1V1DA@1239|Firmicutes,4HFRA@91061|Bacilli,1ZFJ6@1386|Bacillus	91061|Bacilli	H	Catalyzes the formation of 6,7-dimethyl-8- ribityllumazine by condensation of 5-amino-6-(D- ribitylamino)uracil with 3,4-dihydroxy-2-butanone 4-phosphate. This is the penultimate step in the biosynthesis of riboflavin	ribH	GO:0000906,GO:0003674,GO:0003824,GO:0005575,GO:0005622,GO:0005623,GO:0005737,GO:0005829,GO:0006766,GO:0006767,GO:0006771,GO:0006807,GO:0008150,GO:0008152,GO:0009058,GO:0009110,GO:0009231,GO:0009987,GO:0016740,GO:0016765,GO:0017144,GO:0018130,GO:0034641,GO:0042364,GO:0042726,GO:0042727,GO:0044237,GO:0044249,GO:0044271,GO:0044281,GO:0044283,GO:0044424,GO:0044444,GO:0044464,GO:0046483,GO:0071704,GO:…	2.5.1.78	ko:K00794	ko00740,ko01100,ko01110,map00740,map01100,map01110	M00125	R04457	RC00960	ko00000,ko00001,ko00002,ko01000	-	-	iSB619.SA_RS08940	DMRL_synthase
ABS995_01725	224308.BSU23260	1.12e-285	780.0	COG0108@1|root,COG0807@1|root,COG0108@2|Bacteria,COG0807@2|Bacteria,1TPH9@1239|Firmicutes,4H9PW@91061|Bacilli,1ZBF9@1386|Bacillus	91061|Bacilli	H	Catalyzes the conversion of D-ribulose 5-phosphate to formate and 3,4-dihydroxy-2-butanone 4-phosphate	ribBA	GO:0003674,GO:0003824,GO:0003933,GO:0003935,GO:0006766,GO:0006767,GO:0006771,GO:0006807,GO:0008150,GO:0008152,GO:0008686,GO:0009058,GO:0009110,GO:0009231,GO:0009987,GO:0016787,GO:0016810,GO:0016814,GO:0016829,GO:0016830,GO:0017144,GO:0018130,GO:0019238,GO:0034641,GO:0042364,GO:0042726,GO:0042727,GO:0044237,GO:0044249,GO:0044271,GO:0044281,GO:0044283,GO:0046483,GO:0071704,GO:1901360,GO:1901362,GO:…	3.5.4.25,4.1.99.12	ko:K14652	ko00740,ko00790,ko01100,ko01110,map00740,map00790,map01100,map01110	M00125,M00840	R00425,R07281	RC00293,RC01792,RC01815,RC02504	ko00000,ko00001,ko00002,ko01000	-	-	iSB619.SA_RS08945	DHBP_synthase,GTP_cyclohydro2
ABS995_01730	224308.BSU23270	4.14e-146	412.0	COG0307@1|root,COG0307@2|Bacteria,1V1EP@1239|Firmicutes,4HC7B@91061|Bacilli,1ZBB9@1386|Bacillus	91061|Bacilli	H	Riboflavin synthase	ribE	GO:0003674,GO:0003824,GO:0004746,GO:0005575,GO:0005622,GO:0005623,GO:0005737,GO:0005829,GO:0006766,GO:0006767,GO:0006771,GO:0006807,GO:0008150,GO:0008152,GO:0009058,GO:0009110,GO:0009231,GO:0009987,GO:0016740,GO:0016765,GO:0017144,GO:0018130,GO:0034641,GO:0042364,GO:0042726,GO:0042727,GO:0044237,GO:0044249,GO:0044271,GO:0044281,GO:0044283,GO:0044424,GO:0044444,GO:0044464,GO:0046483,GO:0071704,GO:…	2.5.1.9	ko:K00793	ko00740,ko01100,ko01110,map00740,map01100,map01110	M00125	R00066	RC00958,RC00960	ko00000,ko00001,ko00002,ko01000	-	-	iSB619.SA_RS08950,iYO844.BSU23270	Lum_binding
ABS995_01735	224308.BSU23280	7.09e-252	692.0	COG0117@1|root,COG1985@1|root,COG0117@2|Bacteria,COG1985@2|Bacteria,1TP4F@1239|Firmicutes,4HBNA@91061|Bacilli,1ZBTJ@1386|Bacillus	91061|Bacilli	H	Converts 2,5-diamino-6-(ribosylamino)-4(3h)-pyrimidinone 5'-phosphate into 5-amino-6-(ribosylamino)-2,4(1h,3h)- pyrimidinedione 5'-phosphate	ribD	GO:0006139,GO:0006725,GO:0006807,GO:0008150,GO:0008152,GO:0009451,GO:0009987,GO:0016070,GO:0034641,GO:0043170,GO:0043412,GO:0044237,GO:0044238,GO:0046483,GO:0071704,GO:0090304,GO:1901360	1.1.1.193,3.5.4.26	ko:K11752	ko00740,ko01100,ko01110,ko02024,map00740,map01100,map01110,map02024	M00125	R03458,R03459	RC00204,RC00933	ko00000,ko00001,ko00002,ko01000	-	-	-	RibD_C,dCMP_cyt_deam_1
ABS995_01740	224308.BSU23300	4.92e-71	214.0	29RI8@1|root,30D34@2|Bacteria,1UAS0@1239|Firmicutes,4IM4U@91061|Bacilli,1ZJ5R@1386|Bacillus	91061|Bacilli	-	-	ypuD	-	-	-	-	-	-	-	-	-	-	-	-
ABS995_01745	224308.BSU23310	3.13e-128	364.0	COG0681@1|root,COG0681@2|Bacteria,1V2BJ@1239|Firmicutes,4HGCB@91061|Bacilli,1ZGNJ@1386|Bacillus	91061|Bacilli	U	Belongs to the peptidase S26 family	lepB	GO:0005575,GO:0005623,GO:0005886,GO:0016020,GO:0044464,GO:0071944	3.4.21.89	ko:K03100	ko02024,ko03060,map02024,map03060	-	-	-	ko00000,ko00001,ko01000,ko01002	-	-	-	Peptidase_S24
ABS995_01750	224308.BSU23328	7.41e-45	144.0	COG3478@1|root,COG3478@2|Bacteria,1VEIV@1239|Firmicutes,4HNP6@91061|Bacilli,1ZJ32@1386|Bacillus	91061|Bacilli	S	nucleic-acid-binding protein containing a Zn-ribbon domain	ypzJ	-	-	ko:K07069	-	-	-	-	ko00000	-	-	-	zinc_ribbon_13
ABS995_01755	649747.HMPREF0083_00029	6.42e-23	101.0	COG0586@1|root,COG0586@2|Bacteria	2|Bacteria	S	FtsZ-dependent cytokinesis	-	-	-	-	-	-	-	-	-	-	-	-	PAP2,SNARE_assoc
ABS995_01760	420246.GTNG_0592	3.56e-08	52.4	2DP0U@1|root,3302E@2|Bacteria,1VHZ7@1239|Firmicutes,4HNJQ@91061|Bacilli,1WGTV@129337|Geobacillus	91061|Bacilli	S	Spore germination protein gerPA/gerPF	gerPF	-	-	ko:K06299,ko:K06304	-	-	-	-	ko00000	-	-	-	gerPA
ABS995_01765	224308.BSU23360	8.64e-106	304.0	COG0652@1|root,COG0652@2|Bacteria,1TRHW@1239|Firmicutes,4HHA1@91061|Bacilli,1ZFRG@1386|Bacillus	91061|Bacilli	O	PPIases accelerate the folding of proteins. It catalyzes the cis-trans isomerization of proline imidic peptide bonds in oligopeptides	ppiB	GO:0000413,GO:0003674,GO:0003755,GO:0003824,GO:0006464,GO:0006807,GO:0008150,GO:0008152,GO:0009987,GO:0016853,GO:0016859,GO:0018193,GO:0018208,GO:0019538,GO:0036211,GO:0043170,GO:0043412,GO:0044237,GO:0044238,GO:0044260,GO:0044267,GO:0071704,GO:0140096,GO:1901564	5.2.1.8	ko:K03768	-	-	-	-	ko00000,ko01000,ko03110	-	-	-	Pro_isomerase
ABS995_01770	224308.BSU23370	1.73e-189	528.0	COG4086@1|root,COG4086@2|Bacteria,1TR2I@1239|Firmicutes,4HBVZ@91061|Bacilli,1ZD5H@1386|Bacillus	91061|Bacilli	S	Secreted protein	ypuA	-	-	-	-	-	-	-	-	-	-	-	DUF1002
ABS995_01775	224308.BSU23380	0.0	875.0	COG0019@1|root,COG0019@2|Bacteria,1TPE9@1239|Firmicutes,4H9XW@91061|Bacilli,1ZD43@1386|Bacillus	91061|Bacilli	E	Specifically catalyzes the decarboxylation of meso- diaminopimelate (meso-DAP) to L-lysine	lysA	-	4.1.1.20	ko:K01586	ko00300,ko01100,ko01110,ko01120,ko01130,ko01230,map00300,map01100,map01110,map01120,map01130,map01230	M00016,M00525,M00526,M00527	R00451	RC00299	ko00000,ko00001,ko00002,ko01000	-	-	-	Orn_Arg_deC_N,Orn_DAP_Arg_deC
ABS995_01780	224308.BSU23390	0.0	932.0	COG0697@1|root,COG0697@2|Bacteria,1TP7K@1239|Firmicutes,4HBWN@91061|Bacilli,1ZB54@1386|Bacillus	91061|Bacilli	EG	Stage V sporulation protein AF	spoVAF	-	-	ko:K06408	-	-	-	-	ko00000	-	-	-	GerA
ABS995_01785	224308.BSU23401	7.24e-141	398.0	29419@1|root,2ZRG2@2|Bacteria,1V3UB@1239|Firmicutes,4HGP9@91061|Bacilli,1ZR7J@1386|Bacillus	91061|Bacilli	S	stage V sporulation protein	-	-	-	ko:K06407	-	-	-	-	ko00000	-	-	-	SpoVAE
ABS995_01790	224308.BSU23402	1.07e-75	226.0	2ANER@1|root,315MJ@2|Bacteria,1V6SU@1239|Firmicutes,4HIW4@91061|Bacilli,1ZG67@1386|Bacillus	91061|Bacilli	S	stage V sporulation protein	spoVAEB	-	-	ko:K06407	-	-	-	-	ko00000	-	-	-	SpoVAC_SpoVAEB
ABS995_01795	224308.BSU23410	1.12e-241	664.0	COG0332@1|root,COG0332@2|Bacteria,1TPDE@1239|Firmicutes,4H9W9@91061|Bacilli,1ZAW8@1386|Bacillus	91061|Bacilli	I	Stage V sporulation protein AD	spoVAD	GO:0005575,GO:0005618,GO:0005623,GO:0005886,GO:0016020,GO:0030312,GO:0031160,GO:0044464,GO:0071944	-	ko:K06406	-	-	-	-	ko00000	-	-	-	SpoVAD
ABS995_01800	224308.BSU23420	9.54e-102	295.0	2ANER@1|root,31DDD@2|Bacteria,1V46U@1239|Firmicutes,4HH0C@91061|Bacilli,1ZFW2@1386|Bacillus	91061|Bacilli	S	stage V sporulation protein AC	spoVAC	-	-	ko:K06405	-	-	-	-	ko00000	-	-	-	SpoVAC_SpoVAEB
ABS995_01805	224308.BSU23430	2.69e-90	265.0	2AF43@1|root,3152T@2|Bacteria,1VFMI@1239|Firmicutes,4HIN3@91061|Bacilli,1ZGZY@1386|Bacillus	91061|Bacilli	S	Stage V sporulation protein AB	spoVAB	-	-	ko:K06404	-	-	-	-	ko00000	-	-	-	SpoVAB
ABS995_01810	224308.BSU23440	1.84e-140	397.0	28PNE@1|root,2ZCB6@2|Bacteria,1V214@1239|Firmicutes,4HFTI@91061|Bacilli,1ZBVY@1386|Bacillus	91061|Bacilli	S	Stage V sporulation protein AA	spoVAA	-	-	ko:K06403	-	-	-	-	ko00000	-	-	-	SporV_AA
ABS995_01815	224308.BSU23450	1.32e-171	480.0	COG1191@1|root,COG1191@2|Bacteria,1TP3Q@1239|Firmicutes,4HC42@91061|Bacilli,1ZANZ@1386|Bacillus	91061|Bacilli	K	Sigma factors are initiation factors that promote the attachment of RNA polymerase to specific initiation sites and are then released	sigF	-	-	ko:K03091	-	-	-	-	ko00000,ko03021	-	-	-	Sigma70_r2,Sigma70_r3,Sigma70_r4
ABS995_01820	224308.BSU23460	5.58e-99	287.0	COG2172@1|root,COG2172@2|Bacteria,1V6V2@1239|Firmicutes,4HGYN@91061|Bacilli,1ZFKS@1386|Bacillus	91061|Bacilli	F	Binds to sigma F and blocks its ability to form an RNA polymerase holoenzyme (E-sigma F). Phosphorylates SpoIIAA on a serine residue. This phosphorylation may enable SpoIIAA to act as an anti-anti-sigma factor that counteracts SpoIIAB and thus releases sigma F from inhibition	spoIIAB	GO:0000003,GO:0000988,GO:0000989,GO:0003674,GO:0006355,GO:0008150,GO:0009889,GO:0010468,GO:0010556,GO:0016989,GO:0019219,GO:0019222,GO:0019954,GO:0030436,GO:0031323,GO:0031326,GO:0032502,GO:0043934,GO:0050789,GO:0050794,GO:0051171,GO:0051252,GO:0060255,GO:0065007,GO:0080090,GO:0140110,GO:1903506,GO:2000112,GO:2001141	2.7.11.1	ko:K06379	-	-	-	-	ko00000,ko01000	-	-	-	HATPase_c_2
ABS995_01825	1051501.AYTL01000030_gene2512	3.51e-75	225.0	COG1366@1|root,COG1366@2|Bacteria,1VENG@1239|Firmicutes,4HINR@91061|Bacilli,1ZGYC@1386|Bacillus	91061|Bacilli	T	Belongs to the anti-sigma-factor antagonist family	spoIIAA	-	-	ko:K06378	-	-	-	-	ko00000	-	-	-	STAS
ABS995_01830	224308.BSU23480	1.08e-267	734.0	COG1686@1|root,COG1686@2|Bacteria,1TQN0@1239|Firmicutes,4HBCE@91061|Bacilli,1ZB0W@1386|Bacillus	91061|Bacilli	M	Belongs to the peptidase S11 family	dacF	GO:0003674,GO:0003824,GO:0004175,GO:0006508,GO:0006807,GO:0008150,GO:0008152,GO:0008233,GO:0016787,GO:0019538,GO:0043170,GO:0044238,GO:0070011,GO:0071704,GO:0140096,GO:1901564	3.4.16.4	ko:K07258	ko00550,ko01100,map00550,map01100	-	-	-	ko00000,ko00001,ko01000,ko01002,ko01011	-	-	-	PBP5_C,Peptidase_S11
ABS995_01835	224308.BSU23490	6.61e-189	525.0	COG0005@1|root,COG0005@2|Bacteria,1TQ37@1239|Firmicutes,4HABP@91061|Bacilli,1ZBKZ@1386|Bacillus	91061|Bacilli	F	The purine nucleoside phosphorylases catalyze the phosphorolytic breakdown of the N-glycosidic bond in the beta- (deoxy)ribonucleoside molecules, with the formation of the corresponding free purine bases and pentose-1-phosphate	punA	-	2.4.2.1,2.4.2.28	ko:K00772,ko:K03783	ko00230,ko00240,ko00270,ko00760,ko01100,ko01110,map00230,map00240,map00270,map00760,map01100,map01110	M00034	R01402,R01561,R01863,R01969,R02147,R02294,R02295,R02297,R02484,R02557,R02748,R08368,R10244	RC00033,RC00063,RC00122,RC02819	ko00000,ko00001,ko00002,ko01000	-	-	-	PNP_UDP_1
ABS995_01840	224308.BSU23500	2.77e-293	799.0	COG1015@1|root,COG1015@2|Bacteria,1TP70@1239|Firmicutes,4H9RU@91061|Bacilli,1ZBG0@1386|Bacillus	91061|Bacilli	G	Phosphotransfer between the C1 and C5 carbon atoms of pentose	deoB	GO:0003674,GO:0003824,GO:0005575,GO:0005622,GO:0005623,GO:0005737,GO:0005829,GO:0006139,GO:0006725,GO:0006807,GO:0008150,GO:0008152,GO:0008973,GO:0009987,GO:0016853,GO:0016866,GO:0016868,GO:0034641,GO:0044237,GO:0044238,GO:0044424,GO:0044444,GO:0044464,GO:0046483,GO:0071704,GO:1901360	5.4.2.7	ko:K01839	ko00030,ko00230,map00030,map00230	-	R01057,R02749	RC00408	ko00000,ko00001,ko01000	-	-	-	Metalloenzyme
ABS995_01845	224308.BSU23510	9.22e-213	587.0	COG4974@1|root,COG4974@2|Bacteria,1TQRG@1239|Firmicutes,4HAEX@91061|Bacilli,1ZDBF@1386|Bacillus	91061|Bacilli	L	recombinase XerD	xerD	-	-	ko:K04763	-	-	-	-	ko00000,ko03036	-	-	-	Phage_int_SAM_1,Phage_integrase
ABS995_01850	224308.BSU23519	5.51e-50	158.0	2E9B4@1|root,333IZ@2|Bacteria,1VHUQ@1239|Firmicutes,4HR2C@91061|Bacilli,1ZIY4@1386|Bacillus	91061|Bacilli	S	Protein of unknown function (DUF4227)	-	-	-	-	-	-	-	-	-	-	-	-	DUF4227
ABS995_01855	1051501.AYTL01000030_gene2518	4.91e-101	293.0	COG0735@1|root,COG0735@2|Bacteria,1V7F0@1239|Firmicutes,4HH78@91061|Bacilli,1ZCPG@1386|Bacillus	91061|Bacilli	P	Belongs to the Fur family	fur	GO:0000976,GO:0001067,GO:0001130,GO:0001217,GO:0003674,GO:0003676,GO:0003677,GO:0003690,GO:0003700,GO:0005488,GO:0005575,GO:0006355,GO:0008150,GO:0009889,GO:0009890,GO:0009892,GO:0010468,GO:0010556,GO:0010558,GO:0010605,GO:0010629,GO:0019219,GO:0019222,GO:0031323,GO:0031324,GO:0031326,GO:0031327,GO:0032991,GO:0032993,GO:0043565,GO:0044212,GO:0045892,GO:0045934,GO:0048519,GO:0048523,GO:0050789,GO:…	-	ko:K03711	-	-	-	-	ko00000,ko03000	-	-	-	FUR
ABS995_01860	224308.BSU23530	2.19e-136	387.0	COG1300@1|root,COG1300@2|Bacteria,1V81P@1239|Firmicutes,4HJW8@91061|Bacilli,1ZAYC@1386|Bacillus	91061|Bacilli	S	Required for complete septum migration and engulfment of the forespore compartment during sporulation. Required for stabilizing and recruiting of SpoIIP to the septal membrane	spoIIM	GO:0005575,GO:0005623,GO:0008150,GO:0010564,GO:0022603,GO:0030428,GO:0032465,GO:0032467,GO:0032954,GO:0042173,GO:0043937,GO:0044087,GO:0044089,GO:0044464,GO:0045595,GO:0045787,GO:0048518,GO:0048522,GO:0050789,GO:0050793,GO:0050794,GO:0051128,GO:0051130,GO:0051302,GO:0051726,GO:0051781,GO:0065007,GO:0090068,GO:1901891,GO:1901893	-	ko:K06384	-	-	-	-	ko00000	-	-	-	SpoIIM
ABS995_01865	224308.BSU23540	1.27e-33	116.0	2B8M5@1|root,321WG@2|Bacteria,1UAP9@1239|Firmicutes,4IM1W@91061|Bacilli,1ZIS1@1386|Bacillus	91061|Bacilli	-	-	yqkK	-	-	-	-	-	-	-	-	-	-	-	-
ABS995_01870	224308.BSU23550	7e-303	827.0	COG0281@1|root,COG0281@2|Bacteria,1UYHB@1239|Firmicutes,4HDRG@91061|Bacilli,1ZDC7@1386|Bacillus	91061|Bacilli	C	malic enzyme	mleA	-	1.1.1.38	ko:K00027	ko00620,ko01200,ko02020,map00620,map01200,map02020	-	R00214	RC00105	ko00000,ko00001,ko01000	-	-	-	2-Hacid_dh_C,ACT_4,Malic_M,THF_DHG_CYH_C,malic
ABS995_01875	224308.BSU23560	4.23e-305	835.0	COG1757@1|root,COG1757@2|Bacteria,1TQ3B@1239|Firmicutes,4HA18@91061|Bacilli,1ZBQN@1386|Bacillus	91061|Bacilli	C	Na H antiporter	mleN	GO:0005575,GO:0005623,GO:0005886,GO:0016020,GO:0044464,GO:0071944	-	ko:K03315	-	-	-	-	ko00000,ko02000	2.A.35	-	-	Na_H_antiporter
ABS995_01880	224308.BSU23570	0.0	925.0	COG1027@1|root,COG1027@2|Bacteria,1TP3U@1239|Firmicutes,4HFM9@91061|Bacilli,1ZB5F@1386|Bacillus	91061|Bacilli	E	Aspartate ammonia-lyase	aspA	-	4.3.1.1	ko:K01744	ko00250,ko01100,map00250,map01100	-	R00490	RC00316,RC02799	ko00000,ko00001,ko01000	-	-	-	FumaraseC_C,Lyase_1
ABS995_01885	224308.BSU23580	1.34e-233	643.0	COG0252@1|root,COG0252@2|Bacteria,1TPP9@1239|Firmicutes,4HD98@91061|Bacilli,1ZQ9H@1386|Bacillus	91061|Bacilli	EJ	L-asparaginase	ansA	GO:0005575,GO:0005622,GO:0005623,GO:0005737,GO:0044424,GO:0044464	3.5.1.1	ko:K01424	ko00250,ko00460,ko01100,ko01110,map00250,map00460,map01100,map01110	-	R00485	RC00010,RC02798	ko00000,ko00001,ko01000	-	-	-	Asparaginase
ABS995_01890	224308.BSU23590	5.28e-76	227.0	COG1396@1|root,COG1396@2|Bacteria,1VK84@1239|Firmicutes,4HM8Q@91061|Bacilli,1ZI74@1386|Bacillus	91061|Bacilli	K	Transcriptional regulator	ansR	-	-	-	-	-	-	-	-	-	-	-	HTH_3
ABS995_01895	224308.BSU23600	4.09e-271	743.0	COG1379@1|root,COG1379@2|Bacteria,1TP9P@1239|Firmicutes,4HCQ4@91061|Bacilli,1ZASI@1386|Bacillus	91061|Bacilli	L	DNA helicase	yqxK	-	-	-	-	-	-	-	-	-	-	-	PHP_C
ABS995_01900	224308.BSU23610	2.64e-116	334.0	COG0494@1|root,COG0494@2|Bacteria,1V6F5@1239|Firmicutes,4HII9@91061|Bacilli,1ZFIW@1386|Bacillus	91061|Bacilli	L	Belongs to the Nudix hydrolase family	nudF	-	3.6.1.13	ko:K01515	ko00230,map00230	-	R01054	RC00002	ko00000,ko00001,ko01000	-	-	iSB619.SA_RS07540,iYO844.BSU23610	NUDIX
ABS995_01905	545693.BMQ_4402	2.86e-10	55.8	29S4Z@1|root,30D9H@2|Bacteria,1UB1A@1239|Firmicutes,4IME6@91061|Bacilli,1ZJXS@1386|Bacillus	91061|Bacilli	S	Protein of unknown function (DUF3936)	-	-	-	-	-	-	-	-	-	-	-	-	DUF3936
ABS995_01910	224308.BSU23620	1.11e-209	580.0	COG0667@1|root,COG0667@2|Bacteria,1TTT8@1239|Firmicutes,4H9XM@91061|Bacilli,1ZBYV@1386|Bacillus	91061|Bacilli	C	oxidoreductases (related to aryl-alcohol dehydrogenases)	yqkF	-	-	-	-	-	-	-	-	-	-	-	Aldo_ket_red
ABS995_01915	224308.BSU23630	3.14e-24	93.2	2EGUT@1|root,30CDC@2|Bacteria,1U9P4@1239|Firmicutes,4HZT2@91061|Bacilli	91061|Bacilli	S	Protein of unknown function (DUF3886)	yqkE	-	-	-	-	-	-	-	-	-	-	-	DUF3886
ABS995_01920	224308.BSU23640	9.06e-206	570.0	COG1073@1|root,COG1073@2|Bacteria,1TQYU@1239|Firmicutes,4HC4H@91061|Bacilli,1ZBDV@1386|Bacillus	91061|Bacilli	S	COG1073 Hydrolases of the alpha beta superfamily	yqkD	-	-	ko:K06889	-	-	-	-	ko00000	-	-	-	Hydrolase_4
ABS995_01925	224308.BSU23650	5.16e-50	158.0	2FH9Z@1|root,34949@2|Bacteria,1VYS1@1239|Firmicutes,4HYMH@91061|Bacilli,1ZIBH@1386|Bacillus	91061|Bacilli	S	Protein of unknown function (DUF2552)	yqkC	-	-	-	-	-	-	-	-	-	-	-	DUF2552
ABS995_01930	224308.BSU23660	1.02e-71	215.0	COG4918@1|root,COG4918@2|Bacteria,1VJ11@1239|Firmicutes,4HPA2@91061|Bacilli,1ZSK4@1386|Bacillus	91061|Bacilli	S	Belongs to the HesB IscA family	yqkB	-	-	-	-	-	-	-	-	-	-	-	Fe-S_biosyn
ABS995_01935	224308.BSU23670	1.09e-230	637.0	COG0454@1|root,COG2320@1|root,COG0456@2|Bacteria,COG2320@2|Bacteria,1V3IB@1239|Firmicutes,4HH5X@91061|Bacilli,1ZHJE@1386|Bacillus	91061|Bacilli	K	GrpB protein	yqkA	-	-	-	-	-	-	-	-	-	-	-	Acetyltransf_10,GrpB
ABS995_01940	224308.BSU23680	1.26e-73	221.0	COG2329@1|root,COG2329@2|Bacteria,1VAM1@1239|Firmicutes,4HJD7@91061|Bacilli,1ZHXP@1386|Bacillus	91061|Bacilli	S	enzyme involved in biosynthesis of extracellular polysaccharides	yqjZ	-	-	-	-	-	-	-	-	-	-	-	ABM
ABS995_01945	224308.BSU23690	4.49e-112	321.0	COG0454@1|root,COG0456@2|Bacteria,1V50M@1239|Firmicutes,4HH63@91061|Bacilli,1ZG7D@1386|Bacillus	91061|Bacilli	K	acetyltransferase	yqjY	GO:0003674,GO:0003824,GO:0006464,GO:0006473,GO:0006807,GO:0008150,GO:0008152,GO:0009987,GO:0016740,GO:0016746,GO:0016747,GO:0019538,GO:0036211,GO:0043170,GO:0043412,GO:0043543,GO:0044237,GO:0044238,GO:0044260,GO:0044267,GO:0071704,GO:1901564	-	ko:K06977	-	-	-	-	ko00000	-	-	-	Acetyltransf_1
ABS995_01950	1051501.AYTL01000030_gene2536	3.11e-64	197.0	2DQHI@1|root,336W6@2|Bacteria,1VM8Z@1239|Firmicutes,4HQJC@91061|Bacilli	91061|Bacilli	S	YolD-like protein	yqiX	-	-	-	-	-	-	-	-	-	-	-	YolD
ABS995_01955	224308.BSU23710	1.35e-300	819.0	COG0389@1|root,COG0389@2|Bacteria,1TP42@1239|Firmicutes,4HA1P@91061|Bacilli,1ZC8I@1386|Bacillus	91061|Bacilli	L	Poorly processive, error-prone DNA polymerase involved in untargeted mutagenesis. Copies undamaged DNA at stalled replication forks, which arise in vivo from mismatched or misaligned primer ends. These misaligned primers can be extended by PolIV. Exhibits no 3'-5' exonuclease (proofreading) activity. May be involved in translesional synthesis, in conjunction with the beta clamp from PolIII	polYB	-	2.7.7.7	ko:K02346,ko:K03502	-	-	-	-	ko00000,ko01000,ko03400	-	-	-	IMS,IMS_C,IMS_HHH
ABS995_01960	935837.JAEK01000001_gene2412	1.02e-05	45.8	29THW@1|root,30ER6@2|Bacteria,1UCV7@1239|Firmicutes,4IPB6@91061|Bacilli,1ZPNK@1386|Bacillus	91061|Bacilli	S	YqzH-like protein	-	-	-	-	-	-	-	-	-	-	-	-	YqzH
ABS995_01965	224308.BSU23730	7.66e-274	751.0	COG2211@1|root,COG2211@2|Bacteria,1UI4M@1239|Firmicutes,4ISD6@91061|Bacilli,1ZS7N@1386|Bacillus	91061|Bacilli	G	Major Facilitator Superfamily	yqjV	GO:0005575,GO:0005623,GO:0005886,GO:0016020,GO:0044464,GO:0071944	-	-	-	-	-	-	-	-	-	-	MFS_1,MFS_1_like,Sugar_tr
ABS995_01975	224308.BSU23750	2.92e-90	264.0	COG0346@1|root,COG0346@2|Bacteria,1V6KX@1239|Firmicutes,4HJMS@91061|Bacilli,1ZGG2@1386|Bacillus	91061|Bacilli	E	Glyoxalase/Bleomycin resistance protein/Dioxygenase superfamily	yqjT	-	-	-	-	-	-	-	-	-	-	-	Glyoxalase,Glyoxalase_4
ABS995_01980	224308.BSU23760	1.09e-227	627.0	COG1072@1|root,COG1072@2|Bacteria,1TPHJ@1239|Firmicutes,4HA4K@91061|Bacilli,1ZB00@1386|Bacillus	91061|Bacilli	F	Pantothenic acid kinase	coaA	GO:0003674,GO:0003824,GO:0004594,GO:0005575,GO:0005622,GO:0005623,GO:0005737,GO:0005829,GO:0006139,GO:0006163,GO:0006164,GO:0006725,GO:0006732,GO:0006753,GO:0006793,GO:0006796,GO:0006807,GO:0008150,GO:0008152,GO:0009058,GO:0009108,GO:0009117,GO:0009150,GO:0009152,GO:0009165,GO:0009259,GO:0009260,GO:0009987,GO:0015936,GO:0015937,GO:0016301,GO:0016310,GO:0016740,GO:0016772,GO:0016773,GO:0018130,GO:…	2.7.1.33	ko:K00867	ko00770,ko01100,map00770,map01100	M00120	R02971,R03018,R04391	RC00002,RC00017	ko00000,ko00001,ko00002,ko01000	-	-	-	PRK
ABS995_01985	224308.BSU23770	1.04e-302	828.0	COG3048@1|root,COG3048@2|Bacteria,1TPAH@1239|Firmicutes,4HANC@91061|Bacilli,1ZASU@1386|Bacillus	91061|Bacilli	E	Belongs to the serine threonine dehydratase family. DsdA subfamily	dsdA	GO:0003674,GO:0003824,GO:0006082,GO:0006520,GO:0006807,GO:0008150,GO:0008152,GO:0008721,GO:0009987,GO:0016829,GO:0016840,GO:0016841,GO:0019752,GO:0043436,GO:0044237,GO:0044238,GO:0044281,GO:0071704,GO:1901564	4.3.1.18	ko:K01753	ko00260,map00260	-	R00221	RC02600	ko00000,ko00001,ko01000	-	-	-	PALP
ABS995_01990	224308.BSU23780	4.46e-181	504.0	COG0300@1|root,COG0300@2|Bacteria,1TSJ3@1239|Firmicutes,4HDU5@91061|Bacilli,1ZBRZ@1386|Bacillus	91061|Bacilli	S	Belongs to the short-chain dehydrogenases reductases (SDR) family	yqjQ	-	-	ko:K07124	-	-	-	-	ko00000	-	-	-	adh_short
ABS995_01995	224308.BSU23790	1.08e-218	604.0	COG0491@1|root,COG0491@2|Bacteria,1TQPX@1239|Firmicutes,4HAV6@91061|Bacilli,1ZCFS@1386|Bacillus	91061|Bacilli	S	COG0491 Zn-dependent hydrolases, including glyoxylases	yqjP	-	-	-	-	-	-	-	-	-	-	-	Lactamase_B
ABS995_02000	224308.BSU23800	1.85e-180	504.0	COG0345@1|root,COG0345@2|Bacteria,1TP1E@1239|Firmicutes,4H9RV@91061|Bacilli,1ZCWZ@1386|Bacillus	91061|Bacilli	E	Catalyzes the reduction of 1-pyrroline-5-carboxylate (PCA) to L-proline	proC	-	1.5.1.2	ko:K00286	ko00330,ko01100,ko01110,ko01130,ko01230,map00330,map01100,map01110,map01130,map01230	M00015	R01248,R01251,R03291,R03293	RC00054,RC00083	ko00000,ko00001,ko00002,ko01000	-	-	iYO844.BSU18480	F420_oxidored,P5CR_dimer
ABS995_02005	224308.BSU23810	0.0	1038.0	COG4187@1|root,COG4187@2|Bacteria,1TQQ7@1239|Firmicutes,4HABT@91061|Bacilli,1ZCEE@1386|Bacillus	91061|Bacilli	E	arginine degradation protein	rocB	-	-	-	-	-	-	-	-	-	-	-	Peptidase_M20
ABS995_02010	224308.BSU23820	1.16e-243	669.0	COG1902@1|root,COG1902@2|Bacteria,1TPM6@1239|Firmicutes,4H9YM@91061|Bacilli,1ZB4D@1386|Bacillus	91061|Bacilli	C	Catalyzes the reduction of the double bond of an array of alpha,beta-unsaturated aldehydes and ketones. It also reduces the nitro group of nitroester and nitroaromatic compounds. It could have a role in detoxification processes	namA	GO:0005575,GO:0005618,GO:0005623,GO:0030312,GO:0044464,GO:0071944	1.6.99.1	ko:K00354	-	-	R00282	RC00001	ko00000,ko01000	-	-	-	Oxidored_FMN
ABS995_02015	224308.BSU23830	3.41e-182	506.0	COG0596@1|root,COG0596@2|Bacteria,1V9D7@1239|Firmicutes,4HK54@91061|Bacilli,1ZEVK@1386|Bacillus	91061|Bacilli	S	hydrolases or acyltransferases (alpha beta hydrolase superfamily)	yqjL	-	-	-	-	-	-	-	-	-	-	-	Abhydrolase_1,Abhydrolase_6,Hydrolase_4
ABS995_02020	326423.RBAM_022140	1.73e-26	97.1	COG0267@1|root,COG0267@2|Bacteria,1VEJ4@1239|Firmicutes,4HNIM@91061|Bacilli,1ZIUS@1386|Bacillus	91061|Bacilli	J	Belongs to the bacterial ribosomal protein bL33 family	rpmG	-	-	ko:K02913	ko03010,map03010	M00178	-	-	br01610,ko00000,ko00001,ko00002,ko03011	-	-	-	Ribosomal_L33
ABS995_02025	224308.BSU23840	7.88e-215	593.0	COG1234@1|root,COG1234@2|Bacteria,1TRGP@1239|Firmicutes,4HABM@91061|Bacilli,1ZC3J@1386|Bacillus	91061|Bacilli	S	Zinc phosphodiesterase, which displays some tRNA 3'- processing endonuclease activity. Probably involved in tRNA maturation, by removing a 3'-trailer from precursor tRNA	rnz	GO:0003674,GO:0003824,GO:0004518,GO:0004519,GO:0004521,GO:0004540,GO:0005488,GO:0005515,GO:0006139,GO:0006396,GO:0006399,GO:0006725,GO:0006807,GO:0008033,GO:0008150,GO:0008152,GO:0009987,GO:0010467,GO:0016070,GO:0016787,GO:0016788,GO:0016891,GO:0016893,GO:0031123,GO:0034414,GO:0034470,GO:0034641,GO:0034660,GO:0042779,GO:0042780,GO:0042781,GO:0042802,GO:0043170,GO:0043628,GO:0044237,GO:0044238,GO:…	3.1.26.11	ko:K00784	ko03013,map03013	-	-	-	ko00000,ko00001,ko01000,ko03016	-	-	-	Lactamase_B,Lactamase_B_2
ABS995_02030	224308.BSU23850	0.0	986.0	COG0364@1|root,COG0364@2|Bacteria,1TPYF@1239|Firmicutes,4HA73@91061|Bacilli,1ZCZ3@1386|Bacillus	91061|Bacilli	G	Catalyzes the oxidation of glucose 6-phosphate to 6- phosphogluconolactone	zwf	-	1.1.1.363,1.1.1.49	ko:K00036	ko00030,ko00480,ko01100,ko01110,ko01120,ko01130,ko01200,ko05230,map00030,map00480,map01100,map01110,map01120,map01130,map01200,map05230	M00004,M00006,M00008	R00835,R02736,R10907	RC00001,RC00066	ko00000,ko00001,ko00002,ko01000,ko04147	-	-	-	G6PD_C,G6PD_N
ABS995_02035	224308.BSU23860	0.0	917.0	COG0362@1|root,COG0362@2|Bacteria,1TP4I@1239|Firmicutes,4H9NC@91061|Bacilli,1ZC6M@1386|Bacillus	91061|Bacilli	G	Catalyzes the oxidative decarboxylation of 6- phosphogluconate to ribulose 5-phosphate and CO(2), with concomitant reduction of NADP to NADPH	gnd	-	1.1.1.343,1.1.1.44	ko:K00033	ko00030,ko00480,ko01100,ko01110,ko01120,ko01130,ko01200,map00030,map00480,map01100,map01110,map01120,map01130,map01200	M00004,M00006	R01528,R10221	RC00001,RC00539	ko00000,ko00001,ko00002,ko01000	-	-	-	6PGD,NAD_binding_2
ABS995_02040	224308.BSU23870	6.58e-293	800.0	COG0389@1|root,COG0389@2|Bacteria,1TP42@1239|Firmicutes,4HADJ@91061|Bacilli,1ZAZZ@1386|Bacillus	91061|Bacilli	L	Poorly processive, error-prone DNA polymerase involved in untargeted mutagenesis. Copies undamaged DNA at stalled replication forks, which arise in vivo from mismatched or misaligned primer ends. These misaligned primers can be extended by PolIV. Exhibits no 3'-5' exonuclease (proofreading) activity. May be involved in translesional synthesis, in conjunction with the beta clamp from PolIII	dinB	GO:0008150,GO:0009314,GO:0009411,GO:0009416,GO:0009628,GO:0009650,GO:0050896	2.7.7.7	ko:K02346	-	-	-	-	ko00000,ko01000,ko03400	-	-	-	IMS,IMS_C,IMS_HHH
ABS995_02045	1178540.BA70_16025	3.31e-28	104.0	29RSE@1|root,30CW5@2|Bacteria,1UAGA@1239|Firmicutes,4IKUQ@91061|Bacilli,1ZHPK@1386|Bacillus	91061|Bacilli	-	-	yqzJ	-	-	-	-	-	-	-	-	-	-	-	-
ABS995_02050	224308.BSU23890	7.27e-179	500.0	COG0706@1|root,COG0706@2|Bacteria,1TSDN@1239|Firmicutes,4HCC8@91061|Bacilli,1ZE6C@1386|Bacillus	91061|Bacilli	U	Required for the insertion and or proper folding and or complex formation of integral membrane proteins into the membrane. Involved in integration of membrane proteins that insert both dependently and independently of the Sec translocase complex, as well as at least some lipoproteins	yidC	-	-	ko:K03217	ko02024,ko03060,ko03070,map02024,map03060,map03070	M00335	-	-	ko00000,ko00001,ko00002,ko02044,ko03029	2.A.9	-	-	60KD_IMP
ABS995_02055	224308.BSU23900	3.13e-168	470.0	COG3361@1|root,COG3361@2|Bacteria,1UYZQ@1239|Firmicutes,4HEHN@91061|Bacilli,1ZDFC@1386|Bacillus	91061|Bacilli	S	Uncharacterized conserved protein (COG2071)	yqjF	-	-	ko:K09166	-	-	-	-	ko00000	-	-	-	DUF2071
ABS995_02060	224308.BSU23910	8.71e-258	707.0	COG2195@1|root,COG2195@2|Bacteria,1TP3A@1239|Firmicutes,4HA04@91061|Bacilli,1ZBSY@1386|Bacillus	91061|Bacilli	E	COG2195 Di- and tripeptidases	yqjE	-	3.4.11.14,3.4.11.4	ko:K01258,ko:K01263	-	-	-	-	ko00000,ko01000,ko01002	-	-	-	M20_dimer,Peptidase_M20,Peptidase_M28
ABS995_02065	224308.BSU23920	0.0	958.0	COG4799@1|root,COG4799@2|Bacteria,1TQCV@1239|Firmicutes,4HC50@91061|Bacilli,1ZQ98@1386|Bacillus	91061|Bacilli	I	COG4799 Acetyl-CoA carboxylase, carboxyltransferase component (subunits alpha and beta)	yqjD	GO:0003674,GO:0003824,GO:0006082,GO:0006629,GO:0006631,GO:0008150,GO:0008152,GO:0009056,GO:0009062,GO:0009987,GO:0016042,GO:0016054,GO:0016421,GO:0016874,GO:0016885,GO:0019752,GO:0032787,GO:0043436,GO:0044237,GO:0044238,GO:0044242,GO:0044248,GO:0044255,GO:0044281,GO:0044282,GO:0046395,GO:0071704,GO:0072329,GO:1901575	2.1.3.15,6.4.1.3	ko:K01966	ko00280,ko00630,ko00640,ko01100,ko01120,ko01130,ko01200,map00280,map00630,map00640,map01100,map01120,map01130,map01200	M00373,M00741	R01859	RC00097,RC00609	ko00000,ko00001,ko00002,ko01000	-	-	-	Carboxyl_trans
ABS995_02070	224308.BSU23930	2.5e-90	265.0	COG0346@1|root,COG0346@2|Bacteria,1V6SC@1239|Firmicutes,4HCP5@91061|Bacilli,1ZHE7@1386|Bacillus	91061|Bacilli	E	COG0346 Lactoylglutathione lyase and related lyases	mce	-	5.1.99.1	ko:K05606	ko00280,ko00630,ko00640,ko00720,ko01100,ko01120,ko01200,map00280,map00630,map00640,map00720,map01100,map01120,map01200	M00373,M00375,M00376,M00741	R02765,R09979	RC00780,RC02739	ko00000,ko00001,ko00002,ko01000	-	-	-	Glyoxalase_4
ABS995_02080	224308.BSU23940	2.41e-128	364.0	COG1376@1|root,COG1376@2|Bacteria,1V26F@1239|Firmicutes,4HG56@91061|Bacilli,1ZGC7@1386|Bacillus	91061|Bacilli	S	protein conserved in bacteria	yqjB	-	-	-	-	-	-	-	-	-	-	-	YkuD
ABS995_02085	224308.BSU23950	1.73e-221	612.0	COG4129@1|root,COG4129@2|Bacteria,1TP2T@1239|Firmicutes,4HAWV@91061|Bacilli,1ZBBI@1386|Bacillus	91061|Bacilli	S	Putative aromatic acid exporter C-terminal domain	yqjA	-	-	-	-	-	-	-	-	-	-	-	ArAE_1,ArAE_1_C
ABS995_02090	224308.BSU23960	2.03e-163	458.0	COG1126@1|root,COG1126@2|Bacteria,1TNYD@1239|Firmicutes,4H9WY@91061|Bacilli,1ZB2E@1386|Bacillus	91061|Bacilli	E	COG1126 ABC-type polar amino acid transport system, ATPase component	artM	-	3.6.3.21	ko:K02028	-	M00236	-	-	ko00000,ko00002,ko01000,ko02000	3.A.1.3	-	-	ABC_tran
ABS995_02095	1051501.AYTL01000030_gene2564	5.17e-142	402.0	COG0765@1|root,COG0765@2|Bacteria,1TPM3@1239|Firmicutes,4HAS2@91061|Bacilli,1ZBUZ@1386|Bacillus	91061|Bacilli	E	COG0765 ABC-type amino acid transport system, permease component	artQ	GO:0003333,GO:0003674,GO:0005215,GO:0005342,GO:0005575,GO:0005623,GO:0005886,GO:0006810,GO:0006811,GO:0006820,GO:0006865,GO:0008150,GO:0008509,GO:0008514,GO:0015075,GO:0015171,GO:0015318,GO:0015711,GO:0015849,GO:0016020,GO:0022857,GO:0034220,GO:0044464,GO:0046942,GO:0046943,GO:0051179,GO:0051234,GO:0055085,GO:0071702,GO:0071705,GO:0071944,GO:0098656,GO:1903825,GO:1905039	-	ko:K02029	-	M00236	-	-	ko00000,ko00002,ko02000	3.A.1.3	-	-	BPD_transp_1
ABS995_02100	224308.BSU23980	2.44e-167	469.0	COG0834@1|root,COG0834@2|Bacteria,1TT16@1239|Firmicutes,4HU0X@91061|Bacilli,1ZRKX@1386|Bacillus	91061|Bacilli	ET	Belongs to the bacterial solute-binding protein 3 family	artP	-	-	ko:K02030	-	M00236	-	-	ko00000,ko00002,ko02000	3.A.1.3	-	-	SBP_bac_3
ABS995_02105	224308.BSU23990	1.27e-99	289.0	28NYH@1|root,2ZBVN@2|Bacteria,1V1T3@1239|Firmicutes,4HHZS@91061|Bacilli,1ZFKZ@1386|Bacillus	91061|Bacilli	S	Belongs to the UPF0403 family	yqiW	-	-	-	-	-	-	-	-	-	-	-	Disulph_isomer
ABS995_02110	224308.BSU24000	5.3e-208	575.0	COG1597@1|root,COG1597@2|Bacteria,1TRGQ@1239|Firmicutes,4HDR5@91061|Bacilli,1ZCT6@1386|Bacillus	91061|Bacilli	I	COG1597 Sphingosine kinase and enzymes related to eukaryotic diacylglycerol kinase	bmrU	-	-	-	-	-	-	-	-	-	-	-	DAGK_cat
ABS995_02115	224308.BSU24010	1.47e-265	729.0	COG0477@1|root,COG2814@2|Bacteria,1TS6K@1239|Firmicutes,4HB1V@91061|Bacilli,1ZB90@1386|Bacillus	91061|Bacilli	EGP	COG0477 Permeases of the major facilitator superfamily	norA	GO:0005575,GO:0005623,GO:0005886,GO:0016020,GO:0044464,GO:0071944	-	ko:K08153,ko:K19576,ko:K19578	-	M00717,M00765	-	-	ko00000,ko00002,ko02000	2.A.1.2.10,2.A.1.2.70,2.A.1.2.8	-	iYO844.BSU26590	MFS_1,MFS_1_like,Sugar_tr
ABS995_02120	224308.BSU24020	5.03e-192	533.0	COG0789@1|root,COG4978@1|root,COG0789@2|Bacteria,COG4978@2|Bacteria,1V9GA@1239|Firmicutes,4IPYA@91061|Bacilli,1ZH1N@1386|Bacillus	91061|Bacilli	K	helix_turn_helix, mercury resistance	-	-	-	ko:K19575	-	M00765	-	-	ko00000,ko00002,ko03000	-	-	-	GyrI-like,MerR_1
ABS995_02125	224308.BSU24030	7.77e-281	770.0	COG0508@1|root,COG0508@2|Bacteria,1TQSH@1239|Firmicutes,4HBSU@91061|Bacilli,1ZC6F@1386|Bacillus	91061|Bacilli	C	Dihydrolipoamide acetyltransferase component of pyruvate dehydrogenase complex	bkdB	-	2.3.1.12,2.3.1.168	ko:K00627,ko:K09699	ko00010,ko00020,ko00280,ko00620,ko00640,ko01100,ko01110,ko01120,ko01130,ko01200,map00010,map00020,map00280,map00620,map00640,map01100,map01110,map01120,map01130,map01200	M00036,M00307	R00209,R02569,R02662,R03174,R04097,R10998	RC00004,RC02727,RC02742,RC02857,RC02870	br01601,ko00000,ko00001,ko00002,ko01000	-	-	-	2-oxoacid_dh,Biotin_lipoyl,E3_binding
ABS995_02130	224308.BSU24040	1.15e-233	643.0	COG0022@1|root,COG0022@2|Bacteria,1TP3J@1239|Firmicutes,4HAP6@91061|Bacilli,1ZC0X@1386|Bacillus	91061|Bacilli	C	COG0022 Pyruvate 2-oxoglutarate dehydrogenase complex, dehydrogenase (E1) component, eukaryotic type, beta subunit	bfmBAB	-	1.2.4.4	ko:K00167,ko:K21417	ko00280,ko00640,ko01100,ko01110,ko01130,map00280,map00640,map01100,map01110,map01130	M00036	R07599,R07600,R07601,R07602,R07603,R07604,R10996,R10997	RC00027,RC00627,RC02743,RC02883,RC02949,RC02953	br01601,ko00000,ko00001,ko00002,ko01000	-	-	iYO844.BSU24040	Transket_pyr,Transketolase_C
ABS995_02135	224308.BSU24050	1.19e-232	640.0	COG1071@1|root,COG1071@2|Bacteria,1TQDG@1239|Firmicutes,4HBEQ@91061|Bacilli,1ZCCJ@1386|Bacillus	91061|Bacilli	C	COG1071 Pyruvate 2-oxoglutarate dehydrogenase complex, dehydrogenase (E1) component, eukaryotic type, alpha subunit	bfmBAA	-	1.2.4.4	ko:K00166	ko00280,ko00640,ko01100,ko01110,ko01130,map00280,map00640,map01100,map01110,map01130	M00036	R07599,R07600,R07601,R07602,R07603,R07604,R10996,R10997	RC00027,RC00627,RC02743,RC02883,RC02949,RC02953	br01601,ko00000,ko00001,ko00002,ko01000	-	-	iSB619.SA_RS07640	E1_dh
ABS995_02140	224308.BSU24060	0.0	917.0	COG1249@1|root,COG1249@2|Bacteria,1TP1W@1239|Firmicutes,4H9Z5@91061|Bacilli,1ZBCS@1386|Bacillus	91061|Bacilli	C	COG1249 Pyruvate 2-oxoglutarate dehydrogenase complex, dihydrolipoamide dehydrogenase (E3) component, and related enzymes	bfmBC	-	1.8.1.4	ko:K00382	ko00010,ko00020,ko00260,ko00280,ko00620,ko00630,ko00640,ko01100,ko01110,ko01120,ko01130,ko01200,map00010,map00020,map00260,map00280,map00620,map00630,map00640,map01100,map01110,map01120,map01130,map01200	M00009,M00011,M00036,M00307,M00532	R00209,R01221,R01698,R03815,R07618,R08549	RC00004,RC00022,RC00583,RC02742,RC02833,RC02834	br01601,ko00000,ko00001,ko00002,ko01000,ko04147	-	-	-	Pyr_redox_2,Pyr_redox_dim
ABS995_02145	224308.BSU24070	1.75e-253	696.0	COG3426@1|root,COG3426@2|Bacteria,1TPKE@1239|Firmicutes,4H9QV@91061|Bacilli,1ZC7E@1386|Bacillus	91061|Bacilli	C	Belongs to the acetokinase family	buk	-	2.7.2.7	ko:K00929	ko00650,ko01100,map00650,map01100	-	R01688	RC00002,RC00043	ko00000,ko00001,ko01000	-	-	-	Acetate_kinase
ABS995_02150	224308.BSU24080	9.11e-261	714.0	COG0334@1|root,COG0334@2|Bacteria,1TQU2@1239|Firmicutes,4HAB2@91061|Bacilli,1ZB55@1386|Bacillus	91061|Bacilli	E	Belongs to the Glu Leu Phe Val dehydrogenases family	ldh	-	1.4.1.9	ko:K00263	ko00280,ko00290,ko01100,ko01110,ko01130,map00280,map00290,map01100,map01110,map01130	-	R01088,R01434,R02196	RC00006,RC00036	ko00000,ko00001,ko01000	-	-	-	ELFV_dehydrog,ELFV_dehydrog_N
ABS995_02155	224308.BSU24090	3.37e-196	546.0	COG0280@1|root,COG0280@2|Bacteria,1TRQU@1239|Firmicutes,4HBSK@91061|Bacilli,1ZC49@1386|Bacillus	91061|Bacilli	C	phosphate butyryltransferase	ptb	-	2.3.1.19	ko:K00634	ko00650,ko01100,map00650,map01100	-	R01174	RC00004,RC02816	ko00000,ko00001,ko01000	-	-	iYO844.BSU24090	PTA_PTB
ABS995_02160	224308.BSU24100	0.0	1328.0	COG3290@1|root,COG3829@1|root,COG3290@2|Bacteria,COG3829@2|Bacteria,1TP0E@1239|Firmicutes,4HADT@91061|Bacilli,1ZAZA@1386|Bacillus	91061|Bacilli	KT	Transcriptional regulator	bkdR	-	-	-	-	-	-	-	-	-	-	-	DapB_N,HTH_8,PAS,Sigma54_activat
ABS995_02165	224308.BSU24110	1.28e-45	147.0	2E54T@1|root,32ZXQ@2|Bacteria,1VFDB@1239|Firmicutes,4HNU1@91061|Bacilli,1ZIWH@1386|Bacillus	91061|Bacilli	S	Protein of unknown function (DUF2627)	yqzF	-	-	-	-	-	-	-	-	-	-	-	DUF2627
ABS995_02170	224308.BSU24120	5.83e-198	550.0	COG2513@1|root,COG2513@2|Bacteria,1TQVY@1239|Firmicutes,4HCDV@91061|Bacilli,1ZR0A@1386|Bacillus	91061|Bacilli	G	Catalyzes the thermodynamically favored C-C bond cleavage of (2R,3S)-2-methylisocitrate to yield pyruvate and succinate	prpB	-	4.1.3.30,5.4.2.9	ko:K01841,ko:K03417	ko00440,ko00640,ko01100,ko01120,ko01130,map00440,map00640,map01100,map01120,map01130	-	R00409,R00661	RC00286,RC00287,RC02792	ko00000,ko00001,ko01000	-	-	-	PEP_mutase
ABS995_02175	224308.BSU24130	0.0	911.0	COG2079@1|root,COG2079@2|Bacteria,1TRR8@1239|Firmicutes,4HAUS@91061|Bacilli,1ZCS6@1386|Bacillus	91061|Bacilli	S	2-methylcitrate dehydratase	prpD	GO:0003674,GO:0003824,GO:0006082,GO:0006629,GO:0006631,GO:0008150,GO:0008152,GO:0009987,GO:0016829,GO:0016835,GO:0016836,GO:0016999,GO:0017144,GO:0019541,GO:0019679,GO:0019752,GO:0032787,GO:0043436,GO:0044237,GO:0044238,GO:0044255,GO:0044281,GO:0046459,GO:0047547,GO:0071704	4.2.1.79	ko:K01720	ko00640,map00640	-	R04424	RC01152	ko00000,ko00001,ko01000	-	-	-	MmgE_PrpD
ABS995_02180	224308.BSU24140	1.98e-259	712.0	COG0372@1|root,COG0372@2|Bacteria,1TSRN@1239|Firmicutes,4HAZ9@91061|Bacilli,1ZC80@1386|Bacillus	91061|Bacilli	C	Belongs to the citrate synthase family	mmgD	GO:0003674,GO:0003824,GO:0006082,GO:0006629,GO:0006631,GO:0008150,GO:0008152,GO:0009987,GO:0016740,GO:0016746,GO:0016999,GO:0017144,GO:0019541,GO:0019679,GO:0019752,GO:0032787,GO:0036440,GO:0043436,GO:0044237,GO:0044238,GO:0044255,GO:0044281,GO:0046459,GO:0046912,GO:0050440,GO:0071704	2.3.3.1	ko:K01647	ko00020,ko00630,ko01100,ko01110,ko01120,ko01130,ko01200,ko01210,ko01230,map00020,map00630,map01100,map01110,map01120,map01130,map01200,map01210,map01230	M00009,M00010,M00012,M00740	R00351	RC00004,RC00067	br01601,ko00000,ko00001,ko00002,ko01000	-	-	-	Citrate_synt
ABS995_02185	224308.BSU24150	3.41e-257	707.0	COG1960@1|root,COG1960@2|Bacteria,1TP57@1239|Firmicutes,4HA2A@91061|Bacilli,1ZBG3@1386|Bacillus	91061|Bacilli	I	acyl-CoA dehydrogenase	mmgC	-	-	ko:K18244	-	-	-	-	ko00000,ko01000	-	-	-	Acyl-CoA_dh_1,Acyl-CoA_dh_M,Acyl-CoA_dh_N
ABS995_02190	224308.BSU24160	1.74e-192	535.0	COG1250@1|root,COG1250@2|Bacteria,1TPJS@1239|Firmicutes,4HA59@91061|Bacilli,1ZAYV@1386|Bacillus	91061|Bacilli	I	Dehydrogenase	mmgB	-	1.1.1.157	ko:K00074	ko00360,ko00362,ko00650,ko01100,ko01120,map00360,map00362,map00650,map01100,map01120	-	R01976,R05576,R06941	RC00029,RC00117	ko00000,ko00001,ko01000	-	-	-	3HCDH,3HCDH_N
ABS995_02195	224308.BSU24170	1.95e-272	746.0	COG0183@1|root,COG0183@2|Bacteria,1TP07@1239|Firmicutes,4H9RJ@91061|Bacilli,1ZB7V@1386|Bacillus	91061|Bacilli	I	Belongs to the thiolase family	mmgA	GO:0003674,GO:0003824,GO:0003988,GO:0005575,GO:0005622,GO:0005623,GO:0005737,GO:0006082,GO:0006629,GO:0006631,GO:0006635,GO:0008150,GO:0008152,GO:0009056,GO:0009062,GO:0009987,GO:0016042,GO:0016054,GO:0016408,GO:0016740,GO:0016746,GO:0016747,GO:0019395,GO:0019752,GO:0030258,GO:0032787,GO:0034440,GO:0043436,GO:0044237,GO:0044238,GO:0044242,GO:0044248,GO:0044255,GO:0044281,GO:0044282,GO:0044424,GO:…	2.3.1.9	ko:K00626	ko00071,ko00072,ko00280,ko00310,ko00362,ko00380,ko00620,ko00630,ko00640,ko00650,ko00720,ko00900,ko01100,ko01110,ko01120,ko01130,ko01200,ko01212,ko02020,map00071,map00072,map00280,map00310,map00362,map00380,map00620,map00630,map00640,map00650,map00720,map00900,map01100,map01110,map01120,map01130,map01200,map01212,map02020	M00088,M00095,M00373,M00374,M00375	R00238,R01177	RC00004,RC00326	ko00000,ko00001,ko00002,ko01000,ko04147	-	-	iYO844.BSU24170	Thiolase_C,Thiolase_N
ABS995_02200	224308.BSU24180	7.53e-156	439.0	COG0584@1|root,COG0584@2|Bacteria,1V3W4@1239|Firmicutes,4HFNQ@91061|Bacilli,1ZFB8@1386|Bacillus	91061|Bacilli	C	glycerophosphoryl diester phosphodiesterase	yqiK	-	3.1.4.46	ko:K01126	ko00564,map00564	-	R01030,R01470	RC00017,RC00425	ko00000,ko00001,ko01000	-	-	-	GDPD
ABS995_02205	224308.BSU24190	1.62e-134	382.0	COG0860@1|root,COG0860@2|Bacteria,1TR6H@1239|Firmicutes,4H9U6@91061|Bacilli,1ZPUS@1386|Bacillus	91061|Bacilli	M	Cell wall hydrolase autolysin	lytC_1	GO:0005575,GO:0005623,GO:0030288,GO:0030313,GO:0031975,GO:0042597,GO:0044464	3.5.1.28	ko:K01448	ko01503,map01503	M00727	R04112	RC00064,RC00141	ko00000,ko00001,ko00002,ko01000,ko01011,ko03036	-	-	-	Amidase_3,SH3_3,SLH
ABS995_02210	720555.BATR1942_10405	6.74e-37	127.0	2E29G@1|root,32XF4@2|Bacteria	2|Bacteria	-	-	-	-	-	-	-	-	-	-	-	-	-	-	PrcB_C
ABS995_02220	224308.BSU24210	4.95e-269	736.0	COG1902@1|root,COG1902@2|Bacteria,1TPM6@1239|Firmicutes,4HAS5@91061|Bacilli,1ZB1N@1386|Bacillus	91061|Bacilli	C	COG1902 NADH flavin oxidoreductases, Old Yellow Enzyme family	yqiG	-	-	-	-	-	-	-	-	-	-	-	Oxidored_FMN
ABS995_02230	224308.BSU24220	9e-185	514.0	COG0745@1|root,COG0745@2|Bacteria,1TPF7@1239|Firmicutes,4HA1M@91061|Bacilli,1ZBNB@1386|Bacillus	91061|Bacilli	KT	May play the central regulatory role in sporulation. It may be an element of the effector pathway responsible for the activation of sporulation genes in response to nutritional stress. Spo0A may act in concert with spo0H (a sigma factor) to control the expression of some genes that are critical to the sporulation process	spo0A	GO:0000003,GO:0000156,GO:0000160,GO:0000910,GO:0003674,GO:0006355,GO:0007049,GO:0007154,GO:0007165,GO:0008150,GO:0008356,GO:0009889,GO:0009987,GO:0010468,GO:0010556,GO:0016043,GO:0019219,GO:0019222,GO:0019954,GO:0022402,GO:0022603,GO:0022607,GO:0023052,GO:0030436,GO:0031323,GO:0031326,GO:0032502,GO:0032506,GO:0035556,GO:0042173,GO:0042710,GO:0043934,GO:0043937,GO:0043938,GO:0044010,GO:0044085,GO:…	-	ko:K07699	ko02020,ko02024,map02020,map02024	M00485	-	-	ko00000,ko00001,ko00002,ko02022	-	-	-	Response_reg,Spo0A_C
ABS995_02235	224308.BSU24230	2.33e-299	817.0	COG0750@1|root,COG0750@2|Bacteria,1TPIR@1239|Firmicutes,4H9TW@91061|Bacilli,1ZB04@1386|Bacillus	91061|Bacilli	M	Stage IV sporulation protein B	spoIVB	-	3421116	ko:K06399	-	-	-	-	ko00000,ko01000,ko01002	-	-	-	PDZ,PDZ_2,Peptidase_S55
ABS995_02240	224308.BSU24240	0.0	1042.0	COG0497@1|root,COG0497@2|Bacteria,1TP99@1239|Firmicutes,4H9ZR@91061|Bacilli,1ZC8B@1386|Bacillus	91061|Bacilli	L	May be involved in recombinational repair of damaged DNA	recN	GO:0005575,GO:0005622,GO:0005623,GO:0006139,GO:0006259,GO:0006281,GO:0006302,GO:0006725,GO:0006807,GO:0006950,GO:0006974,GO:0008150,GO:0008152,GO:0009295,GO:0009987,GO:0033554,GO:0034641,GO:0043170,GO:0043226,GO:0043228,GO:0043229,GO:0043232,GO:0043590,GO:0044237,GO:0044238,GO:0044260,GO:0044424,GO:0044464,GO:0046483,GO:0050896,GO:0051716,GO:0071704,GO:0090304,GO:1901360	-	ko:K03631	-	-	-	-	ko00000,ko03400	-	-	-	AAA_23,SMC_N
ABS995_02245	224308.BSU24250	6.23e-102	295.0	COG1438@1|root,COG1438@2|Bacteria,1V1R7@1239|Firmicutes,4HFY8@91061|Bacilli,1ZFJ8@1386|Bacillus	91061|Bacilli	K	Regulates arginine biosynthesis genes	argR	GO:0005575,GO:0005622,GO:0005623,GO:0005737,GO:0006082,GO:0006355,GO:0006520,GO:0006525,GO:0006807,GO:0008150,GO:0008152,GO:0009064,GO:0009889,GO:0009987,GO:0010468,GO:0010556,GO:0019219,GO:0019222,GO:0019752,GO:0031323,GO:0031326,GO:0043436,GO:0044237,GO:0044238,GO:0044281,GO:0044424,GO:0044464,GO:0050789,GO:0050794,GO:0051171,GO:0051252,GO:0060255,GO:0065007,GO:0071704,GO:0080090,GO:1901564,GO:…	-	ko:K03402	-	-	-	-	ko00000,ko03000	-	-	-	Arg_repressor,Arg_repressor_C
ABS995_02250	224308.BSU24260	2.69e-193	537.0	COG1189@1|root,COG1189@2|Bacteria,1TPE4@1239|Firmicutes,4HAPY@91061|Bacilli,1ZBDS@1386|Bacillus	91061|Bacilli	J	rRNA methylase	rrmJ	-	2.1.1.226,2.1.1.227	ko:K06442	-	-	-	-	ko00000,ko01000,ko03009	-	-	-	FtsJ,S4
ABS995_02255	224308.BSU24270	0.0	1268.0	COG1154@1|root,COG1154@2|Bacteria,1TP37@1239|Firmicutes,4H9QW@91061|Bacilli,1ZBHF@1386|Bacillus	91061|Bacilli	H	Catalyzes the acyloin condensation reaction between C atoms 2 and 3 of pyruvate and glyceraldehyde 3-phosphate to yield 1-deoxy-D-xylulose-5-phosphate (DXP)	dxs	-	2.2.1.7	ko:K01662	ko00730,ko00900,ko01100,ko01110,ko01130,map00730,map00900,map01100,map01110,map01130	M00096	R05636	RC00032	ko00000,ko00001,ko00002,ko01000	-	-	-	DXP_synthase_N,Transket_pyr,Transketolase_C
ABS995_02260	224308.BSU24280	1.57e-204	566.0	COG0142@1|root,COG0142@2|Bacteria,1TPQY@1239|Firmicutes,4HA8E@91061|Bacilli,1ZC4G@1386|Bacillus	91061|Bacilli	H	Belongs to the FPP GGPP synthase family	ispA	GO:0003674,GO:0003824,GO:0004659,GO:0005575,GO:0005622,GO:0005623,GO:0006629,GO:0006720,GO:0008150,GO:0008152,GO:0008299,GO:0008610,GO:0009058,GO:0009987,GO:0016740,GO:0016765,GO:0044237,GO:0044238,GO:0044249,GO:0044255,GO:0044464,GO:0071704,GO:1901576	2.5.1.1,2.5.1.10,2.5.1.29	ko:K13789	ko00900,ko01100,ko01110,ko01130,map00900,map01100,map01110,map01130	M00364,M00366	R01658,R02003,R02061	RC00279	ko00000,ko00001,ko00002,ko01000,ko01006	-	-	-	polyprenyl_synt
ABS995_02265	224308.BSU24290	3.12e-51	162.0	COG1722@1|root,COG1722@2|Bacteria,1VK9I@1239|Firmicutes,4HNRB@91061|Bacilli,1ZIVS@1386|Bacillus	91061|Bacilli	L	Bidirectionally degrades single-stranded DNA into large acid-insoluble oligonucleotides, which are then degraded further into small acid-soluble oligonucleotides	xseB	-	3.1.11.6	ko:K03602	ko03430,map03430	-	-	-	ko00000,ko00001,ko01000,ko03400	-	-	-	Exonuc_VII_S
ABS995_02270	224308.BSU24300	1.88e-307	840.0	COG1570@1|root,COG1570@2|Bacteria,1TP4E@1239|Firmicutes,4HAN2@91061|Bacilli,1ZB5Q@1386|Bacillus	91061|Bacilli	L	Bidirectionally degrades single-stranded DNA into large acid-insoluble oligonucleotides, which are then degraded further into small acid-soluble oligonucleotides	xseA	-	3.1.11.6	ko:K03601	ko03430,map03430	-	-	-	ko00000,ko00001,ko01000,ko03400	-	-	-	Exonuc_VII_L,tRNA_anti_2
ABS995_02275	224308.BSU24310	1.45e-198	550.0	COG0190@1|root,COG0190@2|Bacteria,1TP1P@1239|Firmicutes,4H9Q6@91061|Bacilli,1ZC9G@1386|Bacillus	91061|Bacilli	F	Catalyzes the oxidation of 5,10- methylenetetrahydrofolate to 5,10-methenyltetrahydrofolate and then the hydrolysis of 5,10-methenyltetrahydrofolate to 10- formyltetrahydrofolate	folD	GO:0003674,GO:0003824,GO:0004477,GO:0004488,GO:0005575,GO:0005622,GO:0005623,GO:0005737,GO:0005829,GO:0006730,GO:0008150,GO:0008152,GO:0009987,GO:0016491,GO:0016645,GO:0016646,GO:0016787,GO:0016810,GO:0016814,GO:0019238,GO:0044237,GO:0044281,GO:0044424,GO:0044444,GO:0044464,GO:0055114	1.5.1.5,3.5.4.9	ko:K01491	ko00670,ko00720,ko01100,ko01120,ko01200,map00670,map00720,map01100,map01120,map01200	M00140,M00377	R01220,R01655	RC00202,RC00578	ko00000,ko00001,ko00002,ko01000	-	-	-	THF_DHG_CYH,THF_DHG_CYH_C
ABS995_02280	224308.BSU24320	1.13e-84	250.0	COG0781@1|root,COG0781@2|Bacteria,1VA9B@1239|Firmicutes,4HKMU@91061|Bacilli,1ZH3P@1386|Bacillus	91061|Bacilli	K	Involved in transcription antitermination. Required for transcription of ribosomal RNA (rRNA) genes. Binds specifically to the boxA antiterminator sequence of the ribosomal RNA (rrn) operons	nusB	-	-	ko:K03625	-	-	-	-	ko00000,ko03009,ko03021	-	-	-	NusB
ABS995_02285	224308.BSU24330	1.59e-86	255.0	COG1302@1|root,COG1302@2|Bacteria,1V4IC@1239|Firmicutes,4HJ7T@91061|Bacilli,1ZG6N@1386|Bacillus	91061|Bacilli	S	protein conserved in bacteria	yqhY	-	-	-	-	-	-	-	-	-	-	-	Asp23
ABS995_02290	224308.BSU24340	0.0	880.0	COG0439@1|root,COG0439@2|Bacteria,1TP16@1239|Firmicutes,4HARK@91061|Bacilli,1ZC56@1386|Bacillus	91061|Bacilli	I	An AccC homodimer forms the biotin carboxylase subunit of the acetyl CoA carboxylase, an enzyme that catalyzes the formation of malonyl-CoA, which in turn controls the rate of fatty acid metabolism	accC	-	6.3.4.14,6.4.1.2	ko:K01961	ko00061,ko00620,ko00640,ko00720,ko01100,ko01110,ko01120,ko01130,ko01200,ko01212,map00061,map00620,map00640,map00720,map01100,map01110,map01120,map01130,map01200,map01212	M00082,M00376	R00742,R04385	RC00040,RC00253,RC00367	ko00000,ko00001,ko00002,ko01000	-	-	-	Biotin_carb_C,Biotin_carb_N,CPSase_L_D2
ABS995_02295	224308.BSU24350	6.19e-89	263.0	COG0511@1|root,COG0511@2|Bacteria,1VAB7@1239|Firmicutes,4HKCS@91061|Bacilli,1ZGFF@1386|Bacillus	91061|Bacilli	I	first, biotin carboxylase catalyzes the carboxylation of the carrier protein and then the transcarboxylase transfers the carboxyl group to form malonyl-CoA	accB	-	-	ko:K02160	ko00061,ko00620,ko00640,ko00720,ko01100,ko01110,ko01120,ko01130,ko01200,ko01212,map00061,map00620,map00640,map00720,map01100,map01110,map01120,map01130,map01200,map01212	M00082,M00376	R00742	RC00040,RC00367	ko00000,ko00001,ko00002	-	-	-	Biotin_lipoyl
ABS995_02300	224308.BSU24360	1.92e-132	378.0	29WYG@1|root,30IKQ@2|Bacteria,1V4Y2@1239|Firmicutes,4HI5K@91061|Bacilli,1ZHEH@1386|Bacillus	91061|Bacilli	S	SpoIIIAH-like protein	spoIIIAH	-	-	ko:K06397	-	-	-	-	ko00000	1.A.34.1.1	-	-	SpoIIIAH
ABS995_02305	224308.BSU24370	5.73e-144	408.0	2E6BB@1|root,330Z5@2|Bacteria,1VF3M@1239|Firmicutes,4HH7J@91061|Bacilli,1ZEMQ@1386|Bacillus	91061|Bacilli	S	stage III sporulation protein AG	spoIIIAG	-	-	ko:K06396	-	-	-	-	ko00000	-	-	-	-
ABS995_02310	224308.BSU24380	3.36e-127	363.0	2E7KE@1|root,3322G@2|Bacteria,1VIAM@1239|Firmicutes,4HPYJ@91061|Bacilli,1ZS0K@1386|Bacillus	91061|Bacilli	S	Stage III sporulation protein AF (Spore_III_AF)	spoIIIAF	-	-	ko:K06395	-	-	-	-	ko00000	-	-	-	Spore_III_AF
ABS995_02315	224308.BSU24390	4.22e-254	701.0	2C2CG@1|root,2Z7PW@2|Bacteria,1TQQ2@1239|Firmicutes,4H9UX@91061|Bacilli,1ZCFI@1386|Bacillus	91061|Bacilli	S	stage III sporulation protein AE	spoIIIAE	-	-	ko:K06394	-	-	-	-	ko00000	-	-	-	Spore_III_AE
ABS995_02320	224308.BSU24400	1.93e-77	232.0	2CPUI@1|root,32SJW@2|Bacteria,1VA9Y@1239|Firmicutes,4HIIH@91061|Bacilli,1ZGYV@1386|Bacillus	91061|Bacilli	S	Stage III sporulation protein AD	spoIIIAD	-	-	ko:K06393	-	-	-	-	ko00000	-	-	-	SpoIIIAC
ABS995_02325	315750.BPUM_2173	4e-40	132.0	2E555@1|root,32ZY3@2|Bacteria,1VEM4@1239|Firmicutes,4HNG4@91061|Bacilli,1ZQSJ@1386|Bacillus	91061|Bacilli	S	stage III sporulation protein AC	spoIIIAC	-	-	ko:K06392	-	-	-	-	ko00000	-	-	-	SpoIIIAC
ABS995_02330	224308.BSU24420	4.31e-106	307.0	2CEWW@1|root,32S0Q@2|Bacteria,1VAEG@1239|Firmicutes,4HGSK@91061|Bacilli,1ZQIX@1386|Bacillus	91061|Bacilli	S	Stage III sporulation protein	spoIIIAB	-	-	ko:K06391	-	-	-	-	ko00000	-	-	-	Spore_III_AB
ABS995_02335	224308.BSU24430	7.55e-213	588.0	COG3854@1|root,COG3854@2|Bacteria,1TQ23@1239|Firmicutes,4HA2K@91061|Bacilli,1ZAWB@1386|Bacillus	91061|Bacilli	S	stage III sporulation protein AA	spoIIIAA	-	-	ko:K06390	-	-	-	-	ko00000	-	-	-	AAA,T2SSE
ABS995_02340	1051501.AYTL01000030_gene2613	2.12e-50	160.0	2E4CX@1|root,32Z8B@2|Bacteria,1VEW3@1239|Firmicutes,4HNU3@91061|Bacilli,1ZIYG@1386|Bacillus	91061|Bacilli	S	Protein of unknown function (DUF2619)	yqhV	-	-	-	-	-	-	-	-	-	-	-	DUF2619
ABS995_02345	224308.BSU24450	1.13e-126	360.0	COG0231@1|root,COG0231@2|Bacteria,1TR8P@1239|Firmicutes,4H9YX@91061|Bacilli,1ZAT9@1386|Bacillus	91061|Bacilli	J	Involved in peptide bond synthesis. Stimulates efficient translation and peptide-bond synthesis on native or reconstituted 70S ribosomes in vitro. Probably functions indirectly by altering the affinity of the ribosome for aminoacyl-tRNA, thus increasing their reactivity as acceptors for peptidyl transferase	efp	GO:0003674,GO:0003676,GO:0003723,GO:0003746,GO:0005488,GO:0005575,GO:0005622,GO:0005623,GO:0005737,GO:0006412,GO:0006414,GO:0006518,GO:0006807,GO:0008135,GO:0008150,GO:0008152,GO:0009058,GO:0009059,GO:0009987,GO:0010467,GO:0019538,GO:0034641,GO:0034645,GO:0043043,GO:0043170,GO:0043603,GO:0043604,GO:0044237,GO:0044238,GO:0044249,GO:0044260,GO:0044267,GO:0044271,GO:0044424,GO:0044464,GO:0071704,GO:…	-	ko:K02356	-	-	-	-	ko00000,ko03012	-	-	-	EFP,EFP_N,Elong-fact-P_C
ABS995_02350	224308.BSU24460	1.12e-244	673.0	COG0006@1|root,COG0006@2|Bacteria,1TQ44@1239|Firmicutes,4HAT7@91061|Bacilli,1ZB4P@1386|Bacillus	91061|Bacilli	E	COG0006 Xaa-Pro aminopeptidase	yqhT	-	3.4.11.9,3.4.13.9	ko:K01262,ko:K01271	-	-	-	-	ko00000,ko01000,ko01002	-	-	-	Creatinase_N,Peptidase_M24
ABS995_02355	224308.BSU24470	2.96e-99	288.0	COG0757@1|root,COG0757@2|Bacteria,1V6E8@1239|Firmicutes,4HJ2V@91061|Bacilli,1ZG8H@1386|Bacillus	91061|Bacilli	E	Catalyzes a trans-dehydration via an enolate intermediate	aroQ	-	4.2.1.10	ko:K03786	ko00400,ko01100,ko01110,ko01130,ko01230,map00400,map01100,map01110,map01130,map01230	M00022	R03084	RC00848	ko00000,ko00001,ko00002,ko01000	-	-	-	DHquinase_II
ABS995_02360	224308.BSU24480	2.91e-121	346.0	29VNZ@1|root,30H6A@2|Bacteria,1V5PG@1239|Firmicutes,4HJV5@91061|Bacilli,1ZBD8@1386|Bacillus	91061|Bacilli	S	Conserved membrane protein YqhR	yqhR	-	-	-	-	-	-	-	-	-	-	-	YqhR
ABS995_02365	224308.BSU24490	1.58e-215	596.0	COG3872@1|root,COG3872@2|Bacteria,1TPBU@1239|Firmicutes,4H9KN@91061|Bacilli,1ZBXJ@1386|Bacillus	91061|Bacilli	S	Protein of unknown function (DUF1385)	yqhQ	-	-	-	-	-	-	-	-	-	-	-	DUF1385
ABS995_02370	224308.BSU24500	3.64e-81	241.0	2BYG1@1|root,33M6N@2|Bacteria,1U3TH@1239|Firmicutes,4IC1U@91061|Bacilli,1ZIYH@1386|Bacillus	91061|Bacilli	-	-	yqhP	-	-	-	-	-	-	-	-	-	-	-	-
ABS995_02375	224308.BSU24510	3.88e-207	573.0	COG1752@1|root,COG1752@2|Bacteria,1TRJW@1239|Firmicutes,4HB8J@91061|Bacilli,1ZC13@1386|Bacillus	91061|Bacilli	S	esterase of the alpha-beta hydrolase superfamily	yqhO	GO:0003674,GO:0003824,GO:0016787	-	ko:K07001	-	-	-	-	ko00000	-	-	-	Patatin
ABS995_02380	720555.BATR1942_10575	1.28e-93	273.0	COG1321@1|root,COG1321@2|Bacteria,1V3IS@1239|Firmicutes,4HH06@91061|Bacilli,1ZFKR@1386|Bacillus	91061|Bacilli	K	Involved in manganese homeostasis. Might activate the transcription of the mntABCD operon	mntR	-	-	ko:K03709	-	-	-	-	ko00000,ko03000	-	-	-	Fe_dep_repr_C,Fe_dep_repress,FeoA
ABS995_02385	224308.BSU24530	3.07e-202	559.0	COG0095@1|root,COG0095@2|Bacteria,1TQ5U@1239|Firmicutes,4HABG@91061|Bacilli,1ZBG2@1386|Bacillus	91061|Bacilli	H	Catalyzes the transfer of endogenously produced octanoic acid from octanoyl-acyl-carrier-protein onto the lipoyl domain of GcvH, an intermediate carrier during protein lipoylation	lipM	GO:0003674,GO:0003824,GO:0006082,GO:0006464,GO:0006629,GO:0006631,GO:0006633,GO:0006732,GO:0006790,GO:0006807,GO:0008150,GO:0008152,GO:0008610,GO:0009058,GO:0009106,GO:0009107,GO:0009108,GO:0009249,GO:0009987,GO:0010467,GO:0016053,GO:0016415,GO:0016740,GO:0016746,GO:0016747,GO:0018065,GO:0018130,GO:0018193,GO:0018205,GO:0019538,GO:0019752,GO:0032787,GO:0036211,GO:0043170,GO:0043412,GO:0043436,GO:…	6.3.1.20	ko:K03800	ko00785,ko01100,map00785,map01100	-	R07770,R07771,R11143	RC00043,RC00070,RC00090,RC00992,RC02896	ko00000,ko00001,ko01000	-	-	-	BPL_LplA_LipB
ABS995_02390	224308.BSU24540	2.15e-82	244.0	COG0607@1|root,COG0607@2|Bacteria,1VAI7@1239|Firmicutes,4HKCE@91061|Bacilli,1ZGZX@1386|Bacillus	91061|Bacilli	P	COG0607 Rhodanese-related sulfurtransferase	yqhL	-	-	-	-	-	-	-	-	-	-	-	Rhodanese
ABS995_02395	224308.BSU24550	0.0	958.0	COG1003@1|root,COG1003@2|Bacteria,1TPK9@1239|Firmicutes,4HB80@91061|Bacilli,1ZATI@1386|Bacillus	91061|Bacilli	E	The glycine cleavage system catalyzes the degradation of glycine. The P protein binds the alpha-amino group of glycine through its pyridoxal phosphate cofactor	gcvPB	-	1.4.4.2	ko:K00283	ko00260,ko00630,ko01100,ko01110,ko01130,ko01200,map00260,map00630,map01100,map01110,map01130,map01200	-	R01221,R03425	RC00022,RC00929,RC02834,RC02880	ko00000,ko00001,ko01000	-	-	-	GDC-P
ABS995_02400	224308.BSU24560	1.44e-311	850.0	COG0403@1|root,COG0403@2|Bacteria,1TQGG@1239|Firmicutes,4HA7P@91061|Bacilli,1ZB0H@1386|Bacillus	91061|Bacilli	E	The glycine cleavage system catalyzes the degradation of glycine. The P protein binds the alpha-amino group of glycine through its pyridoxal phosphate cofactor	gcvPA	-	1.4.4.2	ko:K00282	ko00260,ko00630,ko01100,ko01110,ko01130,ko01200,map00260,map00630,map01100,map01110,map01130,map01200	-	R01221,R03425	RC00022,RC00929,RC02834,RC02880	ko00000,ko00001,ko01000	-	-	-	GDC-P
ABS995_02405	224308.BSU24570	5.64e-254	697.0	COG0404@1|root,COG0404@2|Bacteria,1TRKX@1239|Firmicutes,4H9MX@91061|Bacilli,1ZAS5@1386|Bacillus	91061|Bacilli	E	The glycine cleavage system catalyzes the degradation of glycine	gcvT	-	2.1.2.10	ko:K00605	ko00260,ko00630,ko00670,ko01100,ko01110,ko01130,ko01200,map00260,map00630,map00670,map01100,map01110,map01130,map01200	M00532	R01221,R02300,R04125	RC00022,RC00069,RC00183,RC02834	ko00000,ko00001,ko00002,ko01000	-	-	-	GCV_T,GCV_T_C
ABS995_02410	224308.BSU24580	0.0	1081.0	COG0553@1|root,COG0553@2|Bacteria,1TQ5E@1239|Firmicutes,4H9WB@91061|Bacilli,1ZAR5@1386|Bacillus	91061|Bacilli	L	COG0553 Superfamily II DNA RNA helicases, SNF2 family	yqhH	-	-	-	-	-	-	-	-	-	-	-	Helicase_C,SNF2_N
ABS995_02415	224308.BSU24590	8.42e-193	534.0	2CH5D@1|root,2Z821@2|Bacteria,1TS45@1239|Firmicutes,4HCE9@91061|Bacilli,1ZAXP@1386|Bacillus	91061|Bacilli	S	Bacterial protein YqhG of unknown function	yqhG	-	-	-	-	-	-	-	-	-	-	-	YqhG
ABS995_02420	224308.BSU24600	1.39e-33	115.0	29S6X@1|root,30DBE@2|Bacteria,1UB3V@1239|Firmicutes,4IMGG@91061|Bacilli,1ZK3S@1386|Bacillus	91061|Bacilli	S	Anti-repressor SinI	sinI	-	-	ko:K06372	-	-	-	-	ko00000	-	-	-	SinI
ABS995_02425	224308.BSU24610	1.32e-69	210.0	COG1396@1|root,COG1396@2|Bacteria,1VAXE@1239|Firmicutes,4HKHB@91061|Bacilli,1ZHZH@1386|Bacillus	91061|Bacilli	K	transcriptional	sinR	GO:0008150,GO:0009892,GO:0010468,GO:0010605,GO:0010629,GO:0019222,GO:0048519,GO:0050789,GO:0060255,GO:0065007	-	ko:K19449	-	-	-	-	ko00000,ko03000	-	-	-	HTH_3,SinI
ABS995_02430	224308.BSU24620	4.99e-179	499.0	2CA96@1|root,2ZBTW@2|Bacteria,1V2TR@1239|Firmicutes,4HGFJ@91061|Bacilli,1ZC8Q@1386|Bacillus	91061|Bacilli	S	Cell division protein FtsN	tasA_1	GO:0003674,GO:0005488,GO:0005515,GO:0042802	-	ko:K06336	-	-	-	-	ko00000,ko01002	-	-	-	Peptidase_M73
ABS995_02435	224308.BSU24630	9.57e-94	278.0	COG0681@1|root,COG0681@2|Bacteria,1VH6F@1239|Firmicutes,4HJZA@91061|Bacilli,1ZRQY@1386|Bacillus	91061|Bacilli	U	Signal peptidase	sipW	GO:0003674,GO:0003824,GO:0006465,GO:0006508,GO:0006518,GO:0006807,GO:0008150,GO:0008152,GO:0008233,GO:0009987,GO:0010467,GO:0016485,GO:0016787,GO:0019538,GO:0034641,GO:0043170,GO:0043603,GO:0044237,GO:0044238,GO:0044260,GO:0044267,GO:0051604,GO:0071704,GO:0140096,GO:1901564	3.4.21.89	ko:K13280	ko03060,map03060	-	-	-	ko00000,ko00001,ko01000,ko01002	-	-	-	Peptidase_S24
ABS995_02440	224308.BSU24640	5.78e-130	374.0	29RGE@1|root,30CJ7@2|Bacteria,1U9ZM@1239|Firmicutes,4IK7R@91061|Bacilli,1ZFNP@1386|Bacillus	91061|Bacilli	-	-	yqxM	-	-	ko:K19433	-	-	-	-	ko00000	-	-	-	-
ABS995_02445	224308.BSU24650	1.45e-67	205.0	29KX1@1|root,307UH@2|Bacteria,1U288@1239|Firmicutes,4IBSK@91061|Bacilli,1ZHFX@1386|Bacillus	91061|Bacilli	S	Protein of unknown function (DUF3889)	yqzG	-	-	-	-	-	-	-	-	-	-	-	DUF3889
ABS995_02450	224308.BSU24660	8.16e-36	121.0	2EKZB@1|root,33ENU@2|Bacteria,1VM73@1239|Firmicutes,4HR7F@91061|Bacilli,1ZJY6@1386|Bacillus	91061|Bacilli	S	YqzE-like protein	yqzE	-	-	-	-	-	-	-	-	-	-	-	YqzE
ABS995_02455	1051501.AYTL01000030_gene2635	9.71e-60	186.0	2BH1G@1|root,32B1U@2|Bacteria,1UB30@1239|Firmicutes,4IMFQ@91061|Bacilli,1ZK26@1386|Bacillus	91061|Bacilli	S	ComG operon protein 7	-	-	-	ko:K02249	-	M00429	-	-	ko00000,ko00002,ko02044	-	-	-	ComGG
ABS995_02460	224308.BSU24680	8.71e-80	237.0	COG4940@1|root,COG4940@2|Bacteria	2|Bacteria	U	Putative Competence protein ComGF	comGF	-	-	ko:K02246,ko:K02248	-	M00429	-	-	ko00000,ko00002,ko02044	-	-	-	ComGF,N_methyl
ABS995_02465	224308.BSU24690	3.07e-70	212.0	2A141@1|root,30P9X@2|Bacteria,1U27V@1239|Firmicutes,4IBS2@91061|Bacilli,1ZHEW@1386|Bacillus	91061|Bacilli	-	-	comGE	-	-	ko:K02247	-	M00429	-	-	ko00000,ko00002,ko02044	-	-	-	-
ABS995_02470	224308.BSU24700	8.86e-81	241.0	COG4970@1|root,COG4970@2|Bacteria	2|Bacteria	NU	protein transport across the cell outer membrane	gspH	-	-	ko:K02246,ko:K02457,ko:K02459,ko:K02672,ko:K08084,ko:K10926	ko03070,ko05111,map03070,map05111	M00331,M00429	-	-	ko00000,ko00001,ko00002,ko02035,ko02044	3.A.15,3.A.15.2	-	-	GspH,N_methyl
ABS995_02475	224308.BSU24710	7.57e-63	192.0	COG4537@1|root,COG4537@2|Bacteria,1VFI9@1239|Firmicutes,4HNNT@91061|Bacilli,1ZIXK@1386|Bacillus	91061|Bacilli	U	Required for transformation and DNA binding	comGC	GO:0005575,GO:0005623,GO:0005886,GO:0009986,GO:0016020,GO:0044464,GO:0071944	-	ko:K02245	-	M00429	-	-	ko00000,ko00002,ko02044	-	-	-	N_methyl
ABS995_02480	224308.BSU24720	2.72e-206	574.0	COG1459@1|root,COG1459@2|Bacteria,1U00C@1239|Firmicutes,4HGUA@91061|Bacilli,1ZCQK@1386|Bacillus	91061|Bacilli	NU	COG1459 Type II secretory pathway, component PulF	comGB	-	-	ko:K02244	-	M00429	-	-	ko00000,ko00002,ko02044	3.A.14.1	-	-	T2SSF
ABS995_02485	224308.BSU24730	3.68e-256	702.0	COG2804@1|root,COG2804@2|Bacteria,1TPGE@1239|Firmicutes,4HB0C@91061|Bacilli,1ZBK5@1386|Bacillus	91061|Bacilli	NU	COG2804 Type II secretory pathway, ATPase PulE Tfp pilus assembly pathway, ATPase PilB	comGA	-	-	ko:K02243	-	M00429	-	-	ko00000,ko00002,ko02044	3.A.14.1	-	-	T2SSE
ABS995_02490	1274524.BSONL12_17069	3.08e-64	199.0	COG0517@1|root,COG0517@2|Bacteria,1V9ZB@1239|Firmicutes	1239|Firmicutes	S	Cbs domain	ylbB	-	-	-	-	-	-	-	-	-	-	-	CBS
ABS995_02495	224308.BSU24740	3.82e-227	625.0	COG0598@1|root,COG0598@2|Bacteria,1UZTE@1239|Firmicutes,4HDNF@91061|Bacilli,1ZD16@1386|Bacillus	91061|Bacilli	P	Mg2 transporter protein	yqxL	GO:0005575,GO:0005623,GO:0005886,GO:0005887,GO:0016020,GO:0016021,GO:0031224,GO:0031226,GO:0044425,GO:0044459,GO:0044464,GO:0071944	-	-	-	-	-	-	-	-	-	-	CorA
ABS995_02500	224308.BSU24750	2.96e-301	823.0	COG1253@1|root,COG1253@2|Bacteria,1TPN0@1239|Firmicutes,4H9SB@91061|Bacilli,1ZBAN@1386|Bacillus	91061|Bacilli	S	COG1253 Hemolysins and related proteins containing CBS domains	yqhB	-	-	-	-	-	-	-	-	-	-	-	CBS,CorC_HlyC,DUF21
ABS995_02505	224308.BSU24760	6.73e-181	505.0	COG1366@1|root,COG1366@2|Bacteria,1V326@1239|Firmicutes,4HGFQ@91061|Bacilli,1ZPXD@1386|Bacillus	91061|Bacilli	T	COG1366 Anti-anti-sigma regulatory factor (antagonist of anti-sigma factor)	yqhA	-	-	ko:K17763	-	-	-	-	ko00000,ko03021	-	-	-	RsbRD_N,STAS
ABS995_02515	224308.BSU24770	1.29e-83	247.0	COG1393@1|root,COG1393@2|Bacteria,1V73M@1239|Firmicutes,4HJDP@91061|Bacilli,1ZHC6@1386|Bacillus	91061|Bacilli	P	Belongs to the ArsC family	yqgZ	-	1.20.4.1	ko:K00537,ko:K16509	-	-	-	-	ko00000,ko01000	-	-	-	ArsC
ABS995_02520	1051501.AYTL01000030_gene2647	1.03e-50	160.0	2E1GI@1|root,32WUX@2|Bacteria,1VB9C@1239|Firmicutes,4HKV2@91061|Bacilli,1ZQN8@1386|Bacillus	91061|Bacilli	S	Protein of unknown function (DUF2626)	yqgY	-	-	-	-	-	-	-	-	-	-	-	DUF2626
ABS995_02525	224308.BSU24790	9.16e-157	439.0	COG0491@1|root,COG0491@2|Bacteria,1V6FA@1239|Firmicutes,4HHRQ@91061|Bacilli,1ZC72@1386|Bacillus	91061|Bacilli	S	COG0491 Zn-dependent hydrolases, including glyoxylases	yqgX	-	3.1.2.6	ko:K01069	ko00620,map00620	-	R01736	RC00004,RC00137	ko00000,ko00001,ko01000	-	-	-	Lactamase_B
ABS995_02530	224308.BSU24800	3.29e-32	112.0	2ES0W@1|root,306VH@2|Bacteria,1VET3@1239|Firmicutes,4I9TK@91061|Bacilli,1ZK2C@1386|Bacillus	91061|Bacilli	S	Protein of unknown function (DUF2759)	yqgW	-	-	-	-	-	-	-	-	-	-	-	DUF2759
ABS995_02535	224308.BSU24810	8.58e-65	197.0	COG0011@1|root,COG0011@2|Bacteria,1VC84@1239|Firmicutes,4HMNH@91061|Bacilli,1ZRYU@1386|Bacillus	91061|Bacilli	S	Thiamine-binding protein	yqgV	GO:0005575,GO:0005622,GO:0005623,GO:0005737,GO:0005829,GO:0044424,GO:0044444,GO:0044464	-	-	-	-	-	-	-	-	-	-	Thiamine_BP
ABS995_02540	224308.BSU24820	4.39e-246	676.0	2BAY9@1|root,324E2@2|Bacteria,1V8TN@1239|Firmicutes,4HJ42@91061|Bacilli,1ZESD@1386|Bacillus	91061|Bacilli	-	-	yqgU	-	-	-	-	-	-	-	-	-	-	-	-
ABS995_02545	224308.BSU24830	1e-270	741.0	COG2866@1|root,COG2866@2|Bacteria,1TP3K@1239|Firmicutes,4HAHN@91061|Bacilli,1ZD1J@1386|Bacillus	91061|Bacilli	E	Gamma-D-glutamyl-L-diamino acid endopeptidase	yqgT	GO:0003674,GO:0003824,GO:0004180,GO:0004181,GO:0005575,GO:0005576,GO:0005615,GO:0006508,GO:0006807,GO:0008150,GO:0008152,GO:0008233,GO:0008235,GO:0008237,GO:0008238,GO:0016787,GO:0019538,GO:0043170,GO:0044238,GO:0044421,GO:0070011,GO:0071704,GO:0140096,GO:1901564	3.4.19.11	ko:K01308	-	-	-	-	ko00000,ko01000,ko01002	-	-	-	LysM,Peptidase_M14
ABS995_02550	224308.BSU24840	0.0	1234.0	COG1368@1|root,COG1368@2|Bacteria,1TRMA@1239|Firmicutes,4H9S0@91061|Bacilli,1ZBBV@1386|Bacillus	91061|Bacilli	M	Belongs to the LTA synthase family	yqgS	GO:0005575,GO:0005576	2.7.8.20	ko:K01138,ko:K19005	ko00561,ko01100,map00561,map01100	-	R05081,R10849	RC00017	ko00000,ko00001,ko01000	-	-	-	Sulfatase
ABS995_02555	224308.BSU24850	2.21e-228	629.0	COG1940@1|root,COG1940@2|Bacteria,1TPKW@1239|Firmicutes,4HBAU@91061|Bacilli,1ZBV8@1386|Bacillus	91061|Bacilli	G	Glucokinase	glcK	GO:0003674,GO:0003824,GO:0004340,GO:0004396,GO:0005575,GO:0005622,GO:0005623,GO:0005737,GO:0005975,GO:0006793,GO:0006796,GO:0008150,GO:0008152,GO:0009987,GO:0016301,GO:0016310,GO:0016740,GO:0016772,GO:0016773,GO:0019200,GO:0019637,GO:0044237,GO:0044238,GO:0044262,GO:0044424,GO:0044464,GO:0046835,GO:0051156,GO:0071704,GO:1901135	2.7.1.2	ko:K00845	ko00010,ko00052,ko00500,ko00520,ko00521,ko00524,ko01100,ko01110,ko01120,ko01130,ko01200,map00010,map00052,map00500,map00520,map00521,map00524,map01100,map01110,map01120,map01130,map01200	M00001,M00549	R00299,R01600,R01786	RC00002,RC00017	ko00000,ko00001,ko00002,ko01000	-	-	iSB619.SA_RS07790	ROK
ABS995_02565	224308.BSU24870	2.62e-283	783.0	COG0457@1|root,COG0705@1|root,COG0457@2|Bacteria,COG0705@2|Bacteria,1TQXT@1239|Firmicutes,4HCDF@91061|Bacilli,1ZBV7@1386|Bacillus	91061|Bacilli	O	membrane protein (homolog of Drosophila rhomboid)	gluP	-	3421105	ko:K19225	-	-	-	-	ko00000,ko01000,ko01002	-	-	-	Rhomboid,TPR_2,TPR_8
ABS995_02570	279010.BL05268	9.68e-14	65.5	2BF3K@1|root,328VQ@2|Bacteria,1UB73@1239|Firmicutes,4IMJT@91061|Bacilli,1ZKBA@1386|Bacillus	91061|Bacilli	-	-	yqgO	-	-	-	-	-	-	-	-	-	-	-	-
ABS995_02575	224308.BSU24890	1.48e-123	353.0	COG0212@1|root,COG0212@2|Bacteria,1VA91@1239|Firmicutes,4HM35@91061|Bacilli,1ZH1W@1386|Bacillus	91061|Bacilli	H	Belongs to the 5-formyltetrahydrofolate cyclo-ligase family	fthC	GO:0003674,GO:0003824,GO:0006082,GO:0006575,GO:0006725,GO:0006730,GO:0006732,GO:0006760,GO:0006807,GO:0008150,GO:0008152,GO:0009058,GO:0009108,GO:0009396,GO:0009987,GO:0016053,GO:0016874,GO:0016879,GO:0016882,GO:0018130,GO:0019438,GO:0019752,GO:0030272,GO:0034641,GO:0035999,GO:0042398,GO:0042558,GO:0042559,GO:0043436,GO:0043603,GO:0043604,GO:0044237,GO:0044249,GO:0044271,GO:0044281,GO:0044283,GO:…	6.3.3.2	ko:K01934	ko00670,ko01100,map00670,map01100	-	R02301	RC00183	ko00000,ko00001,ko01000	-	-	-	5-FTHF_cyc-lig
ABS995_02580	326423.RBAM_023220	1.26e-28	102.0	COG0267@1|root,COG0267@2|Bacteria,1VEJ4@1239|Firmicutes,4HNIM@91061|Bacilli,1ZIUS@1386|Bacillus	91061|Bacilli	J	Belongs to the bacterial ribosomal protein bL33 family	rpmG	-	-	ko:K02913	ko03010,map03010	M00178	-	-	br01610,ko00000,ko00001,ko00002,ko03011	-	-	-	Ribosomal_L33
ABS995_02585	224308.BSU24910	1.18e-233	645.0	COG0438@1|root,COG0438@2|Bacteria,1V2NV@1239|Firmicutes,4HE1F@91061|Bacilli,1ZS6K@1386|Bacillus	91061|Bacilli	M	Glycosyl transferases group 1	yqgM	-	2.4.1.250	ko:K15521	-	-	-	-	ko00000,ko01000	-	-	-	Glyco_transf_4,Glycos_transf_1
ABS995_02595	224308.BSU24930	8.05e-67	204.0	2E4ER@1|root,32Z9X@2|Bacteria,1VGCA@1239|Firmicutes,4HS6U@91061|Bacilli,1ZJ5Y@1386|Bacillus	91061|Bacilli	-	-	yqzD	-	-	-	-	-	-	-	-	-	-	-	Sigma70_r4_2
ABS995_02600	224308.BSU24940	7.71e-94	275.0	COG1559@1|root,COG1559@2|Bacteria,1VF1E@1239|Firmicutes,4HQ19@91061|Bacilli,1ZQS7@1386|Bacillus	91061|Bacilli	S	YceG-like family	yqzC	-	-	-	-	-	-	-	-	-	-	-	YceG
ABS995_02605	224308.BSU24950	1.5e-184	513.0	COG1117@1|root,COG1117@2|Bacteria,1TP1M@1239|Firmicutes,4HAB1@91061|Bacilli,1ZBQ5@1386|Bacillus	91061|Bacilli	P	Part of the ABC transporter complex PstSACB involved in phosphate import. Responsible for energy coupling to the transport system	pstB	-	3.6.3.27	ko:K02036	ko02010,map02010	M00222	-	-	ko00000,ko00001,ko00002,ko01000,ko02000	3.A.1.7	-	iSB619.SA_RS06920	ABC_tran
ABS995_02610	224308.BSU24960	2.21e-186	518.0	COG1117@1|root,COG1117@2|Bacteria,1TP1M@1239|Firmicutes,4HAB1@91061|Bacilli,1ZBQ5@1386|Bacillus	91061|Bacilli	P	Part of the ABC transporter complex PstSACB involved in phosphate import. Responsible for energy coupling to the transport system	pstBA	-	3.6.3.27	ko:K02036	ko02010,map02010	M00222	-	-	ko00000,ko00001,ko00002,ko01000,ko02000	3.A.1.7	-	-	ABC_tran
ABS995_02615	224308.BSU24970	1.51e-201	559.0	COG0581@1|root,COG0581@2|Bacteria,1TP74@1239|Firmicutes,4HAKF@91061|Bacilli,1ZDAY@1386|Bacillus	91061|Bacilli	P	Phosphate transport system permease	pstA	GO:0005575,GO:0005623,GO:0005886,GO:0016020,GO:0044464,GO:0071944	-	ko:K02038	ko02010,map02010	M00222	-	-	ko00000,ko00001,ko00002,ko02000	3.A.1.7	-	-	BPD_transp_1
ABS995_02620	224308.BSU24980	1.75e-203	565.0	COG0573@1|root,COG0573@2|Bacteria,1TSPP@1239|Firmicutes,4HC9H@91061|Bacilli,1ZAUU@1386|Bacillus	91061|Bacilli	P	probably responsible for the translocation of the substrate across the membrane	pstC	GO:0005575,GO:0005623,GO:0005886,GO:0016020,GO:0044464,GO:0071944	-	ko:K02037	ko02010,map02010	M00222	-	-	ko00000,ko00001,ko00002,ko02000	3.A.1.7	-	-	BPD_transp_1
ABS995_02625	224308.BSU24990	8.72e-204	565.0	COG0226@1|root,COG0226@2|Bacteria,1TQ5X@1239|Firmicutes,4HBEB@91061|Bacilli,1ZB22@1386|Bacillus	91061|Bacilli	P	Phosphate	pstS	GO:0003674,GO:0005488,GO:0006810,GO:0006811,GO:0006817,GO:0006820,GO:0008150,GO:0015698,GO:0042301,GO:0043167,GO:0043168,GO:0051179,GO:0051234	-	ko:K02040	ko02010,ko02020,ko05152,map02010,map02020,map05152	M00222	-	-	ko00000,ko00001,ko00002,ko02000	3.A.1.7	-	-	PBP_like_2
ABS995_02630	224308.BSU25000	0.0	1286.0	COG0768@1|root,COG0768@2|Bacteria,1TQHY@1239|Firmicutes,4HAFX@91061|Bacilli,1ZBJM@1386|Bacillus	91061|Bacilli	M	penicillin-binding protein	pbpA	-	-	ko:K21465,ko:K21466	ko00550,map00550	-	-	-	ko00000,ko00001,ko01011	-	-	-	PBP_dimer,Transpeptidase
ABS995_02635	224308.BSU25010	4.83e-294	804.0	COG0477@1|root,COG0477@2|Bacteria,1TTC8@1239|Firmicutes,4HAPZ@91061|Bacilli,1ZAQ7@1386|Bacillus	91061|Bacilli	EGP	Major facilitator superfamily	yqgE	-	-	ko:K08222	-	-	-	-	ko00000,ko02000	2.A.1.33	-	-	MFS_1
ABS995_02640	224308.BSU25020	3.21e-148	416.0	COG0605@1|root,COG0605@2|Bacteria,1TPXT@1239|Firmicutes,4HA6U@91061|Bacilli,1ZBWK@1386|Bacillus	91061|Bacilli	P	radicals which are normally produced within the cells and which are toxic to biological systems	sodA	GO:0000302,GO:0000303,GO:0000305,GO:0003674,GO:0003824,GO:0004784,GO:0006801,GO:0006950,GO:0006979,GO:0008150,GO:0008152,GO:0009636,GO:0009987,GO:0010035,GO:0016209,GO:0016491,GO:0016721,GO:0019430,GO:0033554,GO:0034599,GO:0034614,GO:0042221,GO:0044237,GO:0050896,GO:0051716,GO:0055114,GO:0070887,GO:0071450,GO:0071451,GO:0072593,GO:0097237,GO:0098754,GO:0098869,GO:1901700,GO:1901701,GO:1990748	1.15.1.1	ko:K04564	ko04013,ko04068,ko04146,ko04211,ko04212,ko04213,ko05016,map04013,map04068,map04146,map04211,map04212,map04213,map05016	-	-	-	ko00000,ko00001,ko01000	-	-	-	Sod_Fe_C,Sod_Fe_N
ABS995_02645	224308.BSU25030	1e-101	295.0	COG2839@1|root,COG2839@2|Bacteria,1V5DQ@1239|Firmicutes,4HHFQ@91061|Bacilli,1ZGBY@1386|Bacillus	91061|Bacilli	S	protein conserved in bacteria	yqgC	-	-	ko:K09793	-	-	-	-	ko00000	-	-	-	DUF456
ABS995_02650	224308.BSU25040	3.2e-167	469.0	COG5521@1|root,COG5521@2|Bacteria,1V2MC@1239|Firmicutes,4HGIF@91061|Bacilli,1ZBMN@1386|Bacillus	91061|Bacilli	S	Protein of unknown function (DUF1189)	yqgB	-	-	-	-	-	-	-	-	-	-	-	DUF1189
ABS995_02655	224308.BSU25060	5.52e-61	187.0	COG1388@1|root,COG1388@2|Bacteria	2|Bacteria	M	LysM domain	yqfZ	-	-	ko:K06417	-	-	-	-	ko00000	-	-	-	LysM
ABS995_02660	224308.BSU25070	5.65e-257	706.0	COG0821@1|root,COG0821@2|Bacteria,1TPFR@1239|Firmicutes,4H9S1@91061|Bacilli,1ZCV1@1386|Bacillus	91061|Bacilli	I	Converts 2C-methyl-D-erythritol 2,4-cyclodiphosphate (ME-2,4cPP) into 1-hydroxy-2-methyl-2-(E)-butenyl 4-diphosphate	ispG	GO:0003674,GO:0003824,GO:0006081,GO:0006082,GO:0006090,GO:0006629,GO:0006644,GO:0006720,GO:0006793,GO:0006796,GO:0008150,GO:0008152,GO:0008299,GO:0008610,GO:0008654,GO:0009058,GO:0009240,GO:0009987,GO:0016491,GO:0016725,GO:0019288,GO:0019637,GO:0019682,GO:0019752,GO:0032787,GO:0043436,GO:0044237,GO:0044238,GO:0044249,GO:0044255,GO:0044281,GO:0046429,GO:0046490,GO:0052592,GO:0055114,GO:0071704,GO:…	1.17.7.1,1.17.7.3	ko:K03526	ko00900,ko01100,ko01110,ko01130,map00900,map01100,map01110,map01130	M00096	R08689,R10859	RC01486	ko00000,ko00001,ko00002,ko01000	-	-	-	GcpE
ABS995_02665	224308.BSU25080	1.1e-81	242.0	COG4709@1|root,COG4709@2|Bacteria,1VEVX@1239|Firmicutes,4HP5D@91061|Bacilli,1ZIJI@1386|Bacillus	91061|Bacilli	S	membrane	yqfX	-	-	-	-	-	-	-	-	-	-	-	-
ABS995_02670	224308.BSU25090	3.93e-140	395.0	COG5663@1|root,COG5663@2|Bacteria,1V2IT@1239|Firmicutes,4HG86@91061|Bacilli,1ZDPA@1386|Bacillus	91061|Bacilli	S	Belongs to the 5'(3')-deoxyribonucleotidase family	yqfW	-	-	ko:K05967	-	-	-	-	ko00000	-	-	-	NT5C
ABS995_02675	224308.BSU25100	3.5e-106	305.0	COG0735@1|root,COG0735@2|Bacteria,1V6RI@1239|Firmicutes,4HIGM@91061|Bacilli,1ZG74@1386|Bacillus	91061|Bacilli	P	Belongs to the Fur family	zur	GO:0000976,GO:0001067,GO:0001130,GO:0001217,GO:0003674,GO:0003676,GO:0003677,GO:0003690,GO:0003700,GO:0005488,GO:0005575,GO:0006355,GO:0008150,GO:0009889,GO:0009890,GO:0009892,GO:0010468,GO:0010556,GO:0010558,GO:0010605,GO:0010629,GO:0019219,GO:0019222,GO:0031323,GO:0031324,GO:0031326,GO:0031327,GO:0032991,GO:0032993,GO:0043565,GO:0044212,GO:0045892,GO:0045934,GO:0048519,GO:0048523,GO:0050789,GO:…	-	ko:K02076	-	-	-	-	ko00000,ko03000	-	-	-	FUR
ABS995_02680	224308.BSU25110	9.01e-198	549.0	COG1284@1|root,COG1284@2|Bacteria,1TQTP@1239|Firmicutes,4HBV2@91061|Bacilli,1ZCF3@1386|Bacillus	91061|Bacilli	S	Uncharacterized protein conserved in bacteria (DUF2179)	yqfU	-	-	-	-	-	-	-	-	-	-	-	DUF2179,YitT_membrane
ABS995_02685	224308.BSU25120	8.31e-47	150.0	2E5RP@1|root,330GA@2|Bacteria,1VI20@1239|Firmicutes,4HPUF@91061|Bacilli,1ZIUK@1386|Bacillus	91061|Bacilli	S	Protein of unknown function (DUF2624)	yqfT	-	-	-	-	-	-	-	-	-	-	-	DUF2624
ABS995_02690	224308.BSU25130	2.01e-212	587.0	COG0648@1|root,COG0648@2|Bacteria,1TP1D@1239|Firmicutes,4HB4F@91061|Bacilli,1ZBYQ@1386|Bacillus	91061|Bacilli	L	Endonuclease IV plays a role in DNA repair. It cleaves phosphodiester bonds at apurinic or apyrimidinic sites (AP sites) to produce new 5'-ends that are base-free deoxyribose 5-phosphate residues. It preferentially attacks modified AP sites created by bleomycin and neocarzinostatin	nfo	GO:0003674,GO:0003824,GO:0003906,GO:0006139,GO:0006259,GO:0006281,GO:0006284,GO:0006725,GO:0006807,GO:0006950,GO:0006974,GO:0008081,GO:0008150,GO:0008152,GO:0009987,GO:0016787,GO:0016788,GO:0033554,GO:0034641,GO:0042578,GO:0043170,GO:0044237,GO:0044238,GO:0044260,GO:0046483,GO:0050896,GO:0051716,GO:0071704,GO:0090304,GO:0140097,GO:1901360	3.1.21.2	ko:K01151	ko03410,map03410	-	-	-	ko00000,ko00001,ko01000,ko03400	-	-	-	AP_endonuc_2
ABS995_02695	224308.BSU25140	5.8e-306	835.0	COG0513@1|root,COG0513@2|Bacteria,1TPAP@1239|Firmicutes,4HA98@91061|Bacilli,1ZDG5@1386|Bacillus	91061|Bacilli	JKL	DEAD-box RNA helicase. May work in conjunction with the cold shock proteins to ensure proper initiation of transcription at low and optimal temperatures	cshB	GO:0000166,GO:0003674,GO:0003676,GO:0003723,GO:0003724,GO:0003824,GO:0004004,GO:0004386,GO:0005488,GO:0005524,GO:0005575,GO:0005622,GO:0005623,GO:0005737,GO:0006139,GO:0006725,GO:0006807,GO:0006950,GO:0008026,GO:0008144,GO:0008150,GO:0008152,GO:0008186,GO:0009266,GO:0009295,GO:0009409,GO:0009628,GO:0009987,GO:0010501,GO:0016070,GO:0016462,GO:0016787,GO:0016817,GO:0016818,GO:0016887,GO:0017076,GO:…	3.6.4.13	ko:K05592,ko:K18692	ko03018,map03018	-	-	-	ko00000,ko00001,ko01000,ko03009,ko03019	-	-	-	DEAD,Helicase_C
ABS995_02700	224308.BSU25150	6.9e-43	152.0	2ECSV@1|root,336QF@2|Bacteria,1VFWG@1239|Firmicutes,4HP8Y@91061|Bacilli,1ZIWT@1386|Bacillus	91061|Bacilli	S	YqfQ-like protein	yqfQ	-	-	-	-	-	-	-	-	-	-	-	YqfQ
ABS995_02705	224308.BSU25160	4.61e-222	612.0	COG0761@1|root,COG0761@2|Bacteria,1UHT7@1239|Firmicutes,4H9S4@91061|Bacilli,1ZAUG@1386|Bacillus	91061|Bacilli	IM	Catalyzes the conversion of 1-hydroxy-2-methyl-2-(E)- butenyl 4-diphosphate (HMBPP) into a mixture of isopentenyl diphosphate (IPP) and dimethylallyl diphosphate (DMAPP). Acts in the terminal step of the DOXP MEP pathway for isoprenoid precursor biosynthesis	ispH	-	1.17.7.4	ko:K03527	ko00900,ko01100,ko01110,ko01130,map00900,map01100,map01110,map01130	M00096	R05884,R08210	RC01137,RC01487	ko00000,ko00001,ko00002,ko01000	-	-	-	LYTB
ABS995_02710	224308.BSU25170	2.44e-265	727.0	COG0327@1|root,COG0327@2|Bacteria,1TQ27@1239|Firmicutes,4H9NY@91061|Bacilli,1ZAPV@1386|Bacillus	91061|Bacilli	S	Belongs to the GTP cyclohydrolase I type 2 NIF3 family	yqfO	GO:0005575,GO:0005622,GO:0005623,GO:0005737,GO:0044424,GO:0044464	-	-	-	-	-	-	-	-	-	-	NIF3
ABS995_02715	224308.BSU25180	5.22e-145	409.0	COG2384@1|root,COG2384@2|Bacteria,1V3I4@1239|Firmicutes,4HHIM@91061|Bacilli,1ZE5B@1386|Bacillus	91061|Bacilli	S	SAM-dependent methyltransferase	trmK	GO:0001510,GO:0003674,GO:0003824,GO:0006139,GO:0006396,GO:0006399,GO:0006400,GO:0006725,GO:0006807,GO:0008033,GO:0008150,GO:0008152,GO:0008168,GO:0008173,GO:0008175,GO:0008757,GO:0009451,GO:0009987,GO:0010467,GO:0016070,GO:0016426,GO:0016429,GO:0016740,GO:0016741,GO:0030488,GO:0032259,GO:0034470,GO:0034641,GO:0034660,GO:0043170,GO:0043412,GO:0043414,GO:0044237,GO:0044238,GO:0044260,GO:0046483,GO:…	2.1.1.217	ko:K06967	-	-	-	-	ko00000,ko01000,ko03016	-	-	-	TrmK
ABS995_02720	224308.BSU25190	6.56e-81	239.0	COG2010@1|root,COG2010@2|Bacteria,1VA0V@1239|Firmicutes,4HKF3@91061|Bacilli,1ZHVP@1386|Bacillus	91061|Bacilli	C	COG2010 Cytochrome c, mono- and diheme variants	cccA	GO:0005575,GO:0005623,GO:0005886,GO:0016020,GO:0044464,GO:0071944	-	ko:K13300	-	-	-	-	ko00000	-	-	-	Cytochrome_CBB3
ABS995_02725	1051501.AYTL01000030_gene2689	9.32e-253	695.0	COG0568@1|root,COG0568@2|Bacteria,1TPD6@1239|Firmicutes,4HB1H@91061|Bacilli,1ZAV8@1386|Bacillus	91061|Bacilli	K	Sigma factors are initiation factors that promote the attachment of RNA polymerase to specific initiation sites and are then released. This sigma factor is the primary sigma factor during exponential growth	sigA	-	-	ko:K03086	-	-	-	-	ko00000,ko03021	-	-	-	Sigma70_r1_1,Sigma70_r1_2,Sigma70_r2,Sigma70_r3,Sigma70_r4
ABS995_02730	224308.BSU25210	0.0	1164.0	COG0358@1|root,COG0358@2|Bacteria,1TQ0X@1239|Firmicutes,4HAG2@91061|Bacilli,1ZC16@1386|Bacillus	91061|Bacilli	L	RNA polymerase that catalyzes the synthesis of short RNA molecules used as primers for DNA polymerase during DNA replication	dnaG	-	-	ko:K02316	ko03030,map03030	-	-	-	ko00000,ko00001,ko01000,ko03032	-	-	-	DnaB,DnaB_bind,Toprim_2,Toprim_4,Toprim_N,zf-CHC2
ABS995_02735	224308.BSU25230	1.42e-112	323.0	COG1671@1|root,COG1671@2|Bacteria,1V9Z0@1239|Firmicutes,4HM1G@91061|Bacilli,1ZFK7@1386|Bacillus	91061|Bacilli	S	Belongs to the UPF0178 family	yqxD	-	-	ko:K09768	-	-	-	-	ko00000	-	-	-	DUF188
ABS995_02740	1051501.AYTL01000030_gene2692	7.44e-190	527.0	COG1806@1|root,COG1806@2|Bacteria,1TPG0@1239|Firmicutes,4HB0Q@91061|Bacilli,1ZBIT@1386|Bacillus	91061|Bacilli	S	Bifunctional serine threonine kinase and phosphorylase involved in the regulation of the pyruvate, phosphate dikinase (PPDK) by catalyzing its phosphorylation dephosphorylation	yqfL	-	2.7.11.33,2.7.4.28	ko:K09773	-	-	-	-	ko00000,ko01000	-	-	-	Kinase-PPPase
ABS995_02745	224308.BSU25250	4.67e-146	412.0	COG0517@1|root,COG0517@2|Bacteria,1TRZD@1239|Firmicutes,4HC4C@91061|Bacilli,1ZB0P@1386|Bacillus	91061|Bacilli	K	CBS domain	ccpN	GO:0006355,GO:0007154,GO:0007584,GO:0008150,GO:0009605,GO:0009889,GO:0009890,GO:0009892,GO:0009987,GO:0009991,GO:0010468,GO:0010556,GO:0010558,GO:0010605,GO:0010629,GO:0019219,GO:0019222,GO:0031323,GO:0031324,GO:0031326,GO:0031327,GO:0031667,GO:0031668,GO:0031669,GO:0031670,GO:0042221,GO:0045013,GO:0045892,GO:0045934,GO:0045990,GO:0048519,GO:0048523,GO:0050789,GO:0050794,GO:0050896,GO:0051171,GO:…	-	-	-	-	-	-	-	-	-	-	CBS,HTH_11
ABS995_02750	224308.BSU25260	0.0	1300.0	COG0751@1|root,COG0751@2|Bacteria,1TNZ7@1239|Firmicutes,4H9NT@91061|Bacilli,1ZDF3@1386|Bacillus	91061|Bacilli	J	Glycyl-tRNA synthetase beta subunit	glyS	-	6.1.1.14	ko:K01879	ko00970,map00970	M00360	R03654	RC00055,RC00523	ko00000,ko00001,ko00002,ko01000,ko01007,ko03016	-	-	-	DALR_1,tRNA_synt_2f
ABS995_02755	224308.BSU25270	1.22e-221	610.0	COG0752@1|root,COG0752@2|Bacteria,1TPW8@1239|Firmicutes,4HBCF@91061|Bacilli,1ZCKP@1386|Bacillus	91061|Bacilli	J	glycyl-tRNA synthetase alpha subunit	glyQ	-	6.1.1.14	ko:K01878	ko00970,map00970	M00360	R03654	RC00055,RC00523	ko00000,ko00001,ko00002,ko01000,ko01007,ko03016	-	-	-	tRNA-synt_2e
ABS995_02760	224308.BSU25280	1.76e-185	515.0	COG1381@1|root,COG1381@2|Bacteria,1UZ19@1239|Firmicutes,4HAHI@91061|Bacilli,1ZAUA@1386|Bacillus	91061|Bacilli	L	Involved in DNA repair and RecF pathway recombination	recO	GO:0005575,GO:0005622,GO:0005623,GO:0006139,GO:0006259,GO:0006281,GO:0006302,GO:0006725,GO:0006807,GO:0006950,GO:0006974,GO:0008150,GO:0008152,GO:0009295,GO:0009987,GO:0033554,GO:0034641,GO:0043170,GO:0043226,GO:0043228,GO:0043229,GO:0043232,GO:0043590,GO:0044237,GO:0044238,GO:0044260,GO:0044424,GO:0044464,GO:0046483,GO:0050896,GO:0051716,GO:0071704,GO:0090304,GO:1901360	-	ko:K03584	ko03440,map03440	-	-	-	ko00000,ko00001,ko03400	-	-	-	RecO_C,RecO_N
ABS995_02765	720555.BATR1942_10950	7.28e-25	92.8	2DKK1@1|root,309RW@2|Bacteria,1U5JZ@1239|Firmicutes,4IFAR@91061|Bacilli,1ZK2R@1386|Bacillus	91061|Bacilli	S	YqzL-like protein	-	-	-	-	-	-	-	-	-	-	-	-	YqzL
ABS995_02770	1051501.AYTL01000030_gene2697	2.74e-212	587.0	COG1159@1|root,COG1159@2|Bacteria,1TP3R@1239|Firmicutes,4H9WF@91061|Bacilli,1ZCSH@1386|Bacillus	91061|Bacilli	S	An essential GTPase that binds both GDP and GTP, with rapid nucleotide exchange. Plays a role in 16S rRNA processing and 30S ribosomal subunit biogenesis and possibly also in cell cycle regulation and energy metabolism	era	GO:0000166,GO:0001882,GO:0001883,GO:0003674,GO:0003824,GO:0003924,GO:0005488,GO:0005525,GO:0005575,GO:0005622,GO:0005623,GO:0005737,GO:0005886,GO:0006275,GO:0008150,GO:0008156,GO:0009889,GO:0009890,GO:0009892,GO:0010556,GO:0010558,GO:0010605,GO:0016020,GO:0016462,GO:0016787,GO:0016817,GO:0016818,GO:0017076,GO:0017111,GO:0019001,GO:0019003,GO:0019219,GO:0019222,GO:0030174,GO:0031323,GO:0031324,GO:…	-	ko:K03595	-	-	-	-	ko00000,ko03009,ko03029	-	-	-	KH_2,MMR_HSR1
ABS995_02775	224308.BSU25300	3.88e-92	269.0	COG0295@1|root,COG0295@2|Bacteria,1V6IP@1239|Firmicutes,4HIJ3@91061|Bacilli,1ZG79@1386|Bacillus	91061|Bacilli	F	This enzyme scavenges exogenous and endogenous cytidine and 2'-deoxycytidine for UMP synthesis	cdd	GO:0003674,GO:0003824,GO:0004126,GO:0005488,GO:0005575,GO:0005622,GO:0005623,GO:0005737,GO:0005829,GO:0006139,GO:0006213,GO:0006216,GO:0006725,GO:0006807,GO:0008150,GO:0008152,GO:0008270,GO:0009056,GO:0009116,GO:0009119,GO:0009164,GO:0009972,GO:0009987,GO:0016787,GO:0016810,GO:0016814,GO:0019239,GO:0019439,GO:0034641,GO:0034655,GO:0034656,GO:0042454,GO:0043167,GO:0043169,GO:0044237,GO:0044238,GO:…	3.5.4.5	ko:K01489	ko00240,ko00983,ko01100,map00240,map00983,map01100	-	R01878,R02485,R08221	RC00074,RC00514	ko00000,ko00001,ko01000	-	-	iYO844.BSU25300	dCMP_cyt_deam_1
ABS995_02780	224308.BSU25310	1.26e-75	226.0	COG0818@1|root,COG0818@2|Bacteria,1VEGR@1239|Firmicutes,4HNKN@91061|Bacilli,1ZHW0@1386|Bacillus	91061|Bacilli	M	Diacylglycerol kinase	dgkA	-	2.7.1.107,2.7.1.66	ko:K00887,ko:K00901	ko00550,ko00561,ko00564,ko01100,ko01110,ko04070,ko04072,ko05231,map00550,map00561,map00564,map01100,map01110,map04070,map04072,map05231	-	R02240,R05626	RC00002,RC00017	ko00000,ko00001,ko01000	-	-	iSB619.SA_RS07900	DAGK_prokar
ABS995_02785	1051501.AYTL01000030_gene2700	2.39e-103	299.0	COG0319@1|root,COG0319@2|Bacteria,1V6BU@1239|Firmicutes,4HIIE@91061|Bacilli,1ZG7I@1386|Bacillus	91061|Bacilli	S	Single strand-specific metallo-endoribonuclease involved in late-stage 70S ribosome quality control and in maturation of the 3' terminus of the 16S rRNA	ybeY	-	-	ko:K07042	-	-	-	-	ko00000,ko03009	-	-	-	UPF0054
ABS995_02790	224308.BSU25330	0.0	1303.0	COG1480@1|root,COG1480@2|Bacteria,1TR1A@1239|Firmicutes,4HAEZ@91061|Bacilli,1ZANS@1386|Bacillus	91061|Bacilli	S	membrane-associated HD superfamily hydrolase	yqfF	-	-	ko:K07037	-	-	-	-	ko00000	-	-	-	7TM-7TMR_HD,7TMR-HDED,HD
ABS995_02795	224308.BSU25340	4.1e-223	615.0	COG1702@1|root,COG1702@2|Bacteria,1TP35@1239|Firmicutes,4HBD5@91061|Bacilli,1ZBVE@1386|Bacillus	91061|Bacilli	T	Phosphate starvation-inducible protein PhoH	phoH	-	-	ko:K06217	-	-	-	-	ko00000	-	-	-	PhoH
ABS995_02800	224308.BSU25350	6e-242	670.0	COG0561@1|root,COG0561@2|Bacteria,1TR3N@1239|Firmicutes,4HC8P@91061|Bacilli,1ZBP7@1386|Bacillus	91061|Bacilli	S	Stage IV sporulation	yqfD	-	-	ko:K06438	-	-	-	-	ko00000	-	-	-	YqfD
ABS995_02805	224308.BSU25360	2.07e-60	186.0	2E4EZ@1|root,32ZA5@2|Bacteria,1VF5C@1239|Firmicutes,4HNQG@91061|Bacilli,1ZHZA@1386|Bacillus	91061|Bacilli	S	sporulation protein YqfC	yqfC	-	-	-	-	-	-	-	-	-	-	-	YabP
ABS995_02810	224308.BSU25370	2.72e-57	181.0	29RH9@1|root,30CK6@2|Bacteria,1UA17@1239|Firmicutes,4IK9T@91061|Bacilli,1ZG2T@1386|Bacillus	91061|Bacilli	-	-	yqfB	-	-	-	-	-	-	-	-	-	-	-	-
ABS995_02815	224308.BSU25380	2.93e-190	533.0	COG4864@1|root,COG4864@2|Bacteria,1TPTD@1239|Firmicutes,4HAIX@91061|Bacilli,1ZD1V@1386|Bacillus	91061|Bacilli	S	UPF0365 protein	yqfA	-	-	-	-	-	-	-	-	-	-	-	YdfA_immunity
ABS995_02820	224308.BSU25390	1.01e-278	766.0	COG1030@1|root,COG1030@2|Bacteria,1TR54@1239|Firmicutes,4H9P9@91061|Bacilli,1ZCTF@1386|Bacillus	91061|Bacilli	O	COG1030 Membrane-bound serine protease (ClpP class)	yqeZ	-	-	ko:K07403	-	-	-	-	ko00000	-	-	-	NfeD,SDH_sah
ABS995_02825	224308.BSU25400	9.15e-90	264.0	COG1610@1|root,COG1610@2|Bacteria,1V6F2@1239|Firmicutes,4HIQP@91061|Bacilli,1ZGGX@1386|Bacillus	91061|Bacilli	S	Yqey-like protein	yqeY	-	-	ko:K09117	-	-	-	-	ko00000	-	-	-	YqeY
ABS995_02830	545693.BMQ_4560	2.08e-26	97.4	COG0828@1|root,COG0828@2|Bacteria,1VEHU@1239|Firmicutes,4HNPV@91061|Bacilli,1ZJ3R@1386|Bacillus	91061|Bacilli	J	Belongs to the bacterial ribosomal protein bS21 family	rpsU	GO:0005575,GO:0005622,GO:0005623,GO:0005737,GO:0005840,GO:0032991,GO:0043226,GO:0043228,GO:0043229,GO:0043232,GO:0044391,GO:0044422,GO:0044424,GO:0044444,GO:0044446,GO:0044464,GO:1990904	-	ko:K02970	ko03010,map03010	M00178	-	-	br01610,ko00000,ko00001,ko00002,ko03011	-	-	-	Ribosomal_S21
ABS995_02835	224308.BSU25420	2.89e-201	559.0	COG1283@1|root,COG1283@2|Bacteria,1TP4K@1239|Firmicutes,4HAZ0@91061|Bacilli,1ZBHZ@1386|Bacillus	91061|Bacilli	P	COG1283 Na phosphate symporter	yqeW	-	-	ko:K03324	-	-	-	-	ko00000,ko02000	2.A.58.2	-	-	Na_Pi_cotrans
ABS995_02840	224308.BSU25430	0.0	890.0	COG0621@1|root,COG0621@2|Bacteria,1TPBR@1239|Firmicutes,4HBYZ@91061|Bacilli,1ZB8Q@1386|Bacillus	91061|Bacilli	J	ribosomal protein S12 methylthiotransferase	yqeV	GO:0003674,GO:0003824,GO:0006139,GO:0006396,GO:0006399,GO:0006400,GO:0006725,GO:0006807,GO:0008033,GO:0008150,GO:0008152,GO:0009451,GO:0009987,GO:0010467,GO:0016070,GO:0016740,GO:0016782,GO:0034470,GO:0034641,GO:0034660,GO:0035596,GO:0035598,GO:0035600,GO:0043170,GO:0043412,GO:0044237,GO:0044238,GO:0046483,GO:0050497,GO:0071704,GO:0090304,GO:1901360	2.8.4.5	ko:K18707	-	-	R10649	RC00003,RC03221	ko00000,ko01000,ko03016	-	-	-	Radical_SAM,TRAM,UPF0004
ABS995_02845	224308.BSU25440	1.55e-175	490.0	COG1385@1|root,COG1385@2|Bacteria,1V1CT@1239|Firmicutes,4HH8P@91061|Bacilli,1ZAV7@1386|Bacillus	91061|Bacilli	J	Specifically methylates the N3 position of the uracil ring of uridine 1498 (m3U1498) in 16S rRNA. Acts on the fully assembled 30S ribosomal subunit	rsmE	GO:0000154,GO:0001510,GO:0003674,GO:0003824,GO:0006139,GO:0006364,GO:0006396,GO:0006725,GO:0006807,GO:0008150,GO:0008152,GO:0008168,GO:0008170,GO:0008173,GO:0008649,GO:0008757,GO:0009451,GO:0009987,GO:0010467,GO:0016070,GO:0016072,GO:0016436,GO:0016740,GO:0016741,GO:0022613,GO:0031167,GO:0032259,GO:0034470,GO:0034641,GO:0034660,GO:0042254,GO:0043170,GO:0043412,GO:0043414,GO:0044085,GO:0044237,GO:…	2.1.1.193	ko:K09761	-	-	-	-	ko00000,ko01000,ko03009	-	-	-	Methyltrans_RNA
ABS995_02850	224308.BSU25450	1.27e-222	613.0	COG2264@1|root,COG2264@2|Bacteria,1TPKI@1239|Firmicutes,4HAMF@91061|Bacilli,1ZB7J@1386|Bacillus	91061|Bacilli	J	Methylates ribosomal protein L11	prmA	-	-	ko:K02687	-	-	-	-	ko00000,ko01000,ko03009	-	-	-	PrmA
ABS995_02855	224308.BSU25460	4.54e-246	678.0	COG0484@1|root,COG0484@2|Bacteria,1TP00@1239|Firmicutes,4H9KA@91061|Bacilli,1ZC0R@1386|Bacillus	91061|Bacilli	O	ATP binding to DnaK triggers the release of the substrate protein, thus completing the reaction cycle. Several rounds of ATP-dependent interactions between DnaJ, DnaK and GrpE are required for fully efficient folding. Also involved, together with DnaK and GrpE, in the DNA replication of plasmids through activation of initiation proteins	dnaJ	-	-	ko:K03686	-	-	-	-	ko00000,ko03029,ko03110	-	-	-	DnaJ,DnaJ_C,DnaJ_CXXCXGXG
ABS995_02860	224308.BSU25470	0.0	1134.0	COG0443@1|root,COG0443@2|Bacteria,1TP1J@1239|Firmicutes,4HA9S@91061|Bacilli,1ZAZ2@1386|Bacillus	91061|Bacilli	O	Heat shock 70 kDa protein	dnaK	GO:0001871,GO:0003674,GO:0005488,GO:0005575,GO:0005623,GO:0008150,GO:0009986,GO:0030246,GO:0030247,GO:0044464,GO:0051704,GO:0098630,GO:0098743,GO:2001065	-	ko:K04043	ko03018,ko04212,ko05152,map03018,map04212,map05152	-	-	-	ko00000,ko00001,ko03019,ko03029,ko03110,ko04147	1.A.33.1	-	-	HSP70
ABS995_02865	224308.BSU25480	1.98e-112	325.0	COG0576@1|root,COG0576@2|Bacteria,1V6G2@1239|Firmicutes,4HIRK@91061|Bacilli,1ZGCW@1386|Bacillus	91061|Bacilli	O	Participates actively in the response to hyperosmotic and heat shock by preventing the aggregation of stress-denatured proteins, in association with DnaK and GrpE. It is the nucleotide exchange factor for DnaK and may function as a thermosensor. Unfolded proteins bind initially to DnaJ	grpE	GO:0000166,GO:0000774,GO:0001871,GO:0003674,GO:0005488,GO:0005515,GO:0005575,GO:0005623,GO:0008150,GO:0009986,GO:0017076,GO:0030234,GO:0030246,GO:0030247,GO:0030554,GO:0036094,GO:0044464,GO:0050790,GO:0051082,GO:0060589,GO:0060590,GO:0065007,GO:0065009,GO:0097159,GO:0098772,GO:1901265,GO:1901363,GO:2001065	-	ko:K03687	-	-	-	-	ko00000,ko03029,ko03110	-	-	-	GrpE
ABS995_02870	224308.BSU25490	3.88e-240	660.0	COG1420@1|root,COG1420@2|Bacteria,1TQP7@1239|Firmicutes,4HAX5@91061|Bacilli,1ZBQV@1386|Bacillus	91061|Bacilli	K	Negative regulator of class I heat shock genes (grpE- dnaK-dnaJ and groELS operons). Prevents heat-shock induction of these operons	hrcA	GO:0006355,GO:0008150,GO:0009889,GO:0009890,GO:0009892,GO:0010468,GO:0010556,GO:0010558,GO:0010605,GO:0010629,GO:0019219,GO:0019222,GO:0031323,GO:0031324,GO:0031326,GO:0031327,GO:0045892,GO:0045934,GO:0048519,GO:0048523,GO:0050789,GO:0050794,GO:0051171,GO:0051172,GO:0051252,GO:0051253,GO:0060255,GO:0065007,GO:0080090,GO:1902679,GO:1903506,GO:1903507,GO:2000112,GO:2000113,GO:2001141	-	ko:K03705	-	-	-	-	ko00000,ko03000	-	-	-	HrcA,HrcA_DNA-bdg
ABS995_02875	224308.BSU25500	1.54e-271	743.0	COG0635@1|root,COG0635@2|Bacteria,1TPES@1239|Firmicutes,4HA60@91061|Bacilli,1ZC7V@1386|Bacillus	91061|Bacilli	H	Involved in the biosynthesis of porphyrin-containing compound	hemN	GO:0003674,GO:0005488,GO:0005575,GO:0005622,GO:0005623,GO:0005737,GO:0006725,GO:0006778,GO:0006779,GO:0006807,GO:0008150,GO:0008152,GO:0009058,GO:0009987,GO:0018130,GO:0019438,GO:0033013,GO:0033014,GO:0034641,GO:0044237,GO:0044249,GO:0044271,GO:0044424,GO:0044464,GO:0046483,GO:0048037,GO:0051186,GO:0051188,GO:0051536,GO:0051539,GO:0051540,GO:0071704,GO:1901360,GO:1901362,GO:1901564,GO:1901566,GO:…	-	-	-	-	-	-	-	-	-	-	HemN_C,Radical_SAM
ABS995_02880	224308.BSU25510	0.0	1174.0	COG0481@1|root,COG0481@2|Bacteria,1TP0G@1239|Firmicutes,4HASA@91061|Bacilli,1ZC7J@1386|Bacillus	91061|Bacilli	M	Required for accurate and efficient protein synthesis under certain stress conditions. May act as a fidelity factor of the translation reaction, by catalyzing a one-codon backward translocation of tRNAs on improperly translocated ribosomes. Back- translocation proceeds from a post-translocation (POST) complex to a pre-translocation (PRE) complex, thus giving elongation factor G a second chance to…	lepA	-	-	ko:K03596	ko05134,map05134	-	-	-	ko00000,ko00001	-	-	-	EFG_C,EFG_II,GTP_EFTU,GTP_EFTU_D2,LepA_C
ABS995_02885	224308.BSU25520	8.25e-69	208.0	2C4MB@1|root,345EE@2|Bacteria,1W0SN@1239|Firmicutes,4HP0K@91061|Bacilli,1ZJ36@1386|Bacillus	91061|Bacilli	S	Protein of unknown function (DUF3679)	yqxA	-	-	-	-	-	-	-	-	-	-	-	DUF3679
ABS995_02890	224308.BSU25530	5.9e-278	761.0	COG0860@1|root,COG0860@2|Bacteria,1TSFS@1239|Firmicutes,4HACZ@91061|Bacilli,1ZAV0@1386|Bacillus	91061|Bacilli	M	stage II sporulation protein P	spoIIP	-	-	ko:K06385	-	-	-	-	ko00000	-	-	-	SpoIIP
ABS995_02895	224308.BSU25540	4.65e-256	703.0	COG0680@1|root,COG0680@2|Bacteria,1TPFY@1239|Firmicutes,4HAGH@91061|Bacilli,1ZC4A@1386|Bacillus	91061|Bacilli	C	Initiates the rapid degradation of small, acid-soluble proteins during spore germination	gpr	GO:0000003,GO:0003674,GO:0003824,GO:0006508,GO:0006807,GO:0008150,GO:0008152,GO:0008233,GO:0016787,GO:0019538,GO:0019954,GO:0030436,GO:0032502,GO:0043170,GO:0043934,GO:0044238,GO:0071704,GO:0140096,GO:1901564	3.4.24.78	ko:K06012	-	-	-	-	ko00000,ko01000,ko01002	-	-	-	Peptidase_A25
ABS995_02900	224308.BSU25550	1.91e-47	152.0	COG0268@1|root,COG0268@2|Bacteria,1VEGX@1239|Firmicutes,4HNJS@91061|Bacilli,1ZI3X@1386|Bacillus	91061|Bacilli	J	Binds directly to 16S ribosomal RNA	rpsT	-	-	ko:K02968	ko03010,map03010	M00178	-	-	br01610,ko00000,ko00001,ko00002,ko03011	-	-	-	Ribosomal_S20p
ABS995_02905	224308.BSU25560	6.17e-239	658.0	COG1466@1|root,COG1466@2|Bacteria,1TRM0@1239|Firmicutes,4HBB4@91061|Bacilli,1ZBST@1386|Bacillus	91061|Bacilli	L	DNA polymerase III delta subunit	holA	-	2.7.7.7	ko:K02340	ko00230,ko00240,ko01100,ko03030,ko03430,ko03440,map00230,map00240,map01100,map03030,map03430,map03440	M00260	R00375,R00376,R00377,R00378	RC02795	ko00000,ko00001,ko00002,ko01000,ko03032,ko03400	-	-	-	DNA_pol3_delta
ABS995_02915	224308.BSU25569	3.36e-22	85.9	2EJUP@1|root,33DJB@2|Bacteria,1VMIR@1239|Firmicutes,4HRA6@91061|Bacilli,1ZK02@1386|Bacillus	91061|Bacilli	S	YqzM-like protein	-	-	-	-	-	-	-	-	-	-	-	-	YqzM
ABS995_02920	224308.BSU25570	0.0	1404.0	COG0658@1|root,COG2333@1|root,COG0658@2|Bacteria,COG2333@2|Bacteria,1TS9U@1239|Firmicutes,4H9M4@91061|Bacilli,1ZBWR@1386|Bacillus	91061|Bacilli	S	Competence protein ComEC	comEC	-	-	ko:K02238	-	M00429	-	-	ko00000,ko00002,ko02044	3.A.11.1,3.A.11.2	-	-	Competence,DUF4131,Lactamase_B
ABS995_02925	224308.BSU25580	8.94e-135	381.0	COG2131@1|root,COG2131@2|Bacteria,1V3PU@1239|Firmicutes,4HEJU@91061|Bacilli,1ZQ4K@1386|Bacillus	91061|Bacilli	F	ComE operon protein 2	comEB	-	3.5.4.12	ko:K01493	ko00240,ko01100,map00240,map01100	M00429	R01663	RC00074	ko00000,ko00001,ko00002,ko01000,ko02044	-	-	-	dCMP_cyt_deam_1
ABS995_02930	224308.BSU25590	1.58e-120	347.0	COG1555@1|root,COG1596@1|root,COG1555@2|Bacteria,COG1596@2|Bacteria,1VA3W@1239|Firmicutes,4HKJ1@91061|Bacilli,1ZH4N@1386|Bacillus	91061|Bacilli	L	COG1555 DNA uptake protein and related DNA-binding proteins	comEA	GO:0005575,GO:0005623,GO:0005886,GO:0016020,GO:0044464,GO:0071944	-	ko:K02237	-	M00429	-	-	ko00000,ko00002,ko02044	3.A.11.1,3.A.11.2	-	-	HHH_3,SLBB
ABS995_02935	224308.BSU25600	8.04e-191	530.0	COG0345@1|root,COG0345@2|Bacteria,1UZ3D@1239|Firmicutes,4HCJ6@91061|Bacilli,1ZBFA@1386|Bacillus	91061|Bacilli	E	Catalyzes the reduction of 1-pyrroline-5-carboxylate (PCA) to L-proline	comER	-	-	ko:K02239	-	M00429	-	-	ko00000,ko00002,ko02044	-	-	-	F420_oxidored,P5CR_dimer
ABS995_02940	224308.BSU25610	1.96e-169	474.0	COG0500@1|root,COG2226@2|Bacteria,1TQUF@1239|Firmicutes,4HD2W@91061|Bacilli,1ZB0Y@1386|Bacillus	91061|Bacilli	Q	Methyltransferase	yqeM	-	-	-	-	-	-	-	-	-	-	-	Methyltransf_25
ABS995_02945	224308.BSU25620	3.15e-78	233.0	COG0799@1|root,COG0799@2|Bacteria,1VA2Z@1239|Firmicutes,4HKEJ@91061|Bacilli,1ZGYR@1386|Bacillus	91061|Bacilli	J	Functions as a ribosomal silencing factor. Interacts with ribosomal protein L14 (rplN), blocking formation of intersubunit bridge B8. Prevents association of the 30S and 50S ribosomal subunits and the formation of functional ribosomes, thus repressing translation	rsfS	GO:0003674,GO:0005488,GO:0006417,GO:0008150,GO:0009889,GO:0009890,GO:0009892,GO:0010468,GO:0010556,GO:0010558,GO:0010605,GO:0010608,GO:0010629,GO:0017148,GO:0019222,GO:0031323,GO:0031324,GO:0031326,GO:0031327,GO:0032268,GO:0032269,GO:0034248,GO:0034249,GO:0043021,GO:0043023,GO:0044087,GO:0044877,GO:0048519,GO:0048523,GO:0050789,GO:0050794,GO:0051171,GO:0051172,GO:0051246,GO:0051248,GO:0060255,GO:…	-	ko:K09710	-	-	-	-	ko00000,ko03009	-	-	-	RsfS
ABS995_02950	224308.BSU25630	2.29e-131	372.0	COG1713@1|root,COG1713@2|Bacteria,1V6Y1@1239|Firmicutes,4HHRY@91061|Bacilli,1ZCQJ@1386|Bacillus	91061|Bacilli	H	HD superfamily hydrolase involved in NAD metabolism	yqeK	-	-	-	-	-	-	-	-	-	-	-	HD
ABS995_02955	224308.BSU25640	3.38e-139	392.0	COG1057@1|root,COG1057@2|Bacteria,1V3SK@1239|Firmicutes,4HGXK@91061|Bacilli,1ZFIV@1386|Bacillus	91061|Bacilli	H	Catalyzes the reversible adenylation of nicotinate mononucleotide (NaMN) to nicotinic acid adenine dinucleotide (NaAD)	nadD	GO:0000309,GO:0003674,GO:0003824,GO:0004515,GO:0006082,GO:0006139,GO:0006520,GO:0006531,GO:0006725,GO:0006732,GO:0006733,GO:0006753,GO:0006793,GO:0006796,GO:0006807,GO:0008150,GO:0008152,GO:0009058,GO:0009066,GO:0009108,GO:0009117,GO:0009165,GO:0009435,GO:0009987,GO:0016740,GO:0016772,GO:0016779,GO:0018130,GO:0019355,GO:0019359,GO:0019362,GO:0019363,GO:0019438,GO:0019637,GO:0019674,GO:0019752,GO:…	2.7.7.18	ko:K00969	ko00760,ko01100,map00760,map01100	M00115	R00137,R03005	RC00002	ko00000,ko00001,ko00002,ko01000	-	-	-	CTP_transf_like
ABS995_02960	224308.BSU25650	2.12e-59	183.0	COG1534@1|root,COG1534@2|Bacteria,1VEGM@1239|Firmicutes,4HKC7@91061|Bacilli,1ZH83@1386|Bacillus	91061|Bacilli	J	RNA-binding protein containing KH domain, possibly ribosomal protein	yhbY	-	-	ko:K07574	-	-	-	-	ko00000,ko03009	-	-	-	CRS1_YhbY
ABS995_02965	224308.BSU25660	1.83e-195	542.0	COG0169@1|root,COG0169@2|Bacteria,1TQRY@1239|Firmicutes,4HD4R@91061|Bacilli,1ZANW@1386|Bacillus	91061|Bacilli	E	Involved in the biosynthesis of the chorismate, which leads to the biosynthesis of aromatic amino acids. Catalyzes the reversible NADPH linked reduction of 3-dehydroshikimate (DHSA) to yield shikimate (SA)	aroE	GO:0000166,GO:0003674,GO:0003824,GO:0004764,GO:0005488,GO:0005575,GO:0005622,GO:0005623,GO:0005737,GO:0005829,GO:0006082,GO:0008150,GO:0008152,GO:0009058,GO:0009423,GO:0009987,GO:0016053,GO:0016491,GO:0016614,GO:0016616,GO:0019632,GO:0019752,GO:0032787,GO:0036094,GO:0043436,GO:0043648,GO:0043650,GO:0044237,GO:0044249,GO:0044281,GO:0044283,GO:0044424,GO:0044444,GO:0044464,GO:0046394,GO:0046417,GO:…	1.1.1.25	ko:K00014	ko00400,ko01100,ko01110,ko01130,ko01230,map00400,map01100,map01110,map01130,map01230	M00022	R02413	RC00206	ko00000,ko00001,ko00002,ko01000	-	-	-	Shikimate_DH,Shikimate_dh_N
ABS995_02970	224308.BSU25670	7.29e-268	733.0	COG1161@1|root,COG1161@2|Bacteria,1TPM2@1239|Firmicutes,4HAAF@91061|Bacilli,1ZBES@1386|Bacillus	91061|Bacilli	S	In Bacillus subtilis this enzyme appears to be involved in 30S ribosomal RNA subunit biogenesis	yqeH	GO:0003674,GO:0003824,GO:0003924,GO:0006275,GO:0008150,GO:0008156,GO:0009889,GO:0009890,GO:0009892,GO:0010556,GO:0010558,GO:0010605,GO:0016462,GO:0016787,GO:0016817,GO:0016818,GO:0017111,GO:0019219,GO:0019222,GO:0022613,GO:0030174,GO:0031323,GO:0031324,GO:0031326,GO:0031327,GO:0032297,GO:0042254,GO:0044085,GO:0045934,GO:0048519,GO:0048523,GO:0050789,GO:0050794,GO:0051052,GO:0051053,GO:0051171,GO:…	-	ko:K06948	-	-	-	-	ko00000,ko03009	-	-	-	MMR_HSR1
ABS995_02975	224308.BSU25680	1.58e-122	349.0	COG2179@1|root,COG2179@2|Bacteria,1V6KM@1239|Firmicutes,4HGAV@91061|Bacilli,1ZFKN@1386|Bacillus	91061|Bacilli	S	hydrolase of the HAD superfamily	yqeG	-	-	ko:K07015	-	-	-	-	ko00000	-	-	-	HAD_2,Hydrolase,Hydrolase_like,PGP_phosphatase
ABS995_02980	224308.BSU25690	4.53e-24	90.9	2EIH6@1|root,33C8I@2|Bacteria,1VMKK@1239|Firmicutes,4HRH7@91061|Bacilli,1ZJY1@1386|Bacillus	91061|Bacilli	S	Sporulation inhibitor A	sda	-	-	ko:K06371	-	-	-	-	ko00000	-	-	-	Sda
ABS995_02985	224308.BSU25700	1.76e-179	499.0	COG2755@1|root,COG2755@2|Bacteria,1U232@1239|Firmicutes,4IPYB@91061|Bacilli,1ZF2H@1386|Bacillus	91061|Bacilli	E	GDSL-like Lipase/Acylhydrolase	yqeF	-	-	-	-	-	-	-	-	-	-	-	Lipase_GDSL_2
ABS995_02990	224308.BSU25720	8.6e-131	373.0	COG0398@1|root,COG0398@2|Bacteria,1VIP7@1239|Firmicutes,4HK4G@91061|Bacilli,1ZRQW@1386|Bacillus	91061|Bacilli	S	SNARE associated Golgi protein	yqeD	-	-	-	-	-	-	-	-	-	-	-	SNARE_assoc
ABS995_03000	224308.BSU25740	2.18e-158	445.0	28NWW@1|root,2ZBUP@2|Bacteria,1V3CS@1239|Firmicutes,4HGW3@91061|Bacilli,1ZQK7@1386|Bacillus	91061|Bacilli	-	-	-	-	-	-	-	-	-	-	-	-	-	-	-
ABS995_03005	224308.BSU25750	1.92e-92	270.0	COG3209@1|root,COG3209@2|Bacteria,1V89J@1239|Firmicutes,4HJVE@91061|Bacilli,1ZH27@1386|Bacillus	91061|Bacilli	M	Deoxyribonuclease NucA/NucB	nucB	GO:0005575,GO:0005576	-	-	-	-	-	-	-	-	-	-	DNase_NucA_NucB
ABS995_03015	224308.BSU25770	0.0	939.0	COG1961@1|root,COG1961@2|Bacteria,1TPUG@1239|Firmicutes,4HB3H@91061|Bacilli,1ZBV3@1386|Bacillus	91061|Bacilli	L	Recombinase	-	GO:0000150,GO:0003674,GO:0003824,GO:0006139,GO:0006259,GO:0006310,GO:0006725,GO:0006807,GO:0008150,GO:0008152,GO:0009987,GO:0034641,GO:0043170,GO:0044237,GO:0044238,GO:0044260,GO:0046483,GO:0071704,GO:0090304,GO:0140097,GO:1901360	-	ko:K06400	-	-	-	-	ko00000	-	-	-	Recombinase,Resolvase,Zn_ribbon_recom
ABS995_03025	224308.BSU25780	6.91e-101	291.0	COG0394@1|root,COG0394@2|Bacteria,1V3JW@1239|Firmicutes,4HH49@91061|Bacilli,1ZFM2@1386|Bacillus	91061|Bacilli	T	Catalyzes the reduction of arsenate As(V) to arsenite As(III)	arsC	GO:0003674,GO:0003824,GO:0008150,GO:0008152,GO:0008794,GO:0016491,GO:0030611,GO:0030613,GO:0030614,GO:0042221,GO:0046685,GO:0050896,GO:0055114	1.20.4.1	ko:K03741	-	-	-	-	ko00000,ko01000	-	-	-	LMWPc
ABS995_03030	224308.BSU25790	2.6e-235	649.0	COG0798@1|root,COG0798@2|Bacteria,1TRMD@1239|Firmicutes,4HC8A@91061|Bacilli,1ZD7K@1386|Bacillus	91061|Bacilli	P	Arsenic resistance protein	arsB	GO:0003674,GO:0005215,GO:0005575,GO:0005623,GO:0005886,GO:0006810,GO:0006811,GO:0006820,GO:0008150,GO:0008509,GO:0015075,GO:0015103,GO:0015104,GO:0015105,GO:0015291,GO:0015297,GO:0015318,GO:0015698,GO:0015699,GO:0015700,GO:0016020,GO:0022804,GO:0022857,GO:0034220,GO:0044464,GO:0051179,GO:0051234,GO:0055085,GO:0071944,GO:0098656	-	ko:K03325	-	-	-	-	ko00000,ko02000	2.A.59	-	iYO844.BSU25790	SBF
ABS995_03035	224308.BSU25800	1.48e-103	299.0	COG0346@1|root,COG0346@2|Bacteria,1V6K2@1239|Firmicutes,4HJ55@91061|Bacilli,1ZGBR@1386|Bacillus	91061|Bacilli	E	Glyoxalase/Bleomycin resistance protein/Dioxygenase superfamily	cadI	GO:0008150,GO:0010035,GO:0010038,GO:0042221,GO:0046686,GO:0050896	4.4.1.5	ko:K01759	ko00620,map00620	-	R02530	RC00004,RC00740	ko00000,ko00001,ko01000	-	-	-	Glyoxalase
ABS995_03040	224308.BSU25810	3.08e-72	216.0	COG0640@1|root,COG0640@2|Bacteria,1V9XT@1239|Firmicutes,4HKP8@91061|Bacilli,1ZI0T@1386|Bacillus	91061|Bacilli	K	ArsR family transcriptional regulator	arsR	GO:0001067,GO:0003674,GO:0003676,GO:0003677,GO:0005488,GO:0006355,GO:0008150,GO:0009889,GO:0010468,GO:0010556,GO:0019219,GO:0019222,GO:0031323,GO:0031326,GO:0044212,GO:0050789,GO:0050794,GO:0051171,GO:0051252,GO:0060255,GO:0065007,GO:0080090,GO:0097159,GO:1901363,GO:1903506,GO:2000112,GO:2001141	-	ko:K03892	-	-	-	-	ko00000,ko03000	-	-	-	HTH_20,HTH_5
ABS995_03045	224308.BSU25820	5.73e-195	539.0	COG3403@1|root,COG3403@2|Bacteria,1US5K@1239|Firmicutes,4HDGW@91061|Bacilli,1ZQUM@1386|Bacillus	91061|Bacilli	S	YqcI/YcgG family	yqcI	-	-	ko:K09190	-	-	-	-	ko00000	-	-	-	YqcI_YcgG
ABS995_03050	755731.Clo1100_3875	3.18e-12	76.3	COG2931@1|root,COG2931@2|Bacteria,1TSGB@1239|Firmicutes,247TS@186801|Clostridia,36F14@31979|Clostridiaceae	186801|Clostridia	Q	PFAM Collagen triple helix repeat	-	-	-	-	-	-	-	-	-	-	-	-	Collagen
ABS995_03055	1178540.BA70_09365	7.47e-55	173.0	2C3SX@1|root,340EI@2|Bacteria,1VY5M@1239|Firmicutes,4HXU8@91061|Bacilli,1ZGQK@1386|Bacillus	91061|Bacilli	S	Protein of unknown function (DUF3992)	-	-	-	-	-	-	-	-	-	-	-	-	DUF3992
ABS995_03060	1178540.BA70_09370	2.15e-52	175.0	291R1@1|root,2ZPB2@2|Bacteria,1W6IB@1239|Firmicutes,4I0T1@91061|Bacilli,1ZEGB@1386|Bacillus	91061|Bacilli	S	Spore coat protein Z	-	-	-	-	-	-	-	-	-	-	-	-	Spore-coat_CotZ
ABS995_03065	1051501.AYTL01000029_gene1648	5.94e-277	763.0	COG1216@1|root,COG2227@1|root,COG1216@2|Bacteria,COG2227@2|Bacteria,1UY4U@1239|Firmicutes,4HBMQ@91061|Bacilli,1ZENC@1386|Bacillus	91061|Bacilli	H	N-terminal domain of galactosyltransferase	-	-	-	-	-	-	-	-	-	-	-	-	Glyco_transf_7C,Glycos_transf_2
ABS995_03070	1051501.AYTL01000029_gene1649	3.01e-232	642.0	COG0463@1|root,COG0463@2|Bacteria,1TQEM@1239|Firmicutes,4H9X9@91061|Bacilli,1ZCYT@1386|Bacillus	91061|Bacilli	M	COG0463 Glycosyltransferases involved in cell wall biogenesis	-	-	-	-	-	-	-	-	-	-	-	-	Glycos_transf_2,TPR_8
ABS995_03075	1051501.AYTL01000029_gene1650	3.15e-144	409.0	COG2227@1|root,COG2227@2|Bacteria,1W0ME@1239|Firmicutes,4HQ1K@91061|Bacilli,1ZEK5@1386|Bacillus	91061|Bacilli	H	Methionine biosynthesis protein MetW	-	-	-	-	-	-	-	-	-	-	-	-	Methyltransf_23
ABS995_03080	1051501.AYTL01000029_gene1651	1.3e-117	339.0	COG1216@1|root,COG1216@2|Bacteria,1V5W3@1239|Firmicutes,4IS9R@91061|Bacilli,1ZFUU@1386|Bacillus	91061|Bacilli	M	Glycosyltransferase like family	-	-	-	-	-	-	-	-	-	-	-	-	Glyco_tranf_2_5
ABS995_03095	224308.BSU26560	6.1e-128	364.0	COG0662@1|root,COG0662@2|Bacteria,1V3H4@1239|Firmicutes,4HH1K@91061|Bacilli,1ZFFQ@1386|Bacillus	91061|Bacilli	G	Cupin domain	yrkC	-	-	-	-	-	-	-	-	-	-	-	Cupin_2
ABS995_03105	1208321.D104_13675	1.02e-104	320.0	COG0457@1|root,COG0457@2|Bacteria,1NT1X@1224|Proteobacteria	1224|Proteobacteria	S	Tetratricopeptide repeat	-	-	-	-	-	-	-	-	-	-	-	-	TPR_12
ABS995_03115	326423.RBAM_012020	6.83e-202	586.0	COG5444@1|root,COG5444@2|Bacteria,1UV7V@1239|Firmicutes,4IA24@91061|Bacilli,1ZPRY@1386|Bacillus	91061|Bacilli	S	Bacterial EndoU nuclease	-	-	-	-	-	-	-	-	-	-	-	-	EndoU_bacteria
ABS995_03120	1196324.A374_19475	1.2e-53	171.0	2EK7Z@1|root,33DYB@2|Bacteria,1VNRC@1239|Firmicutes,4HSD2@91061|Bacilli	91061|Bacilli	-	-	-	-	-	-	-	-	-	-	-	-	-	-	-
ABS995_03130	509191.AEDB02000022_gene2974	3.44e-19	85.5	2DPQ7@1|root,332Y6@2|Bacteria,1VGDY@1239|Firmicutes,24V6M@186801|Clostridia	186801|Clostridia	S	SMI1-KNR4 cell-wall	-	-	-	-	-	-	-	-	-	-	-	-	SUKH_6
ABS995_03135	1405.DJ92_4733	1.47e-05	47.4	2ED12@1|root,336Y0@2|Bacteria,1V7PE@1239|Firmicutes,4HJUN@91061|Bacilli,1ZS43@1386|Bacillus	91061|Bacilli	-	-	-	-	-	-	-	-	-	-	-	-	-	-	PT-TG
ABS995_03155	1274524.BSONL12_13191	2.29e-157	450.0	COG1388@1|root,COG3409@1|root,COG5632@1|root,COG1388@2|Bacteria,COG3409@2|Bacteria,COG5632@2|Bacteria,1V5B9@1239|Firmicutes,4HJY4@91061|Bacilli,1ZIM6@1386|Bacillus	91061|Bacilli	M	N-acetylmuramoyl-L-alanine amidase	xlyB	-	3.5.1.28	ko:K01447	-	-	R04112	RC00064,RC00141	ko00000,ko01000	-	-	-	Amidase_2,LysM,PG_binding_1
ABS995_03160	224308.BSU25910	3.98e-87	257.0	COG4824@1|root,COG4824@2|Bacteria,1V5S1@1239|Firmicutes,4HIAA@91061|Bacilli,1ZHHN@1386|Bacillus	91061|Bacilli	S	Bacteriophage holin family	-	-	-	-	-	-	-	-	-	-	-	-	Phage_holin_4_1
ABS995_03165	224308.BSU25920	7.53e-208	575.0	29TBY@1|root,30EJ0@2|Bacteria,1UCMF@1239|Firmicutes,4IP3K@91061|Bacilli,1ZPBV@1386|Bacillus	91061|Bacilli	-	-	xepA	-	-	-	-	-	-	-	-	-	-	-	-
ABS995_03170	224308.BSU25930	2.94e-27	99.4	29RZE@1|root,30D3R@2|Bacteria,1UAT1@1239|Firmicutes,4IM5V@91061|Bacilli,1ZJ9F@1386|Bacillus	91061|Bacilli	-	-	-	-	-	-	-	-	-	-	-	-	-	-	Phage_XkdX
ABS995_03175	224308.BSU25940	1.38e-71	215.0	2BREE@1|root,32KD7@2|Bacteria,1U22K@1239|Firmicutes,4IBJV@91061|Bacilli,1ZH0P@1386|Bacillus	91061|Bacilli	S	XkdW protein	xkdW	-	-	-	-	-	-	-	-	-	-	-	XkdW
ABS995_03180	224308.BSU25950	4.9e-245	675.0	292XD@1|root,2ZQEV@2|Bacteria,1V48I@1239|Firmicutes,4HS4X@91061|Bacilli,1ZFE2@1386|Bacillus	91061|Bacilli	-	-	-	-	-	-	-	-	-	-	-	-	-	-	-
ABS995_03185	224308.BSU25960	7.98e-50	159.0	2EKUT@1|root,33EIE@2|Bacteria,1VMJP@1239|Firmicutes,4HR3P@91061|Bacilli,1ZP25@1386|Bacillus	91061|Bacilli	-	-	-	-	-	-	-	-	-	-	-	-	-	-	-
ABS995_03190	224308.BSU25970	3.73e-124	355.0	COG3778@1|root,COG3778@2|Bacteria,1VKFB@1239|Firmicutes,4HSXC@91061|Bacilli,1ZGZU@1386|Bacillus	91061|Bacilli	S	Uncharacterised protein conserved in bacteria (DUF2313)	-	-	-	-	-	-	-	-	-	-	-	-	DUF2313
ABS995_03195	224308.BSU25980	7.78e-238	655.0	COG3299@1|root,COG3299@2|Bacteria,1TQZU@1239|Firmicutes,4HCTP@91061|Bacilli,1ZB2D@1386|Bacillus	91061|Bacilli	S	Evidence 3 Function proposed based on presence of conserved amino acid motif, structural feature or limited homology	-	-	-	-	-	-	-	-	-	-	-	-	Baseplate_J
ABS995_03200	224308.BSU25990	5.43e-90	264.0	COG3628@1|root,COG3628@2|Bacteria,1VJ3Z@1239|Firmicutes,4HPXD@91061|Bacilli,1ZG3F@1386|Bacillus	91061|Bacilli	S	Protein of unknown function (DUF2634)	xkdS	-	-	-	-	-	-	-	-	-	-	-	DUF2634
ABS995_03205	224308.BSU26000	5.75e-42	139.0	29RS3@1|root,30CVT@2|Bacteria,1UAFU@1239|Firmicutes,4IKU7@91061|Bacilli,1ZHKX@1386|Bacillus	91061|Bacilli	S	Protein of unknown function (DUF2577)	xkdR	-	-	-	-	-	-	-	-	-	-	-	DUF2577
ABS995_03210	224308.BSU26010	5.18e-225	621.0	COG4193@1|root,COG4193@2|Bacteria,1VAT1@1239|Firmicutes,4HQVE@91061|Bacilli,1ZBZG@1386|Bacillus	91061|Bacilli	G	NLP P60 protein	xkdQ	-	-	-	-	-	-	-	-	-	-	-	-
ABS995_03215	224308.BSU26020	1.9e-153	431.0	COG1652@1|root,COG1652@2|Bacteria,1V1BA@1239|Firmicutes,4HFRJ@91061|Bacilli,1ZD2J@1386|Bacillus	91061|Bacilli	S	Lysin motif	xkdP	-	-	-	-	-	-	-	-	-	-	-	LysM
ABS995_03220	224308.BSU26030	0.0	1924.0	COG3953@1|root,COG5280@1|root,COG3953@2|Bacteria,COG5280@2|Bacteria,1VAT4@1239|Firmicutes,4HMYI@91061|Bacilli,1ZFFP@1386|Bacillus	91061|Bacilli	L	Transglycosylase SLT domain	xkdO	-	-	-	-	-	-	-	-	-	-	-	SLT
ABS995_03225	1178537.BA1_18402	1.06e-15	69.7	29RY7@1|root,30D2I@2|Bacteria,1UAQY@1239|Firmicutes,4IM3M@91061|Bacilli,1ZJ15@1386|Bacillus	91061|Bacilli	-	-	-	-	-	-	-	-	-	-	-	-	-	-	-
ABS995_03230	315750.BPUM_2758	4.74e-85	252.0	2DQYD@1|root,339DA@2|Bacteria,1VIHA@1239|Firmicutes,4HS2Z@91061|Bacilli,1ZDQV@1386|Bacillus	91061|Bacilli	S	Phage XkdN-like tail assembly chaperone protein, TAC	-	-	-	-	-	-	-	-	-	-	-	-	Phage_TAC_5
ABS995_03240	224308.BSU26060	2.35e-96	281.0	2CBAP@1|root,32S1D@2|Bacteria,1VEC7@1239|Firmicutes,4IRT1@91061|Bacilli,1ZEZD@1386|Bacillus	91061|Bacilli	S	Phage tail tube protein	xkdM	-	-	-	-	-	-	-	-	-	-	-	DUF2001
ABS995_03245	224308.BSU26075	0.0	879.0	28IGV@1|root,2Z8I6@2|Bacteria,1TP1Y@1239|Firmicutes,4HFJP@91061|Bacilli,1ZJRF@1386|Bacillus	91061|Bacilli	S	Phage tail sheath C-terminal domain	xkdK	-	-	-	-	-	-	-	-	-	-	-	Phage_sheath_1,Phage_sheath_1C,Phage_sheath_1N
ABS995_03250	224308.BSU26089	2.54e-34	117.0	28UMM@1|root,2ZGS5@2|Bacteria,1W5VR@1239|Firmicutes,4I1KU@91061|Bacilli	91061|Bacilli	-	-	-	-	-	-	-	-	-	-	-	-	-	-	-
ABS995_03255	224308.BSU26090	4.26e-98	285.0	28Y6W@1|root,2ZK27@2|Bacteria,1W3G3@1239|Firmicutes,4I0HC@91061|Bacilli,1ZFEX@1386|Bacillus	91061|Bacilli	-	-	yqbJ	-	-	-	-	-	-	-	-	-	-	-	-
ABS995_03260	224308.BSU26100	3.6e-112	322.0	2EFQM@1|root,32GN3@2|Bacteria,1V9JW@1239|Firmicutes,4IRJU@91061|Bacilli,1ZHNY@1386|Bacillus	91061|Bacilli	S	Bacteriophage HK97-gp10, putative tail-component	-	-	-	-	-	-	-	-	-	-	-	-	HK97-gp10_like
ABS995_03265	224308.BSU26110	1.95e-82	243.0	2EHGE@1|root,33B8A@2|Bacteria,1VKQF@1239|Firmicutes,4HZ7D@91061|Bacilli,1ZJ8E@1386|Bacillus	91061|Bacilli	S	Domain of unknown function (DUF3599)	yqbH	-	-	-	-	-	-	-	-	-	-	-	DUF3599
ABS995_03270	224308.BSU26120	1.01e-87	258.0	2ESBD@1|root,33JW4@2|Bacteria,1VP51@1239|Firmicutes,4HYYW@91061|Bacilli,1ZN6C@1386|Bacillus	91061|Bacilli	S	Protein of unknown function (DUF3199)	-	-	-	-	-	-	-	-	-	-	-	-	DUF3199
ABS995_03275	224308.BSU26130	1.09e-62	192.0	29TGI@1|root,30EPS@2|Bacteria,1UCTE@1239|Firmicutes,4IP9N@91061|Bacilli,1ZPKE@1386|Bacillus	91061|Bacilli	S	YqbF, hypothetical protein domain	-	-	-	-	-	-	-	-	-	-	-	-	YqbF
ABS995_03280	224308.BSU26140	5.33e-215	594.0	COG4653@1|root,COG4653@2|Bacteria,1V0XG@1239|Firmicutes,4HN8Z@91061|Bacilli,1ZKZT@1386|Bacillus	91061|Bacilli	S	Phage capsid family	xkdG	-	-	-	-	-	-	-	-	-	-	-	Phage_capsid
ABS995_03285	224308.BSU26150	2.47e-173	490.0	COG0338@1|root,COG0338@2|Bacteria,1V1FT@1239|Firmicutes,4HGCH@91061|Bacilli,1ZEM9@1386|Bacillus	91061|Bacilli	L	Putative phage serine protease XkdF	yqbD	-	-	-	-	-	-	-	-	-	-	-	Peptidase_S78_2
ABS995_03290	935836.JAEL01000078_gene164	4.24e-51	176.0	2EJ9G@1|root,30DQT@2|Bacteria,1UBJR@1239|Firmicutes,4IMZK@91061|Bacilli,1ZMB9@1386|Bacillus	91061|Bacilli	-	-	-	-	-	-	-	-	-	-	-	-	-	-	-
ABS995_03295	224308.BSU26170	5.46e-189	528.0	COG2369@1|root,COG2369@2|Bacteria,1V2XJ@1239|Firmicutes,4HG77@91061|Bacilli,1ZIBC@1386|Bacillus	91061|Bacilli	S	Phage Mu protein F like protein	-	-	-	-	-	-	-	-	-	-	-	-	Phage_Mu_F
ABS995_03300	224308.BSU26180	0.0	994.0	COG5518@1|root,COG5518@2|Bacteria,1TT5R@1239|Firmicutes,4HEHM@91061|Bacilli,1ZE9D@1386|Bacillus	91061|Bacilli	S	portal protein	yqbA	-	-	-	-	-	-	-	-	-	-	-	Phage_portal
ABS995_03305	224308.BSU26190	8.03e-314	854.0	COG1783@1|root,COG1783@2|Bacteria,1TRQP@1239|Firmicutes,4HDMY@91061|Bacilli,1ZCXF@1386|Bacillus	91061|Bacilli	S	phage terminase, large subunit	yqaT	-	-	ko:K06909	-	-	-	-	ko00000	-	-	-	Terminase_3,Terminase_3C
ABS995_03310	224308.BSU26200	5.94e-151	426.0	COG5484@1|root,COG5484@2|Bacteria,1V6XI@1239|Firmicutes,4HIZ8@91061|Bacilli,1ZDWD@1386|Bacillus	91061|Bacilli	L	DNA packaging	yqaS	-	-	-	-	-	-	-	-	-	-	-	HTH_23,Phage_terminase,Terminase_5
ABS995_03320	224308.BSU26220	9.88e-100	290.0	COG3677@1|root,COG3677@2|Bacteria,1V8R5@1239|Firmicutes,4HJMG@91061|Bacilli,1ZFNM@1386|Bacillus	91061|Bacilli	L	Transposase	yqaQ	-	-	-	-	-	-	-	-	-	-	-	GerE,HTH_28
ABS995_03325	326442.PSHAa1467	0.000656	45.1	2D51D@1|root,32TI0@2|Bacteria,1N6GW@1224|Proteobacteria,1SBVQ@1236|Gammaproteobacteria,2Q4PE@267888|Pseudoalteromonadaceae	1236|Gammaproteobacteria	-	-	-	-	-	-	-	-	-	-	-	-	-	-	-
ABS995_03340	224308.BSU26240	8.74e-42	137.0	2B77Q@1|root,320A3@2|Bacteria,1UAM7@1239|Firmicutes,4IKZW@91061|Bacilli,1ZIIF@1386|Bacillus	91061|Bacilli	S	Phage-like element PBSX protein XtrA	yqaO	-	-	-	-	-	-	-	-	-	-	-	PBSX_XtrA
ABS995_03345	224308.BSU26250	2.58e-93	273.0	COG4570@1|root,COG4570@2|Bacteria,1VF2H@1239|Firmicutes,4HJ0V@91061|Bacilli,1ZHF6@1386|Bacillus	91061|Bacilli	L	Endodeoxyribonuclease RusA	rusA	-	-	-	-	-	-	-	-	-	-	-	RusA
ABS995_03355	224308.BSU26260	2.2e-224	618.0	COG1484@1|root,COG1484@2|Bacteria,1V48P@1239|Firmicutes,4HI3X@91061|Bacilli,1ZQIY@1386|Bacillus	91061|Bacilli	L	IstB-like ATP binding protein	yqaM	GO:0005575,GO:0005622,GO:0005623,GO:0005737,GO:0006139,GO:0006259,GO:0006260,GO:0006261,GO:0006271,GO:0006725,GO:0006807,GO:0008150,GO:0008152,GO:0009058,GO:0009059,GO:0009987,GO:0022616,GO:0034641,GO:0034645,GO:0043170,GO:0044237,GO:0044238,GO:0044249,GO:0044260,GO:0044424,GO:0044464,GO:0046483,GO:0071704,GO:0090304,GO:1901360,GO:1901576	-	-	-	-	-	-	-	-	-	-	IstB_IS21
ABS995_03360	224308.BSU26270	5.84e-151	425.0	COG3935@1|root,COG3935@2|Bacteria,1UBE3@1239|Firmicutes,4IMST@91061|Bacilli,1ZKRM@1386|Bacillus	91061|Bacilli	L	DnaD domain protein	yqaL	-	-	-	-	-	-	-	-	-	-	-	DnaB_2
ABS995_03365	224308.BSU26280	8.93e-189	526.0	COG3723@1|root,COG3723@2|Bacteria,1UNDF@1239|Firmicutes,4HB2T@91061|Bacilli,1ZEC2@1386|Bacillus	91061|Bacilli	L	RecT family	recT	-	-	ko:K07455	-	-	-	-	ko00000,ko03400	-	-	-	RecT
ABS995_03370	224308.BSU26290	5.52e-213	590.0	COG5377@1|root,COG5377@2|Bacteria,1TS2Y@1239|Firmicutes,4HAFK@91061|Bacilli,1ZBMA@1386|Bacillus	91061|Bacilli	L	YqaJ-like viral recombinase domain	yqaJ	-	-	-	-	-	-	-	-	-	-	-	YqaJ
ABS995_03375	1178537.BA1_15604	7.89e-08	51.2	2BH16@1|root,32B1F@2|Bacteria,1UB2V@1239|Firmicutes,4IMFJ@91061|Bacilli,1ZK1R@1386|Bacillus	91061|Bacilli	S	Hypothetical protein Yqai	-	-	-	-	-	-	-	-	-	-	-	-	Yqai
ABS995_03385	1178540.BA70_16380	0.00018	43.9	2BHCY@1|root,32BET@2|Bacteria,1UC8C@1239|Firmicutes,4INQQ@91061|Bacilli,1ZNT9@1386|Bacillus	91061|Bacilli	S	Uncharacterized protein YqaH	-	-	-	-	-	-	-	-	-	-	-	-	yqaH
ABS995_03390	224308.BSU26320	2.46e-132	375.0	2FA2Y@1|root,342BX@2|Bacteria,1VX3G@1239|Firmicutes,4HXDM@91061|Bacilli	91061|Bacilli	-	-	-	-	-	-	-	-	-	-	-	-	-	-	HTH_3
ABS995_03400	224308.BSU26340	3.43e-49	156.0	COG1476@1|root,COG1476@2|Bacteria,1VEKB@1239|Firmicutes,4IBRC@91061|Bacilli,1ZK8P@1386|Bacillus	91061|Bacilli	K	Helix-turn-helix XRE-family like proteins	-	-	-	-	-	-	-	-	-	-	-	-	HTH_3
ABS995_03405	224308.BSU26350	1.46e-73	221.0	COG3620@1|root,COG3620@2|Bacteria	2|Bacteria	K	sequence-specific DNA binding	-	-	-	-	-	-	-	-	-	-	-	-	DUF4870,HTH_3,HTH_31
ABS995_03415	224308.BSU26370	1.76e-131	372.0	COG0563@1|root,COG0563@2|Bacteria,1UJD5@1239|Firmicutes,4HB5Z@91061|Bacilli,1ZNE0@1386|Bacillus	91061|Bacilli	F	adenylate kinase activity	yqaC	-	-	-	-	-	-	-	-	-	-	-	AAA_18,SKI
ABS995_03420	224308.BSU26380	6.44e-122	347.0	COG2856@1|root,COG2856@2|Bacteria,1VF4T@1239|Firmicutes,4HP2V@91061|Bacilli,1ZIKA@1386|Bacillus	91061|Bacilli	E	IrrE N-terminal-like domain	xkdA	-	-	-	-	-	-	-	-	-	-	-	Peptidase_M78
ABS995_03440	272563.CD630_36230	1.67e-66	210.0	COG1136@1|root,COG1136@2|Bacteria,1V3NN@1239|Firmicutes,24I94@186801|Clostridia	186801|Clostridia	V	bacteriocin export ABC transporter, lactococcin 972 group	-	-	-	ko:K02003	-	M00258	-	-	ko00000,ko00002,ko02000	3.A.1	-	-	ABC_tran
ABS995_03445	1123239.KB898629_gene2713	1.73e-90	297.0	COG4652@1|root,COG4652@2|Bacteria,1V0A8@1239|Firmicutes,4HI0H@91061|Bacilli	91061|Bacilli	S	bacteriocin-associated integral membrane protein	-	-	-	ko:K02004	-	M00258	-	-	ko00000,ko00002,ko02000	3.A.1	-	-	DUF1430
ABS995_03450	592031.GCWU000322_00685	0.000131	46.2	2E0WN@1|root,30AGE@2|Bacteria,1U6MK@1239|Firmicutes,257CR@186801|Clostridia	186801|Clostridia	S	Bacteriocin (Lactococcin_972)	-	-	-	-	-	-	-	-	-	-	-	-	Lactococcin_972
ABS995_03455	224308.BSU06830	1.47e-156	452.0	COG0457@1|root,COG0457@2|Bacteria,1TVDD@1239|Firmicutes,4IJYM@91061|Bacilli,1ZEMY@1386|Bacillus	91061|Bacilli	S	Tetratricopeptide repeat	rapH	-	-	ko:K06366	ko02024,map02024	-	-	-	ko00000,ko00001,ko01000	-	-	-	TPR_12,TPR_2,TPR_7
ABS995_03470	641107.CDLVIII_3836	8.36e-190	533.0	COG0451@1|root,COG0451@2|Bacteria,1TRTD@1239|Firmicutes,24AFT@186801|Clostridia	186801|Clostridia	M	NAD dependent epimerase dehydratase family	-	-	1.1.1.219	ko:K00091	-	-	-	-	ko00000,ko01000	-	-	-	3Beta_HSD,Epimerase
ABS995_03475	1196322.A370_00385	3.04e-103	302.0	COG0664@1|root,COG0664@2|Bacteria,1VK2B@1239|Firmicutes,25DVA@186801|Clostridia,36UF6@31979|Clostridiaceae	186801|Clostridia	T	COG0664 cAMP-binding proteins - catabolite gene activator and regulatory subunit of cAMP-dependent protein kinases	-	-	-	-	-	-	-	-	-	-	-	-	cNMP_binding
ABS995_03480	720555.BATR1942_11195	0.0	948.0	COG5444@1|root,COG5444@2|Bacteria,1V674@1239|Firmicutes,4HKPS@91061|Bacilli,1ZF5M@1386|Bacillus	91061|Bacilli	L	nucleic acid phosphodiester bond hydrolysis	-	-	-	ko:K21487	-	-	-	-	ko00000,ko01000,ko02048	-	-	-	Endonuclea_NS_2,LXG
ABS995_03485	1230342.CTM_15403	1.36e-13	67.8	2C0B9@1|root,2ZJKG@2|Bacteria,1W28D@1239|Firmicutes	1239|Firmicutes	-	-	-	-	-	-	-	-	-	-	-	-	-	-	-
ABS995_03490	720555.BATR1942_11210	1.37e-55	173.0	COG2732@1|root,COG2732@2|Bacteria,1VFHP@1239|Firmicutes,4HS3R@91061|Bacilli,1ZJ2M@1386|Bacillus	91061|Bacilli	K	ribonuclease inhibitor	yrdF	-	-	ko:K03623	-	-	-	-	ko00000	-	-	-	Barstar
ABS995_03500	326423.RBAM_005480	2.36e-155	439.0	COG0730@1|root,COG0730@2|Bacteria,1TRIE@1239|Firmicutes,4HARW@91061|Bacilli,1ZC6G@1386|Bacillus	91061|Bacilli	S	membrane transporter protein	yrkJ	-	-	ko:K07090	-	-	-	-	ko00000	-	-	-	TauE
ABS995_03505	326423.RBAM_005470	1.85e-48	154.0	COG0425@1|root,COG0425@2|Bacteria,1VEEC@1239|Firmicutes,4HNQT@91061|Bacilli,1ZI1V@1386|Bacillus	91061|Bacilli	O	Belongs to the sulfur carrier protein TusA family	yrkI	GO:0008150,GO:0009987,GO:0019725,GO:0042592,GO:0048878,GO:0055082,GO:0065007,GO:0065008	-	-	-	-	-	-	-	-	-	-	TusA
ABS995_03515	224308.BSU26530	3.23e-118	339.0	COG0425@1|root,COG0607@1|root,COG0425@2|Bacteria,COG0607@2|Bacteria,1V1GU@1239|Firmicutes,4HFR8@91061|Bacilli,1ZAVN@1386|Bacillus	91061|Bacilli	OP	Belongs to the sulfur carrier protein TusA family	yrkF	-	-	-	-	-	-	-	-	-	-	-	Rhodanese,TusA
ABS995_03520	326423.RBAM_005440	1.93e-65	201.0	COG0607@1|root,COG0607@2|Bacteria,1VB3C@1239|Firmicutes,4HKWP@91061|Bacilli,1ZH86@1386|Bacillus	91061|Bacilli	P	Rhodanese Homology Domain	-	-	-	-	-	-	-	-	-	-	-	-	Rhodanese
ABS995_03525	224308.BSU26540	3.95e-108	311.0	COG2210@1|root,COG2210@2|Bacteria,1V2R5@1239|Firmicutes,4HG2Y@91061|Bacilli,1ZC42@1386|Bacillus	91061|Bacilli	O	DsrE/DsrF/DrsH-like family	yrkE	-	-	-	-	-	-	-	-	-	-	-	DrsE_2,Rhodanese,TusA
ABS995_03530	326423.RBAM_005420	1.78e-51	162.0	COG1937@1|root,COG1937@2|Bacteria,1VFB9@1239|Firmicutes,4HNVQ@91061|Bacilli,1ZHTP@1386|Bacillus	91061|Bacilli	S	protein conserved in bacteria	yrkD	-	-	-	-	-	-	-	-	-	-	-	Trns_repr_metal
ABS995_03535	796606.BMMGA3_13625	3.93e-37	129.0	2E45C@1|root,32Z1E@2|Bacteria,1VFKM@1239|Firmicutes,4HP7B@91061|Bacilli,1ZIUB@1386|Bacillus	91061|Bacilli	-	-	-	-	-	-	-	-	-	-	-	-	-	-	-
ABS995_03540	224308.BSU26560	2.04e-134	380.0	COG0662@1|root,COG0662@2|Bacteria,1V3H4@1239|Firmicutes,4HH1K@91061|Bacilli,1ZFFQ@1386|Bacillus	91061|Bacilli	G	Cupin domain	yrkC	-	-	-	-	-	-	-	-	-	-	-	Cupin_2
ABS995_03545	224308.BSU26580	1.01e-184	514.0	COG0789@1|root,COG4978@1|root,COG0789@2|Bacteria,COG4978@2|Bacteria,1V48S@1239|Firmicutes,4HGJF@91061|Bacilli,1ZQ1U@1386|Bacillus	91061|Bacilli	K	helix_turn_helix, mercury resistance	bltR	-	-	-	-	-	-	-	-	-	-	-	GyrI-like,MerR_1
ABS995_03550	224308.BSU26590	1.82e-260	717.0	COG0477@1|root,COG2814@2|Bacteria,1TS6K@1239|Firmicutes,4HB1V@91061|Bacilli,1ZB90@1386|Bacillus	91061|Bacilli	EGP	COG0477 Permeases of the major facilitator superfamily	blt	GO:0005575,GO:0005623,GO:0005886,GO:0016020,GO:0044464,GO:0071944	-	ko:K08153,ko:K19578	-	M00717,M00765	-	-	ko00000,ko00002,ko02000	2.A.1.2.70,2.A.1.2.8	-	iYO844.BSU26590	MFS_1,MFS_1_like,MFS_2,Sugar_tr
ABS995_03555	224308.BSU26600	1.15e-103	300.0	COG0454@1|root,COG0456@2|Bacteria,1VBFC@1239|Firmicutes,4HJG1@91061|Bacilli,1ZQF0@1386|Bacillus	91061|Bacilli	K	FR47-like protein	bltD	-	2.3.1.57	ko:K00657	ko00330,ko01100,ko04216,map00330,map01100,map04216	M00135	R01154	RC00004,RC00096	ko00000,ko00001,ko00002,ko01000	-	-	iYO844.BSU26600	Acetyltransf_1
ABS995_03560	326423.RBAM_037010	2.84e-100	291.0	COG2080@1|root,COG2080@2|Bacteria,1V6HE@1239|Firmicutes,4HHHI@91061|Bacilli,1ZR3P@1386|Bacillus	91061|Bacilli	C	COG2080 Aerobic-type carbon monoxide dehydrogenase, small subunit CoxS CutS homologs	pucE	-	1.2.5.3	ko:K03518	-	-	R11168	RC02800	ko00000,ko01000	-	-	-	Fer2,Fer2_2
ABS995_03565	326423.RBAM_037020	3.33e-182	509.0	COG1319@1|root,COG1319@2|Bacteria,1TRPF@1239|Firmicutes,4HE74@91061|Bacilli,1ZCGJ@1386|Bacillus	91061|Bacilli	C	COG1319 Aerobic-type carbon monoxide dehydrogenase, middle subunit CoxM CutM homologs	-	-	-	-	-	-	-	-	-	-	-	-	CO_deh_flav_C,FAD_binding_5
ABS995_03570	326423.RBAM_037030	0.0	1469.0	COG1529@1|root,COG1529@2|Bacteria,1TP7U@1239|Firmicutes,4HC1W@91061|Bacilli,1ZC08@1386|Bacillus	91061|Bacilli	C	COG1529 Aerobic-type carbon monoxide dehydrogenase, large subunit CoxL CutL homologs	-	-	-	-	-	-	-	-	-	-	-	-	Ald_Xan_dh_C,Ald_Xan_dh_C2
ABS995_03575	326423.RBAM_037040	1.74e-108	315.0	COG2068@1|root,COG2068@2|Bacteria,1VA0B@1239|Firmicutes,4HMD3@91061|Bacilli,1ZI29@1386|Bacillus	91061|Bacilli	S	MobA-like NTP transferase domain	pucB	-	1.17.1.4,2.7.7.76	ko:K00087,ko:K07141	ko00230,ko00790,ko01100,ko01120,map00230,map00790,map01100,map01120	M00546	R01768,R02103,R11582	RC00143	ko00000,ko00001,ko00002,ko01000	-	-	-	NTP_transf_3
ABS995_03580	326423.RBAM_037050	7.73e-214	594.0	COG1975@1|root,COG1975@2|Bacteria,1URM5@1239|Firmicutes,4HEI3@91061|Bacilli,1ZD2G@1386|Bacillus	91061|Bacilli	O	COG1975 Xanthine and CO dehydrogenases maturation factor, XdhC CoxF family	pucA	-	1.17.1.4	ko:K00087,ko:K07402	ko00230,ko01100,ko01120,map00230,map01100,map01120	M00546	R01768,R02103	RC00143	ko00000,ko00001,ko00002,ko01000	-	-	-	XdhC_C,XdhC_CoxI
ABS995_03585	326423.RBAM_037060	4.44e-168	477.0	COG4129@1|root,COG4129@2|Bacteria,1V2BT@1239|Firmicutes,4HFZW@91061|Bacilli,1ZFVN@1386|Bacillus	91061|Bacilli	S	Fusaric acid resistance protein-like	-	-	-	-	-	-	-	-	-	-	-	-	ArAE_1,FUSC_2
ABS995_03590	326423.RBAM_037810	7.99e-194	539.0	COG1388@1|root,COG1388@2|Bacteria,1V5U7@1239|Firmicutes,4HHSB@91061|Bacilli,1ZGA9@1386|Bacillus	91061|Bacilli	M	Domain of Unknown Function (DUF1259)	-	-	-	-	-	-	-	-	-	-	-	-	DUF1529
ABS995_03595	224308.BSU26640	2.57e-230	636.0	COG2072@1|root,COG2072@2|Bacteria,1UG83@1239|Firmicutes,4HAFV@91061|Bacilli,1ZC6B@1386|Bacillus	91061|Bacilli	P	Oxidoreductase	trkA	-	-	ko:K07222	-	-	-	-	ko00000	-	-	-	FMO-like,Pyr_redox_3
ABS995_03600	224308.BSU26650	1.03e-196	548.0	COG1230@1|root,COG1230@2|Bacteria,1TR92@1239|Firmicutes,4HBCQ@91061|Bacilli,1ZB56@1386|Bacillus	91061|Bacilli	P	COG1230 Co Zn Cd efflux system component	czcD	-	-	ko:K16264	-	-	-	-	ko00000,ko02000	2.A.4.1	-	-	Cation_efflux,ZT_dimer
ABS995_03605	326423.RBAM_031840	1.1e-209	582.0	COG1609@1|root,COG1609@2|Bacteria,1TQ7K@1239|Firmicutes,4H9V1@91061|Bacilli,1ZC3W@1386|Bacillus	91061|Bacilli	K	transcriptional	scrR	-	-	ko:K02529,ko:K03484	-	-	-	-	ko00000,ko03000	-	-	-	LacI,Peripla_BP_1,Peripla_BP_3
ABS995_03610	279010.BL01933	1.3e-283	778.0	COG1653@1|root,COG1653@2|Bacteria,1TR8U@1239|Firmicutes,4HF2W@91061|Bacilli,1ZFQS@1386|Bacillus	91061|Bacilli	G	Bacterial extracellular solute-binding protein	msmE	-	-	ko:K10120	-	M00197	-	-	ko00000,ko00002,ko02000	3.A.1.1.20	-	-	SBP_bac_1,SBP_bac_8
ABS995_03615	1274524.BSONL12_18529	2.55e-186	522.0	COG1175@1|root,COG1175@2|Bacteria,1TREE@1239|Firmicutes,4IQMX@91061|Bacilli,1ZRME@1386|Bacillus	91061|Bacilli	P	Binding-protein-dependent transport system inner membrane component	-	-	-	ko:K02025,ko:K10121	-	M00197,M00207	-	-	ko00000,ko00002,ko02000	3.A.1.1,3.A.1.1.20	-	-	BPD_transp_1
ABS995_03620	1274524.BSONL12_18524	5.29e-180	503.0	COG0395@1|root,COG0395@2|Bacteria,1TQG0@1239|Firmicutes,4HD6Q@91061|Bacilli,1ZAVF@1386|Bacillus	91061|Bacilli	P	PFAM binding-protein-dependent transport systems inner membrane component	-	-	-	ko:K02026,ko:K10122	-	M00197,M00207	-	-	ko00000,ko00002,ko02000	3.A.1.1,3.A.1.1.20	-	-	BPD_transp_1
ABS995_03625	279010.BL01930	1.04e-255	706.0	COG2223@1|root,COG2223@2|Bacteria,1UZ2A@1239|Firmicutes,4IT4Q@91061|Bacilli,1ZDRU@1386|Bacillus	91061|Bacilli	P	LacY proton/sugar symporter	rafB	-	-	ko:K02532	-	-	-	-	ko00000,ko02000	2.A.1.5	-	-	LacY_symp
ABS995_03630	326423.RBAM_031820	1.34e-312	857.0	COG1621@1|root,COG1621@2|Bacteria,1TPAE@1239|Firmicutes,4H9Y7@91061|Bacilli,1ZCBA@1386|Bacillus	91061|Bacilli	G	invertase	cscA	-	3.2.1.26	ko:K01193	ko00052,ko00500,ko01100,map00052,map00500,map01100	-	R00801,R00802,R02410,R03635,R03921,R06088	RC00028,RC00077	ko00000,ko00001,ko01000	-	GH32	-	Glyco_hydro_32C,Glyco_hydro_32N
ABS995_03640	224308.BSU26760	6.26e-123	351.0	COG1335@1|root,COG1335@2|Bacteria,1V70H@1239|Firmicutes,4HJXC@91061|Bacilli,1ZG9B@1386|Bacillus	91061|Bacilli	Q	Isochorismatase family	yrdC	-	-	-	-	-	-	-	-	-	-	-	Isochorismatase
ABS995_03645	224308.BSU26770	8.17e-72	217.0	2ED2V@1|root,336ZS@2|Bacteria	2|Bacteria	S	Protein of unknown function (DUF2568)	-	-	-	-	-	-	-	-	-	-	-	-	DUF2568
ABS995_03655	224308.BSU26780	9.58e-117	334.0	COG2318@1|root,COG2318@2|Bacteria,1TSEV@1239|Firmicutes,4HCNJ@91061|Bacilli,1ZQV0@1386|Bacillus	91061|Bacilli	S	DinB family	yrdA	-	-	-	-	-	-	-	-	-	-	-	DinB
ABS995_03660	224308.BSU26790	1.71e-202	560.0	2DB8K@1|root,2Z7S1@2|Bacteria,1TRA1@1239|Firmicutes,4HBIE@91061|Bacilli,1ZE40@1386|Bacillus	91061|Bacilli	G	Streptomycin adenylyltransferase	aadK	-	-	ko:K05593	-	-	-	-	ko00000,ko01000,ko01504	-	-	-	Adenyl_transf
ABS995_03665	224308.BSU26670	2.32e-187	523.0	COG0583@1|root,COG0583@2|Bacteria,1UCV1@1239|Firmicutes,4HE6I@91061|Bacilli,1ZDHP@1386|Bacillus	91061|Bacilli	K	LysR substrate binding domain	-	-	-	ko:K21959	-	-	-	-	ko00000,ko03000	-	-	-	HTH_1,LysR_substrate
ABS995_03670	224308.BSU26800	6.33e-232	640.0	COG2070@1|root,COG2070@2|Bacteria,1TPC3@1239|Firmicutes,4H9T0@91061|Bacilli,1ZBXS@1386|Bacillus	91061|Bacilli	S	COG2070 Dioxygenases related to 2-nitropropane dioxygenase	npd	-	1.13.12.16	ko:K00459	ko00910,map00910	-	R00025	RC02541,RC02759	ko00000,ko00001,ko01000	-	-	-	NMO
ABS995_03675	224308.BSU26810	3.61e-174	487.0	COG0796@1|root,COG0796@2|Bacteria,1TPPR@1239|Firmicutes,4HBW9@91061|Bacilli,1ZG4P@1386|Bacillus	91061|Bacilli	M	Provides the (R)-glutamate required for cell wall biosynthesis	murI	GO:0000270,GO:0003674,GO:0003824,GO:0006022,GO:0006023,GO:0006024,GO:0006807,GO:0008150,GO:0008152,GO:0009058,GO:0009059,GO:0009252,GO:0009273,GO:0009987,GO:0016853,GO:0016854,GO:0016855,GO:0030203,GO:0034645,GO:0036361,GO:0042546,GO:0043170,GO:0044036,GO:0044038,GO:0044085,GO:0044237,GO:0044249,GO:0044260,GO:0047661,GO:0070589,GO:0071554,GO:0071704,GO:0071840,GO:1901135,GO:1901137,GO:1901564,GO:…	5.1.1.3	ko:K01776	ko00471,ko01100,map00471,map01100	-	R00260	RC00302	ko00000,ko00001,ko01000,ko01011	-	-	-	Asp_Glu_race
ABS995_03680	224308.BSU26820	6.05e-158	444.0	2CQ69@1|root,32SKI@2|Bacteria,1VCJR@1239|Firmicutes,4HNF9@91061|Bacilli,1ZFBY@1386|Bacillus	91061|Bacilli	S	Domain of unknown function, YrpD	yrpD	-	-	-	-	-	-	-	-	-	-	-	YrpD
ABS995_03685	1196029.ALIM01000003_gene4330	2.73e-127	366.0	COG2186@1|root,COG2186@2|Bacteria,1V3Z4@1239|Firmicutes,4HI3J@91061|Bacilli,1ZDS7@1386|Bacillus	91061|Bacilli	K	helix_turn_helix gluconate operon transcriptional repressor	-	-	-	ko:K05799	-	-	-	-	ko00000,ko03000	-	-	-	FCD,GntR
ABS995_03695	1117379.BABA_15587	7.11e-269	742.0	COG2223@1|root,COG2223@2|Bacteria,1UJGY@1239|Firmicutes,4ITNQ@91061|Bacilli,1ZSCN@1386|Bacillus	91061|Bacilli	P	Major Facilitator Superfamily	-	-	-	-	-	-	-	-	-	-	-	-	MFS_1
ABS995_03700	935837.JAEK01000016_gene1275	9.82e-145	412.0	COG1028@1|root,COG1028@2|Bacteria,1UKF0@1239|Firmicutes,4HEJA@91061|Bacilli,1ZE8F@1386|Bacillus	91061|Bacilli	IQ	COG1028 Dehydrogenases with different specificities (related to short-chain alcohol dehydrogenases)	-	-	-	-	-	-	-	-	-	-	-	-	adh_short_C2
ABS995_03705	935837.JAEK01000016_gene1274	3.54e-193	540.0	COG3958@1|root,COG3958@2|Bacteria,1V0K5@1239|Firmicutes,4IQTB@91061|Bacilli,1ZQF3@1386|Bacillus	91061|Bacilli	G	Transketolase, pyrimidine binding domain	-	-	2.2.1.1	ko:K00615	ko00030,ko00710,ko01051,ko01100,ko01110,ko01120,ko01130,ko01200,ko01230,map00030,map00710,map01051,map01100,map01110,map01120,map01130,map01200,map01230	M00004,M00007,M00165,M00167	R01067,R01641,R01830,R06590	RC00032,RC00226,RC00571,RC01560	ko00000,ko00001,ko00002,ko01000	-	-	-	Transket_pyr,Transketolase_C
ABS995_03710	1196029.ALIM01000020_gene5019	4.47e-175	491.0	COG3959@1|root,COG3959@2|Bacteria,1TT51@1239|Firmicutes,4HD97@91061|Bacilli,1ZC66@1386|Bacillus	91061|Bacilli	G	COG3959 Transketolase, N-terminal subunit	-	-	2.2.1.1	ko:K00615	ko00030,ko00710,ko01051,ko01100,ko01110,ko01120,ko01130,ko01200,ko01230,map00030,map00710,map01051,map01100,map01110,map01120,map01130,map01200,map01230	M00004,M00007,M00165,M00167	R01067,R01641,R01830,R06590	RC00032,RC00226,RC00571,RC01560	ko00000,ko00001,ko00002,ko01000	-	-	-	Transketolase_N
ABS995_03715	1329516.JPST01000055_gene855	6.45e-280	773.0	COG0477@1|root,COG0477@2|Bacteria,1UI5Q@1239|Firmicutes,4HYNY@91061|Bacilli	91061|Bacilli	EGP	Belongs to the major facilitator superfamily	yfjF	-	-	-	-	-	-	-	-	-	-	-	MFS_1
ABS995_03720	913865.DOT_5297	5.79e-84	250.0	COG1846@1|root,COG1846@2|Bacteria,1V1U2@1239|Firmicutes,24FR9@186801|Clostridia,263YX@186807|Peptococcaceae	186801|Clostridia	K	PFAM MarR family	-	-	-	-	-	-	-	-	-	-	-	-	MarR
ABS995_03725	224308.BSU26830	1.33e-153	434.0	COG3443@1|root,COG3443@2|Bacteria,1UI6E@1239|Firmicutes,4ISFG@91061|Bacilli,1ZS5B@1386|Bacillus	91061|Bacilli	S	ZinT (YodA) periplasmic lipocalin-like zinc-recruitment	zinT	-	-	ko:K09815	ko02010,map02010	M00242	-	-	ko00000,ko00001,ko00002,ko02000	3.A.1.15.3,3.A.1.15.5	-	-	Strep_his_triad,ZinT
ABS995_03735	224308.BSU26890	2.8e-191	531.0	COG3409@1|root,COG3409@2|Bacteria,1VCJN@1239|Firmicutes,4HTZB@91061|Bacilli	91061|Bacilli	M	Aids in the defense against invading fungal pathogens by degrading their cell wall chitosan	csn	GO:0003674,GO:0003824,GO:0004553,GO:0016787,GO:0016798,GO:0016977	3.2.1.132	ko:K01233	ko00520,ko01100,map00520,map01100	-	R02833	-	ko00000,ko00001,ko01000	-	-	-	Glyco_hydro_46
ABS995_03740	224308.BSU26900	5.71e-53	166.0	COG5566@1|root,COG5566@2|Bacteria,1VEZS@1239|Firmicutes,4HNM8@91061|Bacilli,1ZHZQ@1386|Bacillus	91061|Bacilli	S	COG2197 Response regulator containing a CheY-like receiver domain and an HTH DNA-binding domain	yraL	-	-	-	-	-	-	-	-	-	-	-	Mor
ABS995_03745	224308.BSU26910	4.92e-177	495.0	COG0596@1|root,COG0596@2|Bacteria,1VHJX@1239|Firmicutes,4HQIV@91061|Bacilli,1ZD51@1386|Bacillus	91061|Bacilli	S	Alpha beta hydrolase	-	-	-	-	-	-	-	-	-	-	-	-	Abhydrolase_1
ABS995_03750	224308.BSU26920	5.44e-79	234.0	COG3103@1|root,COG4991@2|Bacteria,1VRDW@1239|Firmicutes,4HTEI@91061|Bacilli,1ZPM0@1386|Bacillus	91061|Bacilli	T	sh3 domain protein	-	-	-	-	-	-	-	-	-	-	-	-	Peptidase_M23
ABS995_03755	224308.BSU26930	1.18e-78	234.0	COG3103@1|root,COG4991@2|Bacteria,1VRDW@1239|Firmicutes,4HTEI@91061|Bacilli,1ZPM0@1386|Bacillus	91061|Bacilli	T	sh3 domain protein	-	-	-	-	-	-	-	-	-	-	-	-	Peptidase_M23
ABS995_03760	224308.BSU26940	2.05e-81	241.0	COG0346@1|root,COG0346@2|Bacteria,1V9KE@1239|Firmicutes,4HK92@91061|Bacilli,1ZK71@1386|Bacillus	91061|Bacilli	E	Glyoxalase-like domain	-	-	-	-	-	-	-	-	-	-	-	-	Glyoxalase,Glyoxalase_2
ABS995_03765	224308.BSU26950	8.15e-48	153.0	2DA30@1|root,347MA@2|Bacteria,1W180@1239|Firmicutes,4HYA3@91061|Bacilli,1ZQW3@1386|Bacillus	91061|Bacilli	-	-	yraG	-	-	ko:K06440	-	-	-	-	ko00000	-	-	-	-
ABS995_03770	224308.BSU26960	5.57e-83	245.0	COG5577@1|root,COG5577@2|Bacteria,1V4E3@1239|Firmicutes,4HH3T@91061|Bacilli,1ZH5H@1386|Bacillus	91061|Bacilli	M	Spore coat protein	yraF	-	-	-	-	-	-	-	-	-	-	-	Coat_F
ABS995_03775	224308.BSU26970	3.98e-278	759.0	COG1063@1|root,COG1063@2|Bacteria,1TPIW@1239|Firmicutes,4HB2G@91061|Bacilli,1ZB9D@1386|Bacillus	91061|Bacilli	E	COG1063 Threonine dehydrogenase and related Zn-dependent dehydrogenases	adhB	-	1.1.1.1,1.1.1.284,1.2.1.46	ko:K00121,ko:K00148	ko00010,ko00071,ko00350,ko00625,ko00626,ko00680,ko00830,ko00980,ko00982,ko01100,ko01110,ko01120,ko01130,ko01200,ko01220,ko05204,map00010,map00071,map00350,map00625,map00626,map00680,map00830,map00980,map00982,map01100,map01110,map01120,map01130,map01200,map01220,map05204	-	R00604,R00623,R00754,R02124,R04880,R05233,R05234,R06917,R06927,R06983,R07105,R08281,R08306,R08310	RC00050,RC00087,RC00088,RC00099,RC00116,RC00188,RC00649,RC01715,RC01734,RC02273	ko00000,ko00001,ko01000	-	-	-	ADH_N,ADH_N_assoc,ADH_zinc_N
ABS995_03780	224308.BSU26980	6.11e-36	122.0	2EGYD@1|root,33AQH@2|Bacteria,1VK4Z@1239|Firmicutes,4HRB4@91061|Bacilli,1ZJAB@1386|Bacillus	91061|Bacilli	-	-	yraE	-	-	ko:K06440	-	-	-	-	ko00000	-	-	-	-
ABS995_03785	224308.BSU26990	2.84e-63	193.0	COG5577@1|root,COG5577@2|Bacteria,1VB60@1239|Firmicutes,4HM7J@91061|Bacilli,1ZI7J@1386|Bacillus	91061|Bacilli	M	Spore coat protein	yraD	-	-	ko:K06439	-	-	-	-	ko00000	-	-	-	Coat_F
ABS995_03790	224308.BSU27030	0.0	1311.0	COG1621@1|root,COG1621@2|Bacteria,1TS4M@1239|Firmicutes,4HC82@91061|Bacilli,1ZPVF@1386|Bacillus	91061|Bacilli	G	Belongs to the glycosyl hydrolase 32 family	sacC	GO:0003674,GO:0003824,GO:0004553,GO:0004564,GO:0005975,GO:0005984,GO:0005985,GO:0005987,GO:0008150,GO:0008152,GO:0009056,GO:0009311,GO:0009313,GO:0009987,GO:0016052,GO:0016787,GO:0016798,GO:0044237,GO:0044238,GO:0044248,GO:0044262,GO:0044275,GO:0046352,GO:0071704,GO:1901575	3.2.1.80	ko:K03332	ko00051,map00051	-	R00879	-	ko00000,ko00001,ko01000	-	-	-	Big_2,CW_binding_1,Cadherin-like,Glyco_hydro_32C,Glyco_hydro_32N
ABS995_03800	224308.BSU27040	1.98e-192	534.0	COG3716@1|root,COG3716@2|Bacteria,1TQA3@1239|Firmicutes,4HA3K@91061|Bacilli,1ZCPZ@1386|Bacillus	91061|Bacilli	G	COG3716 Phosphotransferase system, mannose fructose N-acetylgalactosamine-specific component IID	levG	GO:0003674,GO:0005215,GO:0005575,GO:0005623,GO:0005886,GO:0005887,GO:0006810,GO:0008150,GO:0008643,GO:0009401,GO:0015144,GO:0016020,GO:0016021,GO:0022857,GO:0031224,GO:0031226,GO:0034219,GO:0044425,GO:0044459,GO:0044464,GO:0051119,GO:0051179,GO:0051234,GO:0055085,GO:0071702,GO:0071944	-	ko:K02771,ko:K02796	ko00051,ko00520,ko01100,ko02060,map00051,map00520,map01100,map02060	M00276,M00304	R02630,R03232	RC00017,RC03206	ko00000,ko00001,ko00002,ko02000	4.A.6.1,4.A.6.1.2	-	-	EIID-AGA
ABS995_03805	224308.BSU27050	1.15e-156	443.0	COG3715@1|root,COG3715@2|Bacteria,1TPKK@1239|Firmicutes,4H9QI@91061|Bacilli,1ZE3U@1386|Bacillus	91061|Bacilli	G	COG3715 Phosphotransferase system, mannose fructose N-acetylgalactosamine-specific component IIC	levF	GO:0003674,GO:0005215,GO:0005575,GO:0005623,GO:0005886,GO:0005887,GO:0006810,GO:0008150,GO:0008643,GO:0009401,GO:0015144,GO:0016020,GO:0016021,GO:0022857,GO:0031224,GO:0031226,GO:0034219,GO:0044425,GO:0044459,GO:0044464,GO:0051119,GO:0051179,GO:0051234,GO:0055085,GO:0071702,GO:0071944	-	ko:K02746,ko:K02795,ko:K11196	ko00051,ko00052,ko00520,ko01100,ko02060,map00051,map00052,map00520,map01100,map02060	M00276,M00277,M00304	R02630,R03232,R08366	RC00017,RC03206	ko00000,ko00001,ko00002,ko02000	4.A.6.1,4.A.6.1.2,4.A.6.1.4	-	-	EII-Sor
ABS995_03810	224308.BSU27060	3.63e-105	304.0	COG3444@1|root,COG3444@2|Bacteria,1TQJ4@1239|Firmicutes,4H9Z8@91061|Bacilli,1ZDQ9@1386|Bacillus	91061|Bacilli	G	PTS system mannose fructose sorbose family	ptnA	-	2.7.1.191,2.7.1.202	ko:K02793,ko:K02794,ko:K11195	ko00051,ko00520,ko01100,ko02060,map00051,map00520,map01100,map02060	M00276,M00304	R02630,R03232	RC00017,RC03206	ko00000,ko00001,ko00002,ko01000,ko02000	4.A.6.1,4.A.6.1.2	-	-	EIIA-man,PTSIIB_sorb
ABS995_03815	224308.BSU27070	1.73e-93	273.0	COG2893@1|root,COG2893@2|Bacteria,1VB2D@1239|Firmicutes,4HMGK@91061|Bacilli,1ZN60@1386|Bacillus	91061|Bacilli	G	PTS system fructose IIA component	levD	-	2.7.1.191,2.7.1.202	ko:K02793,ko:K02794,ko:K11194	ko00051,ko00520,ko01100,ko02060,map00051,map00520,map01100,map02060	M00276,M00304	R02630,R03232	RC00017,RC03206	ko00000,ko00001,ko00002,ko01000,ko02000	4.A.6.1,4.A.6.1.2	-	-	EIIA-man
ABS995_03820	224308.BSU27080	0.0	1759.0	COG1221@1|root,COG3933@1|root,COG1221@2|Bacteria,COG3933@2|Bacteria,1VSHE@1239|Firmicutes,4HB6T@91061|Bacilli,1ZCV2@1386|Bacillus	91061|Bacilli	K	PTS system fructose IIA component	levR	-	-	-	-	-	-	-	-	-	-	-	EIIA-man,PRD,Sigma54_activat
ABS995_03830	224308.BSU27090	0.0	871.0	COG1113@1|root,COG1113@2|Bacteria,1TP97@1239|Firmicutes,4H9QX@91061|Bacilli,1ZAQB@1386|Bacillus	91061|Bacilli	E	COG1113 Gamma-aminobutyrate permease and related permeases	aapA	-	-	ko:K03293,ko:K11737	-	-	-	-	ko00000,ko02000	2.A.3.1,2.A.3.1.7	-	-	AA_permease
ABS995_03835	224308.BSU27100	5.4e-135	384.0	COG1280@1|root,COG1280@2|Bacteria,1V22Q@1239|Firmicutes,4HGG7@91061|Bacilli,1ZFWG@1386|Bacillus	91061|Bacilli	E	LysE type translocator	yrhP	GO:0003333,GO:0003674,GO:0005215,GO:0005342,GO:0005575,GO:0005623,GO:0005886,GO:0006810,GO:0006811,GO:0006820,GO:0006865,GO:0008150,GO:0008509,GO:0008514,GO:0015075,GO:0015171,GO:0015318,GO:0015711,GO:0015849,GO:0016020,GO:0022857,GO:0034220,GO:0044464,GO:0046942,GO:0046943,GO:0051179,GO:0051234,GO:0055085,GO:0071702,GO:0071705,GO:0071944,GO:0098656,GO:1903825,GO:1905039	-	-	-	-	-	-	-	-	-	-	LysE
ABS995_03840	224308.BSU27110	8.04e-192	533.0	COG1378@1|root,COG1378@2|Bacteria,1TSY3@1239|Firmicutes,4HPSV@91061|Bacilli,1ZR3N@1386|Bacillus	91061|Bacilli	K	Archaeal transcriptional regulator TrmB	yrhO	-	-	-	-	-	-	-	-	-	-	-	Regulator_TrmB,TrmB
ABS995_03845	224308.BSU27120	3.9e-111	320.0	COG1595@1|root,COG1595@2|Bacteria,1V734@1239|Firmicutes,4HJX8@91061|Bacilli,1ZGIA@1386|Bacillus	91061|Bacilli	K	Belongs to the sigma-70 factor family. ECF subfamily	sigV	-	-	ko:K03088	-	-	-	-	ko00000,ko03021	-	-	-	Sigma70_r2,Sigma70_r4_2
ABS995_03850	224308.BSU27130	1.31e-186	520.0	2DBFK@1|root,2Z8Z7@2|Bacteria,1TQKG@1239|Firmicutes,4HDJX@91061|Bacilli,1ZDFG@1386|Bacillus	91061|Bacilli	S	Protein of unknown function (DUF3298)	rsiV	-	-	-	-	-	-	-	-	-	-	-	DUF3298,DUF4163,DUF4179
ABS995_03855	224308.BSU27140	0.0	1193.0	COG1835@1|root,COG2755@1|root,COG1835@2|Bacteria,COG2755@2|Bacteria,1TPTG@1239|Firmicutes,4HB7R@91061|Bacilli,1ZB6R@1386|Bacillus	91061|Bacilli	I	Acyltransferase family	oatA	GO:0000271,GO:0005575,GO:0005623,GO:0005886,GO:0005975,GO:0005976,GO:0006629,GO:0008150,GO:0008152,GO:0008610,GO:0008653,GO:0009058,GO:0009059,GO:0009103,GO:0009987,GO:0016020,GO:0016051,GO:0033692,GO:0034637,GO:0034645,GO:0043170,GO:0044237,GO:0044238,GO:0044249,GO:0044255,GO:0044260,GO:0044262,GO:0044264,GO:0044464,GO:0071704,GO:0071944,GO:1901135,GO:1901137,GO:1901576,GO:1903509	-	-	-	-	-	-	-	-	-	-	Acyl_transf_3
ABS995_03860	224308.BSU27150	3.01e-59	183.0	2E53A@1|root,32ZWE@2|Bacteria,1UPW8@1239|Firmicutes,4HNZR@91061|Bacilli,1ZSKD@1386|Bacillus	91061|Bacilli	S	YrhK-like protein	yrhK	-	-	-	-	-	-	-	-	-	-	-	YrhK
ABS995_03865	224308.BSU27160	0.0	2030.0	COG0369@1|root,COG2124@1|root,COG0369@2|Bacteria,COG2124@2|Bacteria,1TS1E@1239|Firmicutes,4HCWS@91061|Bacilli,1ZQAP@1386|Bacillus	91061|Bacilli	C	Belongs to the cytochrome P450 family	yrhJ	GO:0000166,GO:0003674,GO:0003824,GO:0003958,GO:0004497,GO:0005488,GO:0005504,GO:0005506,GO:0006082,GO:0006629,GO:0006631,GO:0008150,GO:0008152,GO:0008289,GO:0009987,GO:0010181,GO:0016491,GO:0016651,GO:0016653,GO:0016705,GO:0016712,GO:0019395,GO:0019752,GO:0020037,GO:0030258,GO:0031406,GO:0032553,GO:0032787,GO:0033293,GO:0034440,GO:0036094,GO:0043167,GO:0043168,GO:0043169,GO:0043177,GO:0043436,GO:…	1.14.14.1,1.6.2.4	ko:K14338	ko00071,ko00380,ko00627,ko01120,map00071,map00380,map00627,map01120	-	R03629,R04121,R05259	RC00046,RC01311	ko00000,ko00001,ko00199,ko01000	-	-	-	FAD_binding_1,Flavodoxin_1,NAD_binding_1,p450
ABS995_03870	224308.BSU27170	6.99e-130	369.0	COG1309@1|root,COG1309@2|Bacteria,1VHP8@1239|Firmicutes,4IPYC@91061|Bacilli,1ZREU@1386|Bacillus	91061|Bacilli	K	Tetracycline repressor, C-terminal all-alpha domain	-	GO:0000976,GO:0001067,GO:0003674,GO:0003676,GO:0003677,GO:0003690,GO:0003700,GO:0005488,GO:0005575,GO:0005622,GO:0005623,GO:0005737,GO:0005829,GO:0006355,GO:0008150,GO:0009889,GO:0010468,GO:0010556,GO:0019219,GO:0019222,GO:0031323,GO:0031326,GO:0043565,GO:0044212,GO:0044424,GO:0044444,GO:0044464,GO:0050789,GO:0050794,GO:0051171,GO:0051252,GO:0060255,GO:0065007,GO:0080090,GO:0097159,GO:0140110,GO:…	-	ko:K22106	-	-	-	-	ko00000,ko03000	-	-	-	TetR_C_10,TetR_N
ABS995_03875	224308.BSU27180	8.24e-113	325.0	COG0500@1|root,COG2226@2|Bacteria	2|Bacteria	Q	methyltransferase	yrhH	-	-	-	-	-	-	-	-	-	-	-	Methyltransf_11,Methyltransf_25
ABS995_03885	1178537.BA1_10431	3.27e-08	50.8	29T4S@1|root,30EBG@2|Bacteria,1UCCN@1239|Firmicutes,4INV1@91061|Bacilli,1ZNZI@1386|Bacillus	91061|Bacilli	S	Probable sporulation protein (Bac_small_yrzI)	-	-	-	-	-	-	-	-	-	-	-	-	Bac_small_YrzI
ABS995_03890	224308.BSU27200	7.66e-181	504.0	COG2116@1|root,COG2116@2|Bacteria,1TRTT@1239|Firmicutes,4HB22@91061|Bacilli,1ZC1K@1386|Bacillus	91061|Bacilli	P	Formate nitrite	yrhG	GO:0003674,GO:0005215,GO:0005342,GO:0005575,GO:0005623,GO:0005886,GO:0005887,GO:0006810,GO:0006811,GO:0006820,GO:0006855,GO:0008028,GO:0008150,GO:0008509,GO:0008514,GO:0015075,GO:0015238,GO:0015318,GO:0015499,GO:0015711,GO:0015718,GO:0015724,GO:0015849,GO:0015893,GO:0016020,GO:0016021,GO:0022857,GO:0031224,GO:0031226,GO:0034220,GO:0042221,GO:0042493,GO:0042891,GO:0042895,GO:0044425,GO:0044459,GO:…	-	ko:K21993	-	-	-	-	ko00000,ko02000	1.A.16.2	-	-	Form_Nir_trans
ABS995_03895	224308.BSU27210	1.04e-78	234.0	COG5609@1|root,COG5609@2|Bacteria,1V8MU@1239|Firmicutes,4HIS7@91061|Bacilli,1ZHGK@1386|Bacillus	91061|Bacilli	S	Uncharacterized conserved protein (DUF2294)	yrhF	-	-	-	-	-	-	-	-	-	-	-	DUF2294
ABS995_03900	224308.BSU27220	0.0	1967.0	COG3383@1|root,COG3383@2|Bacteria,1TT6D@1239|Firmicutes,4IS5E@91061|Bacilli,1ZS18@1386|Bacillus	91061|Bacilli	C	formate dehydrogenase (NAD+) activity	yjgC	GO:0003674,GO:0003824,GO:0003954,GO:0005488,GO:0008150,GO:0008152,GO:0016491,GO:0016651,GO:0048037,GO:0051536,GO:0051540,GO:0055114	1.17.1.9	ko:K00123	ko00630,ko00680,ko01100,ko01120,ko01200,map00630,map00680,map01100,map01120,map01200	-	R00519	RC02796	ko00000,ko00001,ko01000	-	-	-	Fer2_4,Fer4,Molybdop_Fe4S4,Molybdopterin,Molydop_binding,NADH-G_4Fe-4S_3
ABS995_03905	224308.BSU27230	4.09e-101	294.0	COG2427@1|root,COG2427@2|Bacteria,1V6Z7@1239|Firmicutes,4HIG1@91061|Bacilli,1ZHM2@1386|Bacillus	91061|Bacilli	S	Protein of unknown function (DUF1641)	yrhD	-	-	-	-	-	-	-	-	-	-	-	DUF1641
ABS995_03910	224308.BSU27240	5.48e-48	153.0	2E8M6@1|root,332YN@2|Bacteria,1VFSW@1239|Firmicutes,4HNHX@91061|Bacilli,1ZIGK@1386|Bacillus	91061|Bacilli	S	YrhC-like protein	yrhC	-	-	-	-	-	-	-	-	-	-	-	YrhC
ABS995_03915	224308.BSU27250	4.06e-267	732.0	COG0626@1|root,COG0626@2|Bacteria,1TPC7@1239|Firmicutes,4HAFQ@91061|Bacilli,1ZAR9@1386|Bacillus	91061|Bacilli	E	cystathionine	mccB	GO:0000096,GO:0000098,GO:0003674,GO:0003824,GO:0003962,GO:0004123,GO:0005575,GO:0005622,GO:0005623,GO:0005737,GO:0006082,GO:0006520,GO:0006790,GO:0006807,GO:0008150,GO:0008152,GO:0008284,GO:0009056,GO:0009063,GO:0009987,GO:0016054,GO:0016740,GO:0016765,GO:0016829,GO:0016846,GO:0019752,GO:0042127,GO:0043418,GO:0043436,GO:0044237,GO:0044238,GO:0044248,GO:0044273,GO:0044281,GO:0044282,GO:0044424,GO:…	4.4.1.1,4.4.1.2,4.4.1.8	ko:K01760,ko:K17217	ko00260,ko00270,ko00450,ko00920,ko01100,ko01110,ko01130,ko01230,map00260,map00270,map00450,map00920,map01100,map01110,map01130,map01230	M00017,M00609	R00782,R01001,R01283,R01286,R02408,R04941	RC00056,RC00069,RC00348,RC00382,RC00487,RC00488,RC00710,RC01245,RC02303,RC02814	ko00000,ko00001,ko00002,ko01000	-	-	iYO844.BSU27250	Cys_Met_Meta_PP
ABS995_03920	224308.BSU27260	7.55e-213	588.0	COG0031@1|root,COG0031@2|Bacteria,1TP30@1239|Firmicutes,4HAMU@91061|Bacilli,1ZD93@1386|Bacillus	91061|Bacilli	E	Cysteine synthase	mccA	GO:0000096,GO:0000097,GO:0003674,GO:0003824,GO:0004122,GO:0004124,GO:0005488,GO:0005575,GO:0005622,GO:0005623,GO:0005737,GO:0006082,GO:0006520,GO:0006534,GO:0006535,GO:0006563,GO:0006790,GO:0006807,GO:0008144,GO:0008150,GO:0008152,GO:0008284,GO:0008652,GO:0009058,GO:0009069,GO:0009070,GO:0009987,GO:0016053,GO:0016740,GO:0016765,GO:0016829,GO:0016835,GO:0016836,GO:0016846,GO:0019344,GO:0019752,GO:…	2.5.1.134,2.5.1.47	ko:K01738,ko:K17216	ko00270,ko00920,ko01100,ko01110,ko01120,ko01130,ko01200,ko01230,map00270,map00920,map01100,map01110,map01120,map01130,map01200,map01230	M00021,M00609	R00897,R03601,R04859,R10305	RC00020,RC00069,RC02814,RC02821	ko00000,ko00001,ko00002,ko01000	-	-	iSB619.SA_RS02385	PALP
ABS995_03925	1051501.AYTL01000030_gene2803	7.08e-157	441.0	COG0775@1|root,COG0775@2|Bacteria,1U7WK@1239|Firmicutes,4HB8K@91061|Bacilli,1ZB7T@1386|Bacillus	91061|Bacilli	E	Catalyzes the irreversible cleavage of the glycosidic bond in both 5'-methylthioadenosine (MTA) and S- adenosylhomocysteine (SAH AdoHcy) to adenine and the corresponding thioribose, 5'-methylthioribose and S-ribosylhomocysteine, respectively	mtnN	-	3.2.2.9	ko:K01243	ko00270,ko01100,ko01230,map00270,map01100,map01230	M00034,M00609	R00194,R01401	RC00063,RC00318	ko00000,ko00001,ko00002,ko01000	-	-	-	PNP_UDP_1
ABS995_03930	224308.BSU27280	2.61e-148	417.0	COG0500@1|root,COG2226@2|Bacteria,1V3T6@1239|Firmicutes,4HHF1@91061|Bacilli,1ZFN7@1386|Bacillus	91061|Bacilli	Q	Could be a S-adenosyl-L-methionine-dependent methyltransferase	yrrT	GO:0003674,GO:0003824,GO:0005575,GO:0005622,GO:0005623,GO:0005737,GO:0008150,GO:0008152,GO:0008168,GO:0008757,GO:0016740,GO:0016741,GO:0032259,GO:0044424,GO:0044464	-	ko:K17462	ko00270,ko01100,ko01230,map00270,map01100,map01230	M00609	R10404	RC00003	ko00000,ko00001,ko00002,ko01000	-	-	-	Methyltransf_11,Methyltransf_23,Methyltransf_25
ABS995_03935	224308.BSU27290	2.01e-35	120.0	2E6WR@1|root,331G7@2|Bacteria,1VHCS@1239|Firmicutes,4HQVN@91061|Bacilli,1ZIT5@1386|Bacillus	91061|Bacilli	S	Protein of unknown function (DUF2536)	yrzA	-	-	-	-	-	-	-	-	-	-	-	DUF2536
ABS995_03940	1051501.AYTL01000030_gene2806	1.52e-97	291.0	2BJ57@1|root,32DEE@2|Bacteria,1V93H@1239|Firmicutes,4HN71@91061|Bacilli,1ZH00@1386|Bacillus	91061|Bacilli	S	Protein of unknown function (DUF1510)	yrrS	-	-	-	-	-	-	-	-	-	-	-	DUF1510
ABS995_03945	224308.BSU27310	0.0	1118.0	COG0768@1|root,COG0768@2|Bacteria,1TQKI@1239|Firmicutes,4HC5S@91061|Bacilli,1ZBDB@1386|Bacillus	91061|Bacilli	M	Penicillin-binding Protein	pbpI	-	-	ko:K21468	-	-	-	-	ko00000,ko01011	-	-	-	PBP_dimer,Transpeptidase
ABS995_03950	224308.BSU27320	3.97e-102	296.0	COG0782@1|root,COG0782@2|Bacteria,1V44S@1239|Firmicutes,4HGZU@91061|Bacilli,1ZFQI@1386|Bacillus	91061|Bacilli	K	Necessary for efficient RNA polymerase transcription elongation past template-encoded arresting sites. The arresting sites in DNA have the property of trapping a certain fraction of elongating RNA polymerases that pass through, resulting in locked ternary complexes. Cleavage of the nascent transcript by cleavage factors such as GreA or GreB allows the resumption of elongation from the new 3'termi…	greA	GO:0006139,GO:0006351,GO:0006354,GO:0006725,GO:0006807,GO:0008150,GO:0008152,GO:0009058,GO:0009059,GO:0009987,GO:0010467,GO:0016070,GO:0018130,GO:0019438,GO:0032774,GO:0034641,GO:0034645,GO:0034654,GO:0043170,GO:0044237,GO:0044238,GO:0044249,GO:0044260,GO:0044271,GO:0046483,GO:0071704,GO:0090304,GO:0097659,GO:1901360,GO:1901362,GO:1901576	-	ko:K03624	-	-	-	-	ko00000,ko03021	-	-	-	GreA_GreB,GreA_GreB_N
ABS995_03955	224308.BSU27330	4.51e-148	417.0	COG0572@1|root,COG0572@2|Bacteria,1TQ4V@1239|Firmicutes,4HAVR@91061|Bacilli,1ZB2B@1386|Bacillus	91061|Bacilli	F	Cytidine monophosphokinase	udk	GO:0003674,GO:0003824,GO:0004849,GO:0005575,GO:0005622,GO:0005623,GO:0005737,GO:0005829,GO:0006139,GO:0006206,GO:0006213,GO:0006220,GO:0006221,GO:0006222,GO:0006725,GO:0006753,GO:0006793,GO:0006796,GO:0006807,GO:0008150,GO:0008152,GO:0008655,GO:0009058,GO:0009112,GO:0009116,GO:0009117,GO:0009119,GO:0009123,GO:0009124,GO:0009129,GO:0009130,GO:0009156,GO:0009161,GO:0009163,GO:0009165,GO:0009173,GO:…	2.7.1.48	ko:K00876	ko00240,ko00983,ko01100,map00240,map00983,map01100	-	R00513,R00516,R00517,R00962,R00964,R00967,R00968,R00970,R01548,R01549,R01880,R02091,R02096,R02097,R02327,R02332,R02371,R02372,R08232	RC00002,RC00017	ko00000,ko00001,ko01000	-	-	-	PRK
ABS995_03960	224308.BSU27340	2.67e-312	850.0	COG0826@1|root,COG0826@2|Bacteria,1TPRE@1239|Firmicutes,4HBEG@91061|Bacilli,1ZC7K@1386|Bacillus	91061|Bacilli	O	COG0826 Collagenase and related proteases	yrrO	-	-	ko:K08303	ko05120,map05120	-	-	-	ko00000,ko00001,ko01000,ko01002	-	-	-	Peptidase_U32,Peptidase_U32_C
ABS995_03965	224308.BSU27350	1.22e-219	606.0	COG0826@1|root,COG0826@2|Bacteria,1TQIZ@1239|Firmicutes,4HA2T@91061|Bacilli,1ZAXB@1386|Bacillus	91061|Bacilli	O	Peptidase U32	yrrN	-	-	ko:K08303	ko05120,map05120	-	-	-	ko00000,ko00001,ko01000,ko01002	-	-	-	Peptidase_U32
ABS995_03970	224308.BSU27360	9.06e-151	424.0	COG4122@1|root,COG4122@2|Bacteria,1UF4M@1239|Firmicutes,4HE9E@91061|Bacilli,1ZFK8@1386|Bacillus	91061|Bacilli	S	O-methyltransferase	yrrM	-	2.1.1.104	ko:K00588	ko00360,ko00940,ko00941,ko00945,ko01100,ko01110,map00360,map00940,map00941,map00945,map01100,map01110	M00039,M00350	R01942,R06578	RC00003,RC00392	ko00000,ko00001,ko00002,ko01000	-	-	-	Methyltransf_3
ABS995_03975	224308.BSU27370	3.27e-236	652.0	COG1559@1|root,COG1559@2|Bacteria,1TS48@1239|Firmicutes,4HAUV@91061|Bacilli,1ZC44@1386|Bacillus	91061|Bacilli	S	Functions as a peptidoglycan terminase that cleaves nascent peptidoglycan strands endolytically to terminate their elongation	mltG	-	-	ko:K07082	-	-	-	-	ko00000	-	-	-	YceG
ABS995_03980	224308.BSU27380	2.42e-59	183.0	COG3906@1|root,COG3906@2|Bacteria,1VAPW@1239|Firmicutes,4HKV7@91061|Bacilli,1ZI20@1386|Bacillus	91061|Bacilli	S	Belongs to the UPF0473 family	yrzB	-	-	-	-	-	-	-	-	-	-	-	DUF1292
ABS995_03985	224308.BSU27390	2.24e-92	270.0	COG0816@1|root,COG0816@2|Bacteria,1V6ER@1239|Firmicutes,4HH04@91061|Bacilli,1ZG6Y@1386|Bacillus	91061|Bacilli	L	Could be a nuclease involved in processing of the 5'-end of pre-16S rRNA	yrrK	GO:0000966,GO:0000967,GO:0005575,GO:0005622,GO:0005623,GO:0005737,GO:0005829,GO:0006139,GO:0006364,GO:0006396,GO:0006725,GO:0006807,GO:0008150,GO:0008152,GO:0009987,GO:0010467,GO:0016070,GO:0016072,GO:0022613,GO:0034470,GO:0034471,GO:0034641,GO:0034660,GO:0042254,GO:0043170,GO:0044085,GO:0044237,GO:0044238,GO:0044424,GO:0044444,GO:0044464,GO:0046483,GO:0071704,GO:0071840,GO:0090304,GO:1901360	-	ko:K07447	-	-	-	-	ko00000,ko01000	-	-	-	RuvX
ABS995_03990	720555.BATR1942_11415	6.37e-55	171.0	COG4472@1|root,COG4472@2|Bacteria,1VAC4@1239|Firmicutes,4HKD0@91061|Bacilli,1ZHU7@1386|Bacillus	91061|Bacilli	S	Belongs to the UPF0297 family	yrzL	-	-	-	-	-	-	-	-	-	-	-	DUF965
ABS995_03995	224308.BSU27410	0.0	1697.0	COG0013@1|root,COG0013@2|Bacteria,1TPK6@1239|Firmicutes,4H9XC@91061|Bacilli,1ZB9E@1386|Bacillus	91061|Bacilli	J	Catalyzes the attachment of alanine to tRNA(Ala) in a two-step reaction alanine is first activated by ATP to form Ala- AMP and then transferred to the acceptor end of tRNA(Ala). Also edits incorrectly charged Ser-tRNA(Ala) and Gly-tRNA(Ala) via its editing domain	alaS	GO:0003674,GO:0003824,GO:0004812,GO:0004813,GO:0005488,GO:0005575,GO:0005622,GO:0005623,GO:0005737,GO:0005829,GO:0006082,GO:0006139,GO:0006396,GO:0006399,GO:0006400,GO:0006412,GO:0006418,GO:0006419,GO:0006518,GO:0006520,GO:0006725,GO:0006807,GO:0008033,GO:0008150,GO:0008152,GO:0009058,GO:0009059,GO:0009451,GO:0009987,GO:0010467,GO:0016070,GO:0016597,GO:0016874,GO:0016875,GO:0019538,GO:0019752,GO:…	6.1.1.7	ko:K01872	ko00970,map00970	M00359,M00360	R03038	RC00055,RC00523	ko00000,ko00001,ko00002,ko01000,ko01007,ko03016	-	-	-	DHHA1,tRNA-synt_2c,tRNA_SAD
ABS995_04000	224308.BSU27420	2.31e-237	654.0	COG0628@1|root,COG0628@2|Bacteria,1TQ84@1239|Firmicutes,4H9SR@91061|Bacilli,1ZBGE@1386|Bacillus	91061|Bacilli	S	AI-2E family transporter	yrrI	GO:0003674,GO:0005215,GO:0005575,GO:0005623,GO:0005886,GO:0005887,GO:0006810,GO:0008150,GO:0016020,GO:0016021,GO:0031224,GO:0031226,GO:0044425,GO:0044459,GO:0044464,GO:0051179,GO:0051234,GO:0055085,GO:0071944	-	-	-	-	-	-	-	-	-	-	AI-2E_transport
ABS995_04010	279010.BL05285	1.87e-12	61.2	2BGYN@1|root,32AYR@2|Bacteria,1UB24@1239|Firmicutes,4IMF0@91061|Bacilli,1ZJZY@1386|Bacillus	91061|Bacilli	S	Protein of unknown function (DUF3918)	-	-	-	-	-	-	-	-	-	-	-	-	DUF3918
ABS995_04015	224308.BSU27469	1.19e-41	136.0	2E4YS@1|root,32ZSJ@2|Bacteria,1VEX3@1239|Firmicutes,4HNZ8@91061|Bacilli,1ZIT3@1386|Bacillus	91061|Bacilli	-	-	yrzR	-	-	-	-	-	-	-	-	-	-	-	-
ABS995_04020	224308.BSU27470	2.06e-119	341.0	COG3881@1|root,COG3881@2|Bacteria,1VEG9@1239|Firmicutes,4HPBU@91061|Bacilli,1ZH8E@1386|Bacillus	91061|Bacilli	S	protein conserved in bacteria	yrrD	-	-	-	-	-	-	-	-	-	-	-	PRC
ABS995_04025	224308.BSU27480	0.0	1546.0	COG0507@1|root,COG0507@2|Bacteria,1TPZH@1239|Firmicutes,4HATQ@91061|Bacilli,1ZAYS@1386|Bacillus	91061|Bacilli	L	DNA-dependent ATPase and ATP-dependent 5'-3' DNA helicase. Has no activity on blunt DNA or DNA with 3'-overhangs, requires at least 10 bases of 5'-ssDNA for helicase activity	recD2	-	3.1.11.5	ko:K03581	ko03440,map03440	-	-	-	ko00000,ko00001,ko01000,ko03400	-	-	-	AAA_30,HHH_4,HHH_5,UvrD_C_2
ABS995_04030	1051501.AYTL01000030_gene2822	6.98e-16	80.5	COG0457@1|root,COG0457@2|Bacteria,1V1HX@1239|Firmicutes,4HG5V@91061|Bacilli,1ZCPW@1386|Bacillus	91061|Bacilli	S	COG0457 FOG TPR repeat	yrrB	-	-	-	-	-	-	-	-	-	-	-	TPR_1,TPR_16,TPR_2,TPR_6,TPR_8
ABS995_04035	224308.BSU27500	5.64e-279	761.0	COG0482@1|root,COG0482@2|Bacteria,1TPIZ@1239|Firmicutes,4HBJ6@91061|Bacilli,1ZBWQ@1386|Bacillus	91061|Bacilli	J	Catalyzes the 2-thiolation of uridine at the wobble position (U34) of tRNA, leading to the formation of s(2)U34	mnmA	GO:0002097,GO:0002098,GO:0002143,GO:0006139,GO:0006396,GO:0006399,GO:0006400,GO:0006725,GO:0006807,GO:0008033,GO:0008150,GO:0008152,GO:0009451,GO:0009987,GO:0010467,GO:0016070,GO:0034227,GO:0034470,GO:0034641,GO:0034660,GO:0043170,GO:0043412,GO:0044237,GO:0044238,GO:0046483,GO:0071704,GO:0090304,GO:1901360	2.8.1.13	ko:K00566	ko04122,map04122	-	R08700	RC02313,RC02315	ko00000,ko00001,ko01000,ko03016	-	-	-	tRNA_Me_trans
ABS995_04040	224308.BSU27510	2.85e-265	727.0	COG1104@1|root,COG1104@2|Bacteria,1TP21@1239|Firmicutes,4HA6H@91061|Bacilli,1ZB1B@1386|Bacillus	91061|Bacilli	E	Cysteine desulfurase	iscS	-	2.8.1.7	ko:K04487	ko00730,ko01100,ko04122,map00730,map01100,map04122	-	R07460,R11528,R11529	RC01789,RC02313	ko00000,ko00001,ko01000,ko02048,ko03016,ko03029	-	-	-	Aminotran_5
ABS995_04045	224308.BSU27520	2.24e-92	270.0	COG1959@1|root,COG1959@2|Bacteria,1V3QB@1239|Firmicutes,4HHCF@91061|Bacilli,1ZFKT@1386|Bacillus	91061|Bacilli	K	Transcriptional regulator	cymR	GO:0001047,GO:0001067,GO:0003674,GO:0003676,GO:0003677,GO:0005488,GO:0005515,GO:0005575,GO:0008150,GO:0009987,GO:0016043,GO:0022607,GO:0032991,GO:0032993,GO:0042802,GO:0042803,GO:0043933,GO:0044085,GO:0044212,GO:0046983,GO:0051259,GO:0051260,GO:0051262,GO:0051289,GO:0051291,GO:0065003,GO:0071840,GO:0097159,GO:1901363	-	ko:K17472	-	-	-	-	ko00000,ko03000	-	-	-	Rrf2
ABS995_04050	224308.BSU27530	9.5e-301	820.0	COG2256@1|root,COG2256@2|Bacteria,1TPVV@1239|Firmicutes,4HAIS@91061|Bacilli,1ZBCW@1386|Bacillus	91061|Bacilli	L	COG2256 ATPase related to the helicase subunit of the Holliday junction resolvase	rarA	-	-	ko:K07478	-	-	-	-	ko00000	-	-	-	AAA,AAA_assoc_2,MgsA_C,RuvB_N
ABS995_04055	224308.BSU27540	5.18e-173	483.0	COG1179@1|root,COG1179@2|Bacteria,1TQ7A@1239|Firmicutes,4H9KZ@91061|Bacilli,1ZBGG@1386|Bacillus	91061|Bacilli	H	COG1179 Dinucleotide-utilizing enzymes involved in molybdopterin and thiamine biosynthesis family 1	yrvM	GO:0003674,GO:0003824,GO:0006139,GO:0006396,GO:0006399,GO:0006400,GO:0006725,GO:0006807,GO:0008033,GO:0008150,GO:0008152,GO:0009451,GO:0009987,GO:0010467,GO:0016070,GO:0016829,GO:0016835,GO:0016836,GO:0034470,GO:0034641,GO:0034660,GO:0043170,GO:0043412,GO:0044237,GO:0044238,GO:0046483,GO:0061503,GO:0061504,GO:0071704,GO:0090304,GO:0140098,GO:0140101,GO:1901360	-	ko:K22132	-	-	-	-	ko00000,ko03016	-	-	-	ThiF
ABS995_04065	224308.BSU27550	0.0	1149.0	COG0173@1|root,COG0173@2|Bacteria,1TPCN@1239|Firmicutes,4HACD@91061|Bacilli,1ZBXI@1386|Bacillus	91061|Bacilli	J	Aspartyl-tRNA synthetase with relaxed tRNA specificity since it is able to aspartylate not only its cognate tRNA(Asp) but also tRNA(Asn). Reaction proceeds in two steps L-aspartate is first activated by ATP to form Asp-AMP and then transferred to the acceptor end of tRNA(Asp Asn)	aspS	-	6.1.1.12	ko:K01876	ko00970,map00970	M00359,M00360	R05577	RC00055,RC00523	ko00000,ko00001,ko00002,ko01000,ko01007,ko03016,ko03029	-	-	-	GAD,tRNA-synt_2,tRNA_anti-codon
ABS995_04070	224308.BSU27560	4.97e-309	842.0	COG0124@1|root,COG0124@2|Bacteria,1TP3D@1239|Firmicutes,4HAM2@91061|Bacilli,1ZBXR@1386|Bacillus	91061|Bacilli	J	histidyl-tRNA synthetase	hisS	-	6.1.1.21	ko:K01892	ko00970,map00970	M00359,M00360	R03655	RC00055,RC00523	ko00000,ko00001,ko00002,ko01000,ko01007,ko03016	-	-	-	HGTP_anticodon,tRNA-synt_2b,tRNA-synt_His
ABS995_04080	224308.BSU27580	0.0	915.0	COG0860@1|root,COG3103@1|root,COG0860@2|Bacteria,COG3103@2|Bacteria,COG4991@2|Bacteria,1UYPW@1239|Firmicutes,4HBVT@91061|Bacilli,1ZDI1@1386|Bacillus	91061|Bacilli	M	COG3103 SH3 domain protein	lytH	GO:0005575,GO:0005623,GO:0030288,GO:0030313,GO:0031975,GO:0042597,GO:0044464	3.5.1.28	ko:K01448	ko01503,map01503	M00727	R04112	RC00064,RC00141	ko00000,ko00001,ko00002,ko01000,ko01011,ko03036	-	-	-	Amidase_3,SH3_3
ABS995_04085	1051501.AYTL01000030_gene2832	3.34e-91	268.0	COG1490@1|root,COG1490@2|Bacteria,1V6GH@1239|Firmicutes,4HINN@91061|Bacilli,1ZG82@1386|Bacillus	91061|Bacilli	J	rejects L-amino acids rather than detecting D-amino acids in the active site. By recycling D-aminoacyl-tRNA to D-amino acids and free tRNA molecules, this enzyme counteracts the toxicity associated with the formation of D-aminoacyl-tRNA entities in vivo and helps enforce protein L-homochirality	dtd	GO:0002161,GO:0003674,GO:0003824,GO:0005575,GO:0005622,GO:0005623,GO:0005737,GO:0006139,GO:0006399,GO:0006450,GO:0006725,GO:0006807,GO:0008150,GO:0008152,GO:0009987,GO:0016070,GO:0016787,GO:0016788,GO:0034641,GO:0034660,GO:0043170,GO:0044237,GO:0044238,GO:0044424,GO:0044464,GO:0046483,GO:0051499,GO:0051500,GO:0052689,GO:0065007,GO:0065008,GO:0071704,GO:0090304,GO:0106074,GO:0140098,GO:0140101,GO:…	-	ko:K07560	-	-	-	-	ko00000,ko01000,ko03016	-	-	-	Tyr_Deacylase
ABS995_04090	224308.BSU27600	0.0	1420.0	COG0317@1|root,COG0317@2|Bacteria,1TNYZ@1239|Firmicutes,4HBX7@91061|Bacilli,1ZBN6@1386|Bacillus	91061|Bacilli	KT	In eubacteria ppGpp (guanosine 3'-diphosphate 5-' diphosphate) is a mediator of the stringent response that coordinates a variety of cellular activities in response to changes in nutritional abundance	relA	GO:0003674,GO:0003824,GO:0005575,GO:0005618,GO:0005623,GO:0005886,GO:0006139,GO:0006163,GO:0006725,GO:0006753,GO:0006793,GO:0006796,GO:0006807,GO:0006950,GO:0008150,GO:0008152,GO:0008728,GO:0008893,GO:0009116,GO:0009117,GO:0009119,GO:0009150,GO:0009259,GO:0009605,GO:0009987,GO:0009991,GO:0015969,GO:0016020,GO:0016740,GO:0016772,GO:0016778,GO:0016787,GO:0016788,GO:0016794,GO:0019637,GO:0019693,GO:…	2.7.6.5	ko:K00951	ko00230,map00230	-	R00429	RC00002,RC00078	ko00000,ko00001,ko01000	-	-	iYO844.BSU27600	ACT_4,HD_4,RelA_SpoT,TGS
ABS995_04095	224308.BSU27610	7.25e-118	337.0	COG0503@1|root,COG0503@2|Bacteria,1V1BV@1239|Firmicutes,4HFUA@91061|Bacilli,1ZD01@1386|Bacillus	91061|Bacilli	F	Catalyzes a salvage reaction resulting in the formation of AMP, that is energically less costly than de novo synthesis	apt	GO:0003674,GO:0003824,GO:0003999,GO:0005575,GO:0005622,GO:0005623,GO:0005737,GO:0006139,GO:0006144,GO:0006168,GO:0006725,GO:0006807,GO:0008150,GO:0008152,GO:0009058,GO:0009112,GO:0009113,GO:0009987,GO:0016740,GO:0016757,GO:0016763,GO:0018130,GO:0019438,GO:0034641,GO:0034654,GO:0042440,GO:0043094,GO:0043096,GO:0043101,GO:0044237,GO:0044238,GO:0044249,GO:0044271,GO:0044281,GO:0044424,GO:0044464,GO:…	2.4.2.7	ko:K00759	ko00230,ko01100,map00230,map01100	-	R00190,R01229,R04378	RC00063	ko00000,ko00001,ko01000,ko04147	-	-	-	Pribosyltran
ABS995_04100	224308.BSU27620	0.0	1512.0	COG0608@1|root,COG4199@1|root,COG0608@2|Bacteria,COG4199@2|Bacteria,1TPXE@1239|Firmicutes,4H9UP@91061|Bacilli,1ZBAT@1386|Bacillus	91061|Bacilli	L	Single-stranded-DNA-specific exonuclease RecJ	recJ	-	-	ko:K07462	ko03410,ko03430,ko03440,map03410,map03430,map03440	-	-	-	ko00000,ko00001,ko01000,ko03400	-	-	-	DHH,DHHA1,ssDNA-exonuc_C
ABS995_04105	224308.BSU27630	5.09e-63	193.0	COG5416@1|root,COG5416@2|Bacteria,1VGMG@1239|Firmicutes,4HQ29@91061|Bacilli,1ZIY0@1386|Bacillus	91061|Bacilli	S	Lipopolysaccharide assembly protein A domain	yrvD	-	-	-	-	-	-	-	-	-	-	-	LapA_dom
ABS995_04110	224308.BSU27640	1.78e-102	298.0	COG0490@1|root,COG0490@2|Bacteria,1V544@1239|Firmicutes,4HI3A@91061|Bacilli,1ZGIQ@1386|Bacillus	91061|Bacilli	P	regulatory, ligand-binding protein related to C-terminal domains of K channels	trkA1	-	-	ko:K07228	-	-	-	-	ko00000	-	-	-	TrkA_C
ABS995_04115	224308.BSU27650	0.0	1339.0	COG0341@1|root,COG0342@1|root,COG0341@2|Bacteria,COG0342@2|Bacteria,1TQVT@1239|Firmicutes,4HB6K@91061|Bacilli,1ZBS9@1386|Bacillus	91061|Bacilli	U	Part of the Sec protein translocase complex. Interacts with the SecYEG preprotein conducting channel. SecDF uses the proton motive force (PMF) to complete protein translocation after the ATP-dependent function of SecA	secD	GO:0005575,GO:0005623,GO:0005886,GO:0005887,GO:0006810,GO:0008104,GO:0008150,GO:0015031,GO:0015833,GO:0016020,GO:0016021,GO:0031224,GO:0031226,GO:0033036,GO:0042886,GO:0044425,GO:0044459,GO:0044464,GO:0045184,GO:0051179,GO:0051234,GO:0071702,GO:0071705,GO:0071944	-	ko:K03072,ko:K12257	ko02024,ko03060,ko03070,map02024,map03060,map03070	M00335	-	-	ko00000,ko00001,ko00002,ko02044	2.A.6.4,3.A.5.2,3.A.5.7	-	-	SecD_SecF,Sec_GG
ABS995_04120	224308.BSU27660	2.64e-63	193.0	2E6NG@1|root,3318Y@2|Bacteria,1VHES@1239|Firmicutes,4HP4D@91061|Bacilli,1ZJ02@1386|Bacillus	91061|Bacilli	S	Post-transcriptional regulator	yrzD	-	-	-	-	-	-	-	-	-	-	-	Post_transc_reg
ABS995_04125	224308.BSU27670	0.0	917.0	COG2244@1|root,COG2244@2|Bacteria,1TNYX@1239|Firmicutes,4HAB7@91061|Bacilli,1ZDHC@1386|Bacillus	91061|Bacilli	S	COG2244 Membrane protein involved in the export of O-antigen and teichoic acid	spoVB	-	-	ko:K06409	-	-	-	-	ko00000,ko02000	2.A.66.2.14	-	-	Polysacc_synt,Polysacc_synt_C
ABS995_04130	224308.BSU27680	2.09e-136	388.0	COG2323@1|root,COG2323@2|Bacteria,1V3NW@1239|Firmicutes,4HHEY@91061|Bacilli,1ZDIR@1386|Bacillus	91061|Bacilli	S	membrane	yrbG	-	-	-	-	-	-	-	-	-	-	-	DUF421
ABS995_04135	224308.BSU27690	3.14e-81	242.0	2E8Q1@1|root,33314@2|Bacteria,1VFPE@1239|Firmicutes,4HPJ2@91061|Bacilli,1ZHSS@1386|Bacillus	91061|Bacilli	S	Protein of unknown function (DUF3792)	yrzE	-	-	-	-	-	-	-	-	-	-	-	DUF3792
ABS995_04140	224308.BSU27700	1.02e-51	163.0	COG1862@1|root,COG1862@2|Bacteria,1VEMC@1239|Firmicutes,4HNK0@91061|Bacilli,1ZHST@1386|Bacillus	91061|Bacilli	U	Preprotein translocase subunit YajC	yajC	-	-	ko:K03210	ko02024,ko03060,ko03070,map02024,map03060,map03070	M00335	-	-	ko00000,ko00001,ko00002,ko02044	3.A.5.1,3.A.5.2	-	-	YajC
ABS995_04145	224308.BSU27710	1.85e-289	788.0	COG0343@1|root,COG0343@2|Bacteria,1TNZ4@1239|Firmicutes,4HCNM@91061|Bacilli,1ZBFJ@1386|Bacillus	91061|Bacilli	F	Catalyzes the base-exchange of a guanine (G) residue with the queuine precursor 7-aminomethyl-7-deazaguanine (PreQ1) at position 34 (anticodon wobble position) in tRNAs with GU(N) anticodons (tRNA-Asp, -Asn, -His and -Tyr). Catalysis occurs through a double-displacement mechanism. The nucleophile active site attacks the C1' of nucleotide 34 to detach the guanine base from the RNA, forming a coval…	tgt	GO:0005575,GO:0005622,GO:0005623,GO:0005737,GO:0006139,GO:0006725,GO:0006807,GO:0008150,GO:0008152,GO:0008616,GO:0009058,GO:0009116,GO:0009119,GO:0009163,GO:0009987,GO:0018130,GO:0019438,GO:0034404,GO:0034641,GO:0034654,GO:0042455,GO:0044237,GO:0044238,GO:0044249,GO:0044271,GO:0044281,GO:0044283,GO:0044424,GO:0044464,GO:0046116,GO:0046483,GO:0055086,GO:0071704,GO:1901135,GO:1901137,GO:1901360,GO:…	2.4.2.29	ko:K00773	-	-	R03789,R10209	RC00063	ko00000,ko01000,ko03016	-	-	-	TGT
ABS995_04150	224308.BSU27720	5.79e-246	675.0	COG0809@1|root,COG0809@2|Bacteria,1TPKD@1239|Firmicutes,4H9PT@91061|Bacilli,1ZB71@1386|Bacillus	91061|Bacilli	J	Transfers and isomerizes the ribose moiety from AdoMet to the 7-aminomethyl group of 7-deazaguanine (preQ1-tRNA) to give epoxyqueuosine (oQ-tRNA)	queA	GO:0002097,GO:0002099,GO:0003674,GO:0003824,GO:0006139,GO:0006396,GO:0006399,GO:0006400,GO:0006725,GO:0006807,GO:0008033,GO:0008150,GO:0008152,GO:0008616,GO:0009058,GO:0009116,GO:0009119,GO:0009163,GO:0009451,GO:0009987,GO:0010467,GO:0016070,GO:0016740,GO:0016853,GO:0018130,GO:0019438,GO:0034404,GO:0034470,GO:0034641,GO:0034654,GO:0034660,GO:0042455,GO:0043170,GO:0043412,GO:0044237,GO:0044238,GO:…	2.4.99.17	ko:K07568	-	-	-	-	ko00000,ko01000,ko03016	-	-	-	Queuosine_synth
ABS995_04155	720555.BATR1942_11595	5.66e-28	102.0	2DNS1@1|root,32YVX@2|Bacteria,1VEGC@1239|Firmicutes,4HPC6@91061|Bacilli,1ZJ6M@1386|Bacillus	91061|Bacilli	S	Protein of unknown function (DUF2905)	yrzS	-	-	-	-	-	-	-	-	-	-	-	DUF2905
ABS995_04160	224308.BSU27730	1.19e-234	646.0	COG2255@1|root,COG2255@2|Bacteria,1TR47@1239|Firmicutes,4HBMW@91061|Bacilli,1ZC5A@1386|Bacillus	91061|Bacilli	L	The RuvA-RuvB complex in the presence of ATP renatures cruciform structure in supercoiled DNA with palindromic sequence, indicating that it may promote strand exchange reactions in homologous recombination. RuvAB is a helicase that mediates the Holliday junction migration by localized denaturation and reannealing	ruvB	-	3.6.4.12	ko:K03551	ko03440,map03440	-	-	-	ko00000,ko00001,ko01000,ko03400	-	-	-	RuvB_C,RuvB_N
ABS995_04165	224308.BSU27740	1.64e-136	387.0	COG0632@1|root,COG0632@2|Bacteria,1V3KF@1239|Firmicutes,4HHI5@91061|Bacilli,1ZBJT@1386|Bacillus	91061|Bacilli	L	The RuvA-RuvB complex in the presence of ATP renatures cruciform structure in supercoiled DNA with palindromic sequence, indicating that it may promote strand exchange reactions in homologous recombination. RuvAB is a helicase that mediates the Holliday junction migration by localized denaturation and reannealing. RuvA stimulates, in the presence of DNA, the weak ATPase activity of RuvB	ruvA	-	3.6.4.12	ko:K03550	ko03440,map03440	-	-	-	ko00000,ko00001,ko01000,ko03400	-	-	-	HHH_5,RuvA_C,RuvA_N
ABS995_04170	224308.BSU27750	7.25e-118	337.0	2DGQY@1|root,32U7R@2|Bacteria,1V83A@1239|Firmicutes,4HKRI@91061|Bacilli,1ZH9Y@1386|Bacillus	91061|Bacilli	S	BofC C-terminal domain	bofC	-	-	ko:K06318	-	-	-	-	ko00000	-	-	-	BOFC_N,BofC_C
ABS995_04175	224308.BSU27760	0.0	868.0	COG0477@1|root,COG2814@2|Bacteria,1TRNB@1239|Firmicutes,4HCAI@91061|Bacilli,1ZCJH@1386|Bacillus	91061|Bacilli	EGP	the major facilitator superfamily	csbX	-	-	-	-	-	-	-	-	-	-	-	MFS_1
ABS995_04180	224308.BSU27770	9.93e-242	664.0	COG0673@1|root,COG0673@2|Bacteria,1TP83@1239|Firmicutes,4HAKY@91061|Bacilli,1ZBDM@1386|Bacillus	91061|Bacilli	S	Oxidoreductase family, NAD-binding Rossmann fold	idhA	-	1.1.1.18,1.1.1.369	ko:K00010	ko00521,ko00562,ko01100,ko01120,ko01130,map00521,map00562,map01100,map01120,map01130	-	R01183,R09951	RC00182	ko00000,ko00001,ko01000	-	-	-	GFO_IDH_MocA,GFO_IDH_MocA_C
ABS995_04185	224308.BSU27785	1.51e-148	418.0	COG2112@1|root,COG2112@2|Bacteria,1UIYE@1239|Firmicutes,4ISX4@91061|Bacilli,1ZF0H@1386|Bacillus	91061|Bacilli	T	serine threonine protein kinase	yrzF	-	-	-	-	-	-	-	-	-	-	-	Pkinase
ABS995_04195	1051501.AYTL01000030_gene2853	1.02e-67	205.0	2CJYE@1|root,32SB3@2|Bacteria,1VAGT@1239|Firmicutes,4HRVP@91061|Bacilli,1ZH9N@1386|Bacillus	91061|Bacilli	S	Family of unknown function (DUF5412)	-	-	-	-	-	-	-	-	-	-	-	-	DUF5412
ABS995_04200	224308.BSU27810	0.0	890.0	COG1115@1|root,COG1115@2|Bacteria,1TNZP@1239|Firmicutes,4H9SZ@91061|Bacilli,1ZAX7@1386|Bacillus	91061|Bacilli	E	Sodium alanine symporter	yrbD	GO:0005575,GO:0005623,GO:0005886,GO:0016020,GO:0044464,GO:0071944	-	ko:K03310	-	-	-	-	ko00000	2.A.25	-	-	Na_Ala_symp
ABS995_04205	224308.BSU27820	4.92e-155	437.0	COG0217@1|root,COG0217@2|Bacteria,1TPP5@1239|Firmicutes,4H9WJ@91061|Bacilli,1ZBN0@1386|Bacillus	91061|Bacilli	K	transcriptional regulatory protein	yebC	GO:0005575,GO:0005622,GO:0005623,GO:0005737,GO:0005829,GO:0044424,GO:0044444,GO:0044464	-	-	-	-	-	-	-	-	-	-	Transcrip_reg
ABS995_04210	720555.BATR1942_11680	1.24e-68	215.0	2C7CE@1|root,30872@2|Bacteria,1V67M@1239|Firmicutes,4HHGE@91061|Bacilli,1ZDZH@1386|Bacillus	91061|Bacilli	S	Sporulation lipoprotein YhcN/YlaJ (Spore_YhcN_YlaJ)	-	-	-	ko:K06345	-	-	-	-	ko00000	-	-	-	Spore_YhcN_YlaJ
ABS995_04215	224308.BSU27840	7.92e-204	572.0	COG1388@1|root,COG1388@2|Bacteria,1VETU@1239|Firmicutes,4HP2D@91061|Bacilli,1ZD0H@1386|Bacillus	91061|Bacilli	M	spore coat assembly protein SafA	safA	GO:0003674,GO:0005488,GO:0005515,GO:0019899,GO:0051117	-	ko:K06370	-	-	-	-	ko00000	-	-	-	LysM
ABS995_04220	224308.BSU27850	2.34e-265	726.0	COG0379@1|root,COG0379@2|Bacteria,1TP6R@1239|Firmicutes,4H9QG@91061|Bacilli,1ZAR3@1386|Bacillus	91061|Bacilli	H	Catalyzes the condensation of iminoaspartate with dihydroxyacetone phosphate to form quinolinate	nadA	GO:0003674,GO:0003824,GO:0005488,GO:0005575,GO:0005622,GO:0005623,GO:0005737,GO:0005829,GO:0006082,GO:0006139,GO:0006520,GO:0006531,GO:0006725,GO:0006732,GO:0006733,GO:0006753,GO:0006793,GO:0006796,GO:0006807,GO:0008150,GO:0008152,GO:0008987,GO:0009058,GO:0009066,GO:0009108,GO:0009117,GO:0009165,GO:0009435,GO:0009987,GO:0016053,GO:0017144,GO:0018130,GO:0019355,GO:0019359,GO:0019362,GO:0019363,GO:…	2.5.1.72	ko:K03517	ko00760,ko01100,map00760,map01100	M00115	R04292	RC01119	ko00000,ko00001,ko00002,ko01000	-	-	-	NadA
ABS995_04225	224308.BSU27860	3.93e-190	530.0	COG0157@1|root,COG0157@2|Bacteria,1TPQC@1239|Firmicutes,4HB46@91061|Bacilli,1ZBVN@1386|Bacillus	91061|Bacilli	H	Belongs to the NadC ModD family	nadC	GO:0003674,GO:0003824,GO:0004514,GO:0005575,GO:0005622,GO:0005623,GO:0005737,GO:0006082,GO:0006139,GO:0006725,GO:0006732,GO:0006733,GO:0006753,GO:0006793,GO:0006796,GO:0006807,GO:0008150,GO:0008152,GO:0009056,GO:0009058,GO:0009108,GO:0009117,GO:0009165,GO:0009435,GO:0009987,GO:0016054,GO:0016740,GO:0016757,GO:0016763,GO:0017144,GO:0018130,GO:0019359,GO:0019362,GO:0019363,GO:0019438,GO:0019637,GO:…	2.4.2.19	ko:K00767	ko00760,ko01100,map00760,map01100	M00115	R03348	RC02877	ko00000,ko00001,ko00002,ko01000	-	-	-	QRPTase_C,QRPTase_N
ABS995_04230	224308.BSU27870	0.0	991.0	COG0029@1|root,COG0029@2|Bacteria,1UHSP@1239|Firmicutes,4H9ZZ@91061|Bacilli,1ZBIE@1386|Bacillus	91061|Bacilli	H	Catalyzes the oxidation of L-aspartate to iminoaspartate	nadB	-	1.4.3.16	ko:K00278	ko00250,ko00760,ko01100,map00250,map00760,map01100	M00115	R00357,R00481	RC00006,RC02566	ko00000,ko00001,ko00002,ko01000	-	-	-	FAD_binding_2,Succ_DH_flav_C
ABS995_04235	224308.BSU27880	3.24e-272	746.0	COG1104@1|root,COG1104@2|Bacteria,1TPYU@1239|Firmicutes,4HA5J@91061|Bacilli,1ZCRY@1386|Bacillus	91061|Bacilli	E	Cysteine desulfurase	nifS	-	2.8.1.7	ko:K04487	ko00730,ko01100,ko04122,map00730,map01100,map04122	-	R07460,R11528,R11529	RC01789,RC02313	ko00000,ko00001,ko01000,ko02048,ko03016,ko03029	-	-	-	Aminotran_5
ABS995_04240	224308.BSU27890	3.8e-118	338.0	COG1827@1|root,COG1827@2|Bacteria,1V6EY@1239|Firmicutes,4HGYB@91061|Bacilli,1ZGFK@1386|Bacillus	91061|Bacilli	S	small molecule binding protein (contains 3H domain)	yrxA	-	-	ko:K07105	-	-	-	-	ko00000	-	-	-	3H,HTH_11
ABS995_04245	224308.BSU27900	3.46e-207	572.0	COG0077@1|root,COG0077@2|Bacteria,1TPDN@1239|Firmicutes,4HA96@91061|Bacilli,1ZAVW@1386|Bacillus	91061|Bacilli	E	Prephenate dehydratase	pheA	GO:0003674,GO:0003824,GO:0004664,GO:0005575,GO:0005622,GO:0005623,GO:0005737,GO:0006082,GO:0006520,GO:0006558,GO:0006725,GO:0006807,GO:0008150,GO:0008152,GO:0008652,GO:0009058,GO:0009072,GO:0009073,GO:0009094,GO:0009095,GO:0009987,GO:0016053,GO:0016829,GO:0016835,GO:0016836,GO:0017144,GO:0019438,GO:0019752,GO:0043436,GO:0044237,GO:0044238,GO:0044249,GO:0044281,GO:0044283,GO:0044424,GO:0044464,GO:…	4.2.1.51	ko:K04518	ko00400,ko01100,ko01110,ko01130,ko01230,map00400,map01100,map01110,map01130,map01230	M00024	R00691,R01373	RC00360	ko00000,ko00001,ko00002,ko01000	-	-	iYO844.BSU27900	ACT,PDT
ABS995_04250	224308.BSU27910	3.91e-95	278.0	COG4492@1|root,COG4492@2|Bacteria,1VAJ9@1239|Firmicutes,4HFRC@91061|Bacilli,1ZFNK@1386|Bacillus	91061|Bacilli	S	Belongs to the UPF0735 family	pheB	-	5.4.99.5	ko:K06209	ko00400,ko01100,ko01110,ko01130,ko01230,map00400,map01100,map01110,map01130,map01230	M00024,M00025	R01715	RC03116	ko00000,ko00001,ko00002,ko01000	-	-	iYO844.BSU27910	ACT,ACT_4
ABS995_04255	224308.BSU27920	1.08e-305	833.0	COG0536@1|root,COG0536@2|Bacteria,1TPX7@1239|Firmicutes,4H9P8@91061|Bacilli,1ZCM4@1386|Bacillus	91061|Bacilli	S	An essential GTPase which binds GTP, GDP and possibly (p)ppGpp with moderate affinity, with high nucleotide exchange rates and a fairly low GTP hydrolysis rate. Plays a role in control of the cell cycle, stress response, ribosome biogenesis and in those bacteria that undergo differentiation, in morphogenesis control	obg	GO:0000003,GO:0000160,GO:0000166,GO:0001882,GO:0001883,GO:0003674,GO:0005488,GO:0005525,GO:0007154,GO:0007165,GO:0008150,GO:0009987,GO:0017076,GO:0019001,GO:0019954,GO:0023052,GO:0030436,GO:0032502,GO:0032549,GO:0032550,GO:0032553,GO:0032555,GO:0032561,GO:0035556,GO:0035639,GO:0036094,GO:0043167,GO:0043168,GO:0043934,GO:0050789,GO:0050794,GO:0050896,GO:0051716,GO:0065007,GO:0097159,GO:0097367,GO:…	-	ko:K03979	-	-	-	-	ko00000,ko01000,ko03009	-	-	-	DUF1967,GTP1_OBG,MMR_HSR1
ABS995_04260	224308.BSU27930	1.37e-135	384.0	COG3290@1|root,COG3290@2|Bacteria,1V8IS@1239|Firmicutes,4HQ4T@91061|Bacilli,1ZHUN@1386|Bacillus	91061|Bacilli	T	Sporulation initiation phospho-transferase B, C-terminal	spo0B	GO:0005575,GO:0005622,GO:0005623,GO:0005737,GO:0044424,GO:0044464	-	ko:K06375	ko02020,ko02024,map02020,map02024	-	-	-	ko00000,ko00001,ko01000	-	-	-	SPOB_a,SPOB_ab
ABS995_04270	224308.BSU27940	1.9e-61	188.0	COG0211@1|root,COG0211@2|Bacteria,1V6HW@1239|Firmicutes,4HIMN@91061|Bacilli,1ZGZ9@1386|Bacillus	91061|Bacilli	J	Belongs to the bacterial ribosomal protein bL27 family	rpmA	GO:0003674,GO:0003735,GO:0005198,GO:0005575,GO:0005622,GO:0005623,GO:0005737,GO:0005829,GO:0005840,GO:0015934,GO:0022625,GO:0022626,GO:0032991,GO:0043226,GO:0043228,GO:0043229,GO:0043232,GO:0044391,GO:0044422,GO:0044424,GO:0044444,GO:0044445,GO:0044446,GO:0044464,GO:1990904	-	ko:K02899	ko03010,map03010	M00178	-	-	br01610,ko00000,ko00001,ko00002,ko03011	-	-	-	Ribosomal_L27
ABS995_04275	224308.BSU27950	1.32e-74	223.0	COG2868@1|root,COG2868@2|Bacteria,1VEQ9@1239|Firmicutes,4HNMV@91061|Bacilli,1ZI1F@1386|Bacillus	91061|Bacilli	J	ribosomal protein	ysxB	-	-	ko:K07584	-	-	-	-	ko00000	-	-	-	Peptidase_Prp
ABS995_04280	1051501.AYTL01000030_gene2869	2.58e-65	199.0	COG0261@1|root,COG0261@2|Bacteria,1V9YH@1239|Firmicutes,4HIGK@91061|Bacilli,1ZGZG@1386|Bacillus	91061|Bacilli	J	This protein binds to 23S rRNA in the presence of protein L20	rplU	GO:0003674,GO:0003735,GO:0005198	-	ko:K02888	ko03010,map03010	M00178	-	-	br01610,ko00000,ko00001,ko00002,ko03011	-	-	-	Ribosomal_L21p
ABS995_04285	224308.BSU27970	9.87e-204	564.0	COG1994@1|root,COG1994@2|Bacteria,1V72P@1239|Firmicutes,4IR6Y@91061|Bacilli,1ZAQ2@1386|Bacillus	91061|Bacilli	S	Stage IV sporulation protein	spoIVFB	-	-	ko:K06402	-	-	-	-	ko00000,ko01000,ko01002	-	-	-	Peptidase_M50,Peptidase_M50B
ABS995_04290	224308.BSU27980	7.99e-182	506.0	COG0739@1|root,COG0739@2|Bacteria,1TSQI@1239|Firmicutes,4HFC8@91061|Bacilli,1ZFJN@1386|Bacillus	91061|Bacilli	M	COG0739 Membrane proteins related to metalloendopeptidases	spoIVFA	-	-	ko:K06401	-	-	-	-	ko00000	-	-	-	Peptidase_M23
ABS995_04295	224308.BSU27990	1.96e-184	513.0	COG2894@1|root,COG2894@2|Bacteria,1TP6P@1239|Firmicutes,4HB2F@91061|Bacilli,1ZB5P@1386|Bacillus	91061|Bacilli	D	Belongs to the ParA family	minD	GO:0005575,GO:0005623,GO:0005886,GO:0016020,GO:0044464,GO:0071944	-	ko:K03609	-	-	-	-	ko00000,ko03036,ko04812	-	-	-	AAA_31,CbiA
ABS995_04300	224308.BSU28000	1.96e-154	434.0	COG0850@1|root,COG0850@2|Bacteria,1VAPC@1239|Firmicutes,4HBTI@91061|Bacilli,1ZDSJ@1386|Bacillus	91061|Bacilli	D	Cell division inhibitor that blocks the formation of polar Z ring septums. Rapidly oscillates between the poles of the cell to destabilize FtsZ filaments that have formed before they mature into polar Z rings. Prevents FtsZ polymerization	minC	GO:0000910,GO:0003674,GO:0004857,GO:0007049,GO:0007105,GO:0008150,GO:0009987,GO:0022402,GO:0030234,GO:0031333,GO:0032271,GO:0032272,GO:0032506,GO:0043086,GO:0043254,GO:0044087,GO:0044092,GO:0048519,GO:0048523,GO:0050789,GO:0050790,GO:0050794,GO:0051128,GO:0051129,GO:0051301,GO:0065007,GO:0065009,GO:0098772	-	ko:K03610	-	-	-	-	ko00000,ko03036,ko04812	-	-	-	MinC_C
ABS995_04305	224308.BSU28010	2.5e-110	318.0	COG2891@1|root,COG2891@2|Bacteria,1VEN7@1239|Firmicutes,4HNWW@91061|Bacilli,1ZGID@1386|Bacillus	91061|Bacilli	M	shape-determining protein	mreD	GO:0005575,GO:0005623,GO:0005886,GO:0016020,GO:0044464,GO:0071944	-	ko:K03571	-	-	-	-	ko00000,ko03036	9.B.157.1	-	-	MreD
ABS995_04310	224308.BSU28020	4.31e-199	552.0	COG1792@1|root,COG1792@2|Bacteria,1TR1V@1239|Firmicutes,4HB0K@91061|Bacilli,1ZC8X@1386|Bacillus	91061|Bacilli	M	Involved in formation and maintenance of cell shape	mreC	GO:0003674,GO:0005488,GO:0005515,GO:0005575,GO:0005623,GO:0005886,GO:0008150,GO:0008360,GO:0009273,GO:0009987,GO:0016020,GO:0022603,GO:0022604,GO:0030428,GO:0042546,GO:0043621,GO:0044085,GO:0044464,GO:0050789,GO:0050793,GO:0050794,GO:0051128,GO:0065007,GO:0065008,GO:0071554,GO:0071840,GO:0071944	-	ko:K03570	-	-	-	-	ko00000,ko03036	9.B.157.1	-	-	MreC
ABS995_04315	224308.BSU28030	2.14e-234	645.0	COG1077@1|root,COG1077@2|Bacteria,1TP51@1239|Firmicutes,4HA4S@91061|Bacilli,1ZB43@1386|Bacillus	91061|Bacilli	D	Rod shape-determining protein MreB	mreB	-	-	ko:K03569	-	-	-	-	ko00000,ko02048,ko03036,ko04812	1.A.33.1,9.B.157.1	-	-	MreB_Mbl
ABS995_04320	224308.BSU28040	2.8e-161	452.0	COG2003@1|root,COG2003@2|Bacteria,1TQ3K@1239|Firmicutes,4HB1W@91061|Bacilli,1ZBYH@1386|Bacillus	91061|Bacilli	E	Belongs to the UPF0758 family	radC	-	-	ko:K03630	-	-	-	-	ko00000	-	-	-	RadC
ABS995_04325	224308.BSU28050	1.6e-128	365.0	COG0424@1|root,COG0424@2|Bacteria,1V6FH@1239|Firmicutes,4HIMK@91061|Bacilli,1ZGDP@1386|Bacillus	91061|Bacilli	D	septum formation protein Maf	maf	GO:0000278,GO:0000281,GO:0000910,GO:0000917,GO:0005575,GO:0005623,GO:0007049,GO:0008150,GO:0009987,GO:0016043,GO:0022402,GO:0022607,GO:0030428,GO:0032506,GO:0044085,GO:0044464,GO:0051301,GO:0061640,GO:0071840,GO:0090529,GO:1902410,GO:1903047	-	ko:K06287	-	-	-	-	ko00000	-	-	-	Maf
ABS995_04330	224308.BSU28060	2.56e-196	549.0	29RG0@1|root,30CIU@2|Bacteria,1U9YU@1239|Firmicutes,4IK6R@91061|Bacilli,1ZFFM@1386|Bacillus	91061|Bacilli	S	Sporulation related domain	spoIIB	-	-	ko:K06380	-	-	-	-	ko00000	-	-	-	SPOR
ABS995_04335	224308.BSU28070	2.48e-152	431.0	COG1989@1|root,COG1989@2|Bacteria,1TQY4@1239|Firmicutes,4HCC3@91061|Bacilli,1ZCQ2@1386|Bacillus	91061|Bacilli	NOU	COG1989 Type II secretory pathway, prepilin signal peptidase PulO and related peptidases	comC	-	3.4.23.43	ko:K02236,ko:K02654	-	M00331,M00429	-	-	ko00000,ko00002,ko01000,ko01002,ko02035,ko02044	3.A.15.2	-	-	DiS_P_DiS,Peptidase_A24
ABS995_04340	224308.BSU28080	2.85e-302	825.0	COG0285@1|root,COG0285@2|Bacteria,1TPX5@1239|Firmicutes,4HBJM@91061|Bacilli,1ZAWN@1386|Bacillus	91061|Bacilli	H	Belongs to the folylpolyglutamate synthase family	folC	GO:0003674,GO:0003824,GO:0004326,GO:0005575,GO:0005622,GO:0005623,GO:0005737,GO:0006082,GO:0006575,GO:0006725,GO:0006732,GO:0006760,GO:0006761,GO:0006807,GO:0008150,GO:0008152,GO:0008841,GO:0009058,GO:0009108,GO:0009396,GO:0009987,GO:0016053,GO:0016874,GO:0016879,GO:0016881,GO:0018130,GO:0019438,GO:0019752,GO:0034641,GO:0042398,GO:0042558,GO:0042559,GO:0043436,GO:0043603,GO:0043604,GO:0043648,GO:…	6.3.2.12,6.3.2.17	ko:K11754	ko00790,ko01100,map00790,map01100	M00126,M00841	R00942,R02237,R04241	RC00064,RC00090,RC00162	ko00000,ko00001,ko00002,ko01000	-	-	-	Mur_ligase_C,Mur_ligase_M
ABS995_04345	224308.BSU28090	0.0	1780.0	COG0525@1|root,COG0525@2|Bacteria,1TPN4@1239|Firmicutes,4HB85@91061|Bacilli,1ZAS4@1386|Bacillus	91061|Bacilli	J	amino acids such as threonine, to avoid such errors, it has a posttransfer editing activity that hydrolyzes mischarged Thr-tRNA(Val) in a tRNA-dependent manner	valS	GO:0003674,GO:0003824,GO:0004812,GO:0004832,GO:0006082,GO:0006139,GO:0006399,GO:0006412,GO:0006418,GO:0006438,GO:0006518,GO:0006520,GO:0006725,GO:0006807,GO:0008150,GO:0008152,GO:0009058,GO:0009059,GO:0009987,GO:0010467,GO:0016070,GO:0016874,GO:0016875,GO:0019538,GO:0019752,GO:0034641,GO:0034645,GO:0034660,GO:0043038,GO:0043039,GO:0043043,GO:0043170,GO:0043436,GO:0043603,GO:0043604,GO:0044237,GO:…	6.1.1.9	ko:K01873	ko00970,map00970	M00359,M00360	R03665	RC00055,RC00523	ko00000,ko00001,ko00002,ko01000,ko01007,ko03016	-	-	-	Anticodon_1,Val_tRNA-synt_C,tRNA-synt_1
ABS995_04350	224308.BSU28099	3.74e-36	122.0	2ESUV@1|root,33KD9@2|Bacteria,1VP5F@1239|Firmicutes,4HSYB@91061|Bacilli,1ZIWU@1386|Bacillus	91061|Bacilli	-	-	-	-	-	-	-	-	-	-	-	-	-	-	-
ABS995_04355	224308.BSU28100	1.04e-243	669.0	COG2334@1|root,COG2334@2|Bacteria,1V54J@1239|Firmicutes,4HH2K@91061|Bacilli,1ZB97@1386|Bacillus	91061|Bacilli	S	A protein kinase that phosphorylates Ser and Thr residues. Probably acts to suppress the effects of stress linked to accumulation of reactive oxygen species. Probably involved in the extracytoplasmic stress response	ysxE	-	-	-	-	-	-	-	-	-	-	-	APH
ABS995_04360	224308.BSU28110	2.93e-276	771.0	COG1388@1|root,COG1388@2|Bacteria,1U052@1239|Firmicutes,4HF2C@91061|Bacilli,1ZB2H@1386|Bacillus	91061|Bacilli	M	stage VI sporulation protein D	spoVID	GO:0003674,GO:0005488,GO:0005515,GO:0019899,GO:0051117	-	ko:K06417	-	-	-	-	ko00000	-	-	-	LysM
ABS995_04365	224308.BSU28120	8.66e-313	852.0	COG0001@1|root,COG0001@2|Bacteria,1TPNH@1239|Firmicutes,4HANQ@91061|Bacilli,1ZBUT@1386|Bacillus	91061|Bacilli	H	Glutamate-1-semialdehyde aminotransferase	hemL	-	5.4.3.8	ko:K01845	ko00860,ko01100,ko01110,ko01120,map00860,map01100,map01110,map01120	M00121	R02272	RC00677	ko00000,ko00001,ko00002,ko01000,ko01007	-	-	iSB619.SA_RS08395	Aminotran_3
ABS995_04370	224308.BSU28130	5.04e-231	636.0	COG0113@1|root,COG0113@2|Bacteria,1TP09@1239|Firmicutes,4HBQC@91061|Bacilli,1ZARK@1386|Bacillus	91061|Bacilli	H	Belongs to the ALAD family	hemB	GO:0003674,GO:0003824,GO:0004655,GO:0005488,GO:0005575,GO:0005622,GO:0005623,GO:0005737,GO:0005829,GO:0006725,GO:0006778,GO:0006779,GO:0006783,GO:0006807,GO:0008150,GO:0008152,GO:0008270,GO:0009058,GO:0009987,GO:0016829,GO:0016835,GO:0016836,GO:0018130,GO:0019438,GO:0033013,GO:0033014,GO:0034641,GO:0042168,GO:0042440,GO:0043167,GO:0043169,GO:0044237,GO:0044249,GO:0044271,GO:0044424,GO:0044444,GO:…	4.2.1.24	ko:K01698	ko00860,ko01100,ko01110,ko01120,map00860,map01100,map01110,map01120	M00121	R00036	RC00918,RC01781	ko00000,ko00001,ko00002,ko01000,ko04147	-	-	-	ALAD
ABS995_04375	224308.BSU28140	5.78e-174	486.0	COG1587@1|root,COG1587@2|Bacteria,1UHSJ@1239|Firmicutes,4HFY4@91061|Bacilli,1ZGER@1386|Bacillus	91061|Bacilli	H	Uroporphyrinogen-III synthase	hemD	-	4.2.1.75	ko:K01719	ko00860,ko01100,ko01110,ko01120,map00860,map01100,map01110,map01120	M00121	R03165	RC01861	ko00000,ko00001,ko00002,ko01000	-	-	-	HEM4
ABS995_04380	224308.BSU28150	2.98e-218	603.0	COG0181@1|root,COG0181@2|Bacteria,1TPFQ@1239|Firmicutes,4H9TV@91061|Bacilli,1ZCR0@1386|Bacillus	91061|Bacilli	H	Tetrapolymerization of the monopyrrole PBG into the hydroxymethylbilane pre-uroporphyrinogen in several discrete steps	hemC	GO:0003674,GO:0003824,GO:0004418,GO:0005575,GO:0005622,GO:0005623,GO:0005737,GO:0006725,GO:0006778,GO:0006779,GO:0006783,GO:0006807,GO:0008150,GO:0008152,GO:0009058,GO:0009987,GO:0016740,GO:0016765,GO:0018130,GO:0019438,GO:0033013,GO:0033014,GO:0034641,GO:0042168,GO:0042440,GO:0044237,GO:0044249,GO:0044271,GO:0044424,GO:0044464,GO:0046148,GO:0046483,GO:0051186,GO:0051188,GO:0071704,GO:1901360,GO:…	2.5.1.61	ko:K01749	ko00860,ko01100,ko01110,ko01120,map00860,map01100,map01110,map01120	M00121	R00084	RC02317	ko00000,ko00001,ko00002,ko01000	-	-	-	Porphobil_deam,Porphobil_deamC
ABS995_04385	224308.BSU28160	3.96e-188	523.0	COG0755@1|root,COG0755@2|Bacteria,1U8IP@1239|Firmicutes,4HD6H@91061|Bacilli,1ZBFP@1386|Bacillus	91061|Bacilli	O	cytochrome C	hemX	GO:0005575,GO:0005623,GO:0005886,GO:0006810,GO:0008150,GO:0008152,GO:0015886,GO:0016020,GO:0044464,GO:0051179,GO:0051181,GO:0051234,GO:0055114,GO:0071702,GO:0071705,GO:0071944,GO:1901678	-	ko:K02497	-	-	-	-	ko00000	-	-	-	Cytochrom_C_asm
ABS995_04390	224308.BSU28170	1.44e-310	848.0	COG0373@1|root,COG0373@2|Bacteria,1TQN9@1239|Firmicutes,4HAVC@91061|Bacilli,1ZBER@1386|Bacillus	91061|Bacilli	H	Catalyzes the NADPH-dependent reduction of glutamyl- tRNA(Glu) to glutamate 1-semialdehyde (GSA)	hemA	-	1.2.1.70	ko:K02492	ko00860,ko01100,ko01110,ko01120,map00860,map01100,map01110,map01120	M00121	R04109	RC00055,RC00149	ko00000,ko00001,ko00002,ko01000	-	-	iSB619.SA_RS08420	GlutR_N,GlutR_dimer,Shikimate_DH
ABS995_04395	224308.BSU28180	2.27e-114	328.0	2CYGZ@1|root,32T47@2|Bacteria,1VA1R@1239|Firmicutes,4HM46@91061|Bacilli,1ZGJG@1386|Bacillus	91061|Bacilli	-	-	ysxD	-	-	-	-	-	-	-	-	-	-	-	-
ABS995_04400	224308.BSU28190	8.88e-138	389.0	COG0218@1|root,COG0218@2|Bacteria,1TSPW@1239|Firmicutes,4HBXZ@91061|Bacilli,1ZBX7@1386|Bacillus	91061|Bacilli	D	Necessary for normal cell division and for the maintenance of normal septation	engB	GO:0005575,GO:0005622,GO:0005623,GO:0005737,GO:0005829,GO:0044424,GO:0044444,GO:0044464	-	ko:K03978	-	-	-	-	ko00000,ko03036	-	-	-	MMR_HSR1
ABS995_04405	224308.BSU28200	0.0	1452.0	COG0466@1|root,COG0466@2|Bacteria,1TNYG@1239|Firmicutes,4HAZK@91061|Bacilli,1ZAXX@1386|Bacillus	91061|Bacilli	O	ATP-dependent serine protease that mediates the selective degradation of mutant and abnormal proteins as well as certain short-lived regulatory proteins. Required for cellular homeostasis and for survival from DNA damage and developmental changes induced by stress. Degrades polypeptides processively to yield small peptide fragments that are 5 to 10 amino acids long. Binds to DNA in a double-stran…	lon	GO:0005575,GO:0005622,GO:0005623,GO:0005737,GO:0044424,GO:0044464	3.4.21.53	ko:K01338	ko04112,map04112	-	-	-	ko00000,ko00001,ko01000,ko01002	-	-	-	AAA,LON_substr_bdg,Lon_C
ABS995_04410	224308.BSU28210	0.0	1058.0	COG0470@1|root,COG1067@1|root,COG0470@2|Bacteria,COG1067@2|Bacteria,1TP2K@1239|Firmicutes,4HB6F@91061|Bacilli,1ZBW1@1386|Bacillus	91061|Bacilli	LO	Belongs to the peptidase S16 family	lonB	-	3.4.21.53	ko:K04076	-	-	-	-	ko00000,ko01000,ko01002	-	-	-	AAA,Lon_C
ABS995_04415	224308.BSU28220	1.56e-294	805.0	COG1219@1|root,COG1219@2|Bacteria,1TQ00@1239|Firmicutes,4H9U4@91061|Bacilli,1ZANE@1386|Bacillus	91061|Bacilli	O	ATP-dependent specificity component of the Clp protease. It directs the protease to specific substrates. Can perform chaperone functions in the absence of ClpP	clpX	GO:0000166,GO:0003674,GO:0003824,GO:0004176,GO:0005488,GO:0005524,GO:0006508,GO:0006807,GO:0008144,GO:0008150,GO:0008152,GO:0008233,GO:0009056,GO:0009057,GO:0009987,GO:0016462,GO:0016787,GO:0016817,GO:0016818,GO:0016887,GO:0017076,GO:0017111,GO:0019538,GO:0030163,GO:0030554,GO:0032553,GO:0032555,GO:0032559,GO:0035639,GO:0036094,GO:0042623,GO:0043167,GO:0043168,GO:0043170,GO:0044238,GO:0051301,GO:…	-	ko:K03544	ko04112,map04112	-	-	-	ko00000,ko00001,ko03110	-	-	-	AAA_2,ClpB_D2-small,zf-C4_ClpX
ABS995_04420	224308.BSU28230	4.69e-282	773.0	COG0544@1|root,COG0544@2|Bacteria,1TQQ8@1239|Firmicutes,4H9Q8@91061|Bacilli,1ZBRE@1386|Bacillus	91061|Bacilli	D	Involved in protein export. Acts as a chaperone by maintaining the newly synthesized protein in an open conformation. Functions as a peptidyl-prolyl cis-trans isomerase	tig	GO:0005575,GO:0005622,GO:0005623,GO:0005737,GO:0044424,GO:0044464	-	ko:K03545	-	-	-	-	ko00000	-	-	-	FKBP_C,Trigger_C,Trigger_N
ABS995_04425	224308.BSU28240	3.06e-237	652.0	COG0457@1|root,COG1477@1|root,COG0457@2|Bacteria,COG1477@2|Bacteria,1V7T7@1239|Firmicutes,4HKAH@91061|Bacilli,1ZS6N@1386|Bacillus	91061|Bacilli	H	Tetratricopeptide repeat	ysoA	-	-	-	-	-	-	-	-	-	-	-	TPR_19
ABS995_04430	224308.BSU28250	2.01e-145	409.0	COG0066@1|root,COG0066@2|Bacteria,1V1I6@1239|Firmicutes,4HH3U@91061|Bacilli,1ZQWB@1386|Bacillus	91061|Bacilli	E	Catalyzes the isomerization between 2-isopropylmalate and 3-isopropylmalate, via the formation of 2-isopropylmaleate	leuD	-	4.2.1.33,4.2.1.35	ko:K01704	ko00290,ko00660,ko01100,ko01110,ko01210,ko01230,map00290,map00660,map01100,map01110,map01210,map01230	M00432,M00535	R03896,R03898,R03968,R04001,R10170	RC00976,RC00977,RC01041,RC01046,RC03072	br01601,ko00000,ko00001,ko00002,ko01000	-	-	-	Aconitase_C
ABS995_04435	224308.BSU28260	0.0	947.0	COG0065@1|root,COG0065@2|Bacteria,1TPE5@1239|Firmicutes,4HAWA@91061|Bacilli,1ZCF1@1386|Bacillus	91061|Bacilli	E	Catalyzes the isomerization between 2-isopropylmalate and 3-isopropylmalate, via the formation of 2-isopropylmaleate	leuC	-	4.2.1.33,4.2.1.35	ko:K01703	ko00290,ko00660,ko00966,ko01100,ko01110,ko01210,ko01230,map00290,map00660,map00966,map01100,map01110,map01210,map01230	M00432,M00535	R03896,R03898,R03968,R04001,R08620,R08624,R08628,R08634,R08641,R08645,R10170	RC00497,RC00976,RC00977,RC01041,RC01046,RC03072	br01601,ko00000,ko00001,ko00002,ko01000	-	-	iSB619.SA_RS10700	Aconitase
ABS995_04440	224308.BSU28270	1.87e-249	686.0	COG0473@1|root,COG0473@2|Bacteria,1TPEM@1239|Firmicutes,4HATP@91061|Bacilli,1ZB3Y@1386|Bacillus	91061|Bacilli	CE	Catalyzes the oxidation of 3-carboxy-2-hydroxy-4- methylpentanoate (3-isopropylmalate) to 3-carboxy-4-methyl-2- oxopentanoate. The product decarboxylates to 4-methyl-2 oxopentanoate	leuB	GO:0003674,GO:0003824,GO:0003862,GO:0005575,GO:0005622,GO:0005623,GO:0005737,GO:0005829,GO:0006082,GO:0006520,GO:0006551,GO:0006807,GO:0008150,GO:0008152,GO:0008652,GO:0009058,GO:0009081,GO:0009082,GO:0009098,GO:0009987,GO:0016053,GO:0016491,GO:0016614,GO:0016616,GO:0019752,GO:0043436,GO:0044237,GO:0044238,GO:0044249,GO:0044281,GO:0044283,GO:0044424,GO:0044444,GO:0044464,GO:0046394,GO:0055114,GO:…	1.1.1.85	ko:K00052	ko00290,ko00660,ko01100,ko01110,ko01210,ko01230,map00290,map00660,map01100,map01110,map01210,map01230	M00432,M00535	R00994,R04426,R10052	RC00084,RC00417,RC03036	br01601,ko00000,ko00001,ko00002,ko01000	-	-	iYO844.BSU28270	Iso_dh
ABS995_04445	224308.BSU28280	0.0	994.0	COG0119@1|root,COG0119@2|Bacteria,1TP4Y@1239|Firmicutes,4HA6E@91061|Bacilli,1ZC5T@1386|Bacillus	91061|Bacilli	E	Catalyzes the condensation of the acetyl group of acetyl-CoA with 3-methyl-2-oxobutanoate (2-oxoisovalerate) to form 3-carboxy-3-hydroxy-4-methylpentanoate (2-isopropylmalate)	leuA	-	2.3.3.13	ko:K01649	ko00290,ko00620,ko01100,ko01110,ko01210,ko01230,map00290,map00620,map01100,map01110,map01210,map01230	M00432	R01213	RC00004,RC00470,RC02754	br01601,ko00000,ko00001,ko00002,ko01000	-	-	iSB619.SA_RS10690,iYO844.BSU28280	HMGL-like,LeuA_dimer
ABS995_04450	224308.BSU28290	2.16e-241	664.0	COG0059@1|root,COG0059@2|Bacteria,1TPI7@1239|Firmicutes,4HADK@91061|Bacilli,1ZCH5@1386|Bacillus	91061|Bacilli	EH	Involved in the biosynthesis of branched-chain amino acids (BCAA). Catalyzes an alkyl-migration followed by a ketol- acid reduction of (S)-2-acetolactate (S2AL) to yield (R)-2,3- dihydroxy-isovalerate. In the isomerase reaction, S2AL is rearranged via a Mg-dependent methyl migration to produce 3- hydroxy-3-methyl-2-ketobutyrate (HMKB). In the reductase reaction, this 2-ketoacid undergoes a metal-…	ilvC	-	1.1.1.86	ko:K00053	ko00290,ko00770,ko01100,ko01110,ko01130,ko01210,ko01230,map00290,map00770,map01100,map01110,map01130,map01210,map01230	M00019,M00570	R03051,R04439,R04440,R05068,R05069,R05071	RC00726,RC00836,RC00837,RC01726	ko00000,ko00001,ko00002,ko01000	-	-	-	IlvC,IlvN
ABS995_04455	224308.BSU28300	8.72e-111	319.0	COG0440@1|root,COG0440@2|Bacteria,1V2AJ@1239|Firmicutes,4HDY5@91061|Bacilli,1ZFP3@1386|Bacillus	91061|Bacilli	E	Acetolactate synthase	ilvN	GO:0003674,GO:0003824,GO:0003984,GO:0005575,GO:0005622,GO:0005623,GO:0005737,GO:0005829,GO:0005948,GO:0006082,GO:0006520,GO:0006549,GO:0006573,GO:0006807,GO:0008150,GO:0008152,GO:0008652,GO:0009058,GO:0009081,GO:0009082,GO:0009097,GO:0009099,GO:0009987,GO:0016053,GO:0016740,GO:0016744,GO:0019752,GO:0032991,GO:0043436,GO:0044237,GO:0044238,GO:0044249,GO:0044281,GO:0044283,GO:0044424,GO:0044444,GO:…	2.2.1.6	ko:K01653,ko:K16785	ko00290,ko00650,ko00660,ko00770,ko01100,ko01110,ko01130,ko01210,ko01230,ko02010,map00290,map00650,map00660,map00770,map01100,map01110,map01130,map01210,map01230,map02010	M00019,M00570,M00582	R00006,R00014,R00226,R03050,R04672,R04673,R08648	RC00027,RC00106,RC01192,RC02744,RC02893	ko00000,ko00001,ko00002,ko01000,ko02000	3.A.1.25,3.A.1.28,3.A.1.29,3.A.1.30,3.A.1.31,3.A.1.32,3.A.1.33,3.A.1.35	-	-	ACT,ACT_5,ALS_ss_C
ABS995_04460	224308.BSU28310	0.0	1112.0	COG0028@1|root,COG0028@2|Bacteria,1TQE8@1239|Firmicutes,4H9VR@91061|Bacilli,1ZB1D@1386|Bacillus	91061|Bacilli	E	Acetolactate synthase	ilvB	-	2.2.1.6	ko:K01652,ko:K16787	ko00290,ko00650,ko00660,ko00770,ko01100,ko01110,ko01130,ko01210,ko01230,ko02010,map00290,map00650,map00660,map00770,map01100,map01110,map01130,map01210,map01230,map02010	M00019,M00570,M00582	R00006,R00014,R00226,R03050,R04672,R04673,R08648	RC00027,RC00106,RC01192,RC02744,RC02893	ko00000,ko00001,ko00002,ko01000,ko02000	3.A.1.25,3.A.1.28,3.A.1.29,3.A.1.30,3.A.1.31,3.A.1.32,3.A.1.33,3.A.1.35	-	iYO844.BSU28310	TPP_enzyme_C,TPP_enzyme_M,TPP_enzyme_N
ABS995_04470	224308.BSU28330	9.55e-103	297.0	COG0454@1|root,COG0454@2|Bacteria,1V4EA@1239|Firmicutes,4HHBF@91061|Bacilli,1ZGG7@1386|Bacillus	91061|Bacilli	K	acetyltransferase	ysnE	GO:0003674,GO:0003824,GO:0004596,GO:0005575,GO:0005622,GO:0005623,GO:0006464,GO:0006473,GO:0006474,GO:0006807,GO:0008080,GO:0008150,GO:0008152,GO:0009987,GO:0010467,GO:0016407,GO:0016410,GO:0016740,GO:0016746,GO:0016747,GO:0019538,GO:0031248,GO:0031365,GO:0032991,GO:0034212,GO:0036211,GO:0043170,GO:0043412,GO:0043543,GO:0044237,GO:0044238,GO:0044260,GO:0044267,GO:0044424,GO:0044464,GO:0051604,GO:…	-	ko:K03829	-	-	-	-	ko00000,ko01000	-	-	-	Acetyltransf_1
ABS995_04475	224308.BSU28340	1.03e-173	487.0	COG3861@1|root,COG3861@2|Bacteria,1V9A1@1239|Firmicutes,4HISC@91061|Bacilli,1ZE4F@1386|Bacillus	91061|Bacilli	S	protein conserved in bacteria	ysnF	-	-	-	-	-	-	-	-	-	-	-	DUF2382,YflT
ABS995_04485	224308.BSU28350	9.55e-118	337.0	COG0622@1|root,COG0622@2|Bacteria,1VA0U@1239|Firmicutes,4HM24@91061|Bacilli,1ZH0K@1386|Bacillus	91061|Bacilli	S	Phosphoesterase	ysnB	GO:0003674,GO:0005488,GO:0008270,GO:0043167,GO:0043169,GO:0046872,GO:0046914	-	ko:K07095	-	-	-	-	ko00000	-	-	-	Metallophos_2
ABS995_04490	224308.BSU28360	1.99e-131	374.0	COG0127@1|root,COG0127@2|Bacteria,1V6RN@1239|Firmicutes,4HCP6@91061|Bacilli,1ZFJM@1386|Bacillus	91061|Bacilli	F	Pyrophosphatase that catalyzes the hydrolysis of nucleoside triphosphates to their monophosphate derivatives, with a high preference for the non-canonical purine nucleotides XTP (xanthosine triphosphate), dITP (deoxyinosine triphosphate) and ITP. Seems to function as a house-cleaning enzyme that removes non-canonical purine nucleotides from the nucleotide pool, thus preventing their incorporation…	rdgB	GO:0003674,GO:0003824,GO:0005575,GO:0005622,GO:0005623,GO:0005737,GO:0005829,GO:0006139,GO:0006725,GO:0006753,GO:0006793,GO:0006796,GO:0006807,GO:0008150,GO:0008152,GO:0009056,GO:0009058,GO:0009141,GO:0009143,GO:0009987,GO:0016462,GO:0016787,GO:0016817,GO:0016818,GO:0018130,GO:0019438,GO:0019439,GO:0019637,GO:0034404,GO:0034641,GO:0034654,GO:0034655,GO:0044237,GO:0044238,GO:0044248,GO:0044249,GO:…	3.6.1.66	ko:K02428	ko00230,map00230	-	R00426,R00720,R01855,R02100,R02720,R03531	RC00002	ko00000,ko00001,ko01000	-	-	-	Ham1p_like
ABS995_04495	224308.BSU28370	1.01e-170	477.0	COG0689@1|root,COG0689@2|Bacteria,1TQM3@1239|Firmicutes,4HBH3@91061|Bacilli,1ZBXN@1386|Bacillus	91061|Bacilli	J	Phosphorolytic exoribonuclease that removes nucleotide residues following the -CCA terminus of tRNA and adds nucleotides to the ends of RNA molecules by using nucleoside diphosphates as substrates	rph	GO:0003674,GO:0003824,GO:0004518,GO:0004540,GO:0006139,GO:0006364,GO:0006396,GO:0006399,GO:0006401,GO:0006725,GO:0006807,GO:0008033,GO:0008150,GO:0008152,GO:0009056,GO:0009057,GO:0009987,GO:0010467,GO:0016070,GO:0016072,GO:0016075,GO:0016787,GO:0016788,GO:0019439,GO:0022613,GO:0031123,GO:0031125,GO:0034470,GO:0034641,GO:0034655,GO:0034660,GO:0034661,GO:0042254,GO:0043170,GO:0043628,GO:0044085,GO:…	2.7.7.56	ko:K00989	-	-	-	-	ko00000,ko01000,ko03016	-	-	-	Ham1p_like,RNase_PH,RNase_PH_C
ABS995_04500	224308.BSU28380	2.75e-247	681.0	COG5401@1|root,COG5401@2|Bacteria,1TPQD@1239|Firmicutes,4HB1S@91061|Bacilli,1ZBZJ@1386|Bacillus	91061|Bacilli	S	COG5401 Spore germination protein	gerM	-	-	ko:K06298	-	-	-	-	ko00000	-	-	-	Germane
ABS995_04505	224308.BSU28390	2.42e-196	544.0	COG0796@1|root,COG0796@2|Bacteria,1TPPR@1239|Firmicutes,4HA46@91061|Bacilli,1ZBC9@1386|Bacillus	91061|Bacilli	M	Provides the (R)-glutamate required for cell wall biosynthesis	murI	GO:0000270,GO:0003674,GO:0003824,GO:0005488,GO:0005515,GO:0006022,GO:0006023,GO:0006024,GO:0006807,GO:0008150,GO:0008152,GO:0008881,GO:0009058,GO:0009059,GO:0009252,GO:0009273,GO:0009987,GO:0016853,GO:0016854,GO:0016855,GO:0030203,GO:0034645,GO:0036361,GO:0042546,GO:0042802,GO:0043170,GO:0044036,GO:0044038,GO:0044085,GO:0044237,GO:0044249,GO:0044260,GO:0047661,GO:0070589,GO:0071554,GO:0071704,GO:…	3.6.1.66,5.1.1.3	ko:K01776,ko:K02428	ko00230,ko00471,ko01100,map00230,map00471,map01100	-	R00260,R00426,R00720,R01855,R02100,R02720,R03531	RC00002,RC00302	ko00000,ko00001,ko01000,ko01011	-	-	iYO844.BSU28390	Asp_Glu_race
ABS995_04510	224308.BSU28400	1.32e-97	284.0	COG1846@1|root,COG1846@2|Bacteria,1VACT@1239|Firmicutes,4HKGN@91061|Bacilli,1ZQ3V@1386|Bacillus	91061|Bacilli	K	helix_turn_helix multiple antibiotic resistance protein	ysmB	-	-	-	-	-	-	-	-	-	-	-	MarR
ABS995_04515	315750.BPUM_2495	5.21e-41	135.0	COG2197@1|root,COG2197@2|Bacteria,1VBZR@1239|Firmicutes,4HKT4@91061|Bacilli,1ZHTA@1386|Bacillus	91061|Bacilli	K	Transcriptional regulator	gerE	-	-	ko:K01994	-	-	-	-	ko00000,ko03000	-	-	-	GerE
ABS995_04520	224308.BSU28420	2.02e-97	283.0	COG0824@1|root,COG0824@2|Bacteria,1V6GS@1239|Firmicutes,4HJ05@91061|Bacilli,1ZH3F@1386|Bacillus	91061|Bacilli	S	thioesterase	ysmA	-	-	ko:K07107	-	-	-	-	ko00000,ko01000	-	-	-	4HBT,4HBT_2
ABS995_04525	224308.BSU28430	6.95e-191	528.0	COG0479@1|root,COG0479@2|Bacteria,1TP17@1239|Firmicutes,4HAG7@91061|Bacilli,1ZAPQ@1386|Bacillus	91061|Bacilli	C	succinate dehydrogenase	sdhB	GO:0005575,GO:0005623,GO:0005886,GO:0006091,GO:0008150,GO:0008152,GO:0009060,GO:0009987,GO:0015980,GO:0016020,GO:0022900,GO:0022904,GO:0044237,GO:0044464,GO:0045333,GO:0055114,GO:0071944	1.3.5.1,1.3.5.4	ko:K00240	ko00020,ko00190,ko00650,ko00720,ko01100,ko01110,ko01120,ko01130,ko01200,map00020,map00190,map00650,map00720,map01100,map01110,map01120,map01130,map01200	M00009,M00011,M00149,M00173,M00374,M00376	R02164	RC00045	ko00000,ko00001,ko00002,ko01000	-	-	-	Fer2_3,Fer4_10,Fer4_8
ABS995_04530	224308.BSU28440	0.0	1183.0	COG1053@1|root,COG1053@2|Bacteria,1TPAR@1239|Firmicutes,4HBVG@91061|Bacilli,1ZBRD@1386|Bacillus	91061|Bacilli	C	succinate dehydrogenase	sdhA	GO:0003674,GO:0003824,GO:0006091,GO:0008150,GO:0008152,GO:0009055,GO:0009061,GO:0009987,GO:0015980,GO:0016491,GO:0022900,GO:0044237,GO:0045333,GO:0055114	1.3.5.1,1.3.5.4	ko:K00239	ko00020,ko00190,ko00650,ko00720,ko01100,ko01110,ko01120,ko01130,ko01200,ko05134,map00020,map00190,map00650,map00720,map01100,map01110,map01120,map01130,map01200,map05134	M00009,M00011,M00149,M00173,M00374,M00376	R02164	RC00045	ko00000,ko00001,ko00002,ko01000	-	-	iSB619.SA_RS05640	FAD_binding_2,Succ_DH_flav_C
ABS995_04535	224308.BSU28450	1.92e-140	397.0	COG2009@1|root,COG2009@2|Bacteria,1TQUI@1239|Firmicutes,4HBX0@91061|Bacilli,1ZBB5@1386|Bacillus	91061|Bacilli	C	succinate dehydrogenase	sdhC	-	-	ko:K00241	ko00020,ko00190,ko00650,ko00720,ko01100,ko01110,ko01120,ko01130,ko01200,map00020,map00190,map00650,map00720,map01100,map01110,map01120,map01130,map01200	M00009,M00011,M00149,M00173,M00374,M00376	R02164	RC00045	ko00000,ko00001,ko00002	-	-	iYO844.BSU28450	Sdh_cyt
ABS995_04540	224308.BSU28460	1.42e-102	296.0	COG1719@1|root,COG1719@2|Bacteria,1VD7N@1239|Firmicutes,4HKV3@91061|Bacilli,1ZQN2@1386|Bacillus	91061|Bacilli	S	Protein of unknown function (DUF2507)	yslB	-	-	-	-	-	-	-	-	-	-	-	DUF2507
ABS995_04545	224308.BSU28470	1.88e-273	750.0	COG0527@1|root,COG0527@2|Bacteria,1TPQJ@1239|Firmicutes,4HADX@91061|Bacilli,1ZDA6@1386|Bacillus	91061|Bacilli	E	Belongs to the aspartokinase family	lysC	GO:0003674,GO:0003824,GO:0004072,GO:0005575,GO:0005622,GO:0005623,GO:0005737,GO:0006082,GO:0006520,GO:0006553,GO:0006793,GO:0006796,GO:0006807,GO:0008150,GO:0008152,GO:0008652,GO:0009058,GO:0009066,GO:0009067,GO:0009085,GO:0009089,GO:0009987,GO:0016053,GO:0016301,GO:0016310,GO:0016740,GO:0016772,GO:0016774,GO:0019202,GO:0019752,GO:0043436,GO:0043648,GO:0044237,GO:0044238,GO:0044249,GO:0044281,GO:…	2.7.2.4	ko:K00928	ko00260,ko00261,ko00270,ko00300,ko01100,ko01110,ko01120,ko01130,ko01210,ko01230,map00260,map00261,map00270,map00300,map01100,map01110,map01120,map01130,map01210,map01230	M00016,M00017,M00018,M00033,M00525,M00526,M00527	R00480	RC00002,RC00043	ko00000,ko00001,ko00002,ko01000	-	-	-	AA_kinase,ACT,ACT_7
ABS995_04550	224308.BSU28490	0.0	1149.0	COG0322@1|root,COG0322@2|Bacteria,1TP4B@1239|Firmicutes,4H9QH@91061|Bacilli,1ZBY1@1386|Bacillus	91061|Bacilli	L	The UvrABC repair system catalyzes the recognition and processing of DNA lesions. UvrC both incises the 5' and 3' sides of the lesion. The N-terminal half is responsible for the 3' incision and the C-terminal half is responsible for the 5' incision	uvrC	GO:0005575,GO:0005622,GO:0005623,GO:0006950,GO:0006974,GO:0008150,GO:0009380,GO:0009987,GO:0032991,GO:0033554,GO:0044424,GO:0044464,GO:0050896,GO:0051716,GO:1902494,GO:1905347,GO:1905348,GO:1990391	-	ko:K03703	ko03420,map03420	-	-	-	ko00000,ko00001,ko03400	-	-	-	GIY-YIG,HHH_2,HHH_5,UVR,UvrC_HhH_N
ABS995_04555	1051501.AYTL01000030_gene2925	2.27e-69	209.0	COG3118@1|root,COG3118@2|Bacteria,1VA3Y@1239|Firmicutes,4HKKX@91061|Bacilli,1ZGXM@1386|Bacillus	91061|Bacilli	O	Belongs to the thioredoxin family	trxA	GO:0003674,GO:0003824,GO:0004791,GO:0005575,GO:0005622,GO:0005623,GO:0005737,GO:0005829,GO:0006950,GO:0006979,GO:0008150,GO:0008152,GO:0009636,GO:0009987,GO:0015035,GO:0015036,GO:0016209,GO:0016491,GO:0016651,GO:0016667,GO:0016668,GO:0016671,GO:0019725,GO:0033554,GO:0034599,GO:0042221,GO:0042592,GO:0044424,GO:0044444,GO:0044464,GO:0045454,GO:0047134,GO:0050789,GO:0050794,GO:0050896,GO:0051716,GO:…	-	ko:K03671	ko04621,ko05418,map04621,map05418	-	-	-	ko00000,ko00001,ko03110	-	-	-	Thioredoxin
ABS995_04560	224308.BSU28510	0.0	1020.0	COG3534@1|root,COG3534@2|Bacteria,1TR7B@1239|Firmicutes,4HCUX@91061|Bacilli,1ZCNR@1386|Bacillus	91061|Bacilli	G	Alpha-L-arabinofuranosidase C-terminus	xsa	-	3.2.1.55	ko:K01209	ko00520,map00520	-	R01762	-	ko00000,ko00001,ko01000	-	GH51	-	Alpha-L-AF_C
ABS995_04565	224308.BSU28520	1.08e-221	612.0	COG2025@1|root,COG2025@2|Bacteria,1TPC8@1239|Firmicutes,4HAE2@91061|Bacilli,1ZBCR@1386|Bacillus	91061|Bacilli	C	Electron transfer flavoprotein	etfA	GO:0000166,GO:0003674,GO:0003824,GO:0005488,GO:0006082,GO:0006091,GO:0006629,GO:0006631,GO:0006635,GO:0008150,GO:0008152,GO:0009055,GO:0009056,GO:0009062,GO:0009987,GO:0016042,GO:0016054,GO:0016491,GO:0019395,GO:0019752,GO:0022900,GO:0030258,GO:0032787,GO:0033539,GO:0034440,GO:0036094,GO:0043167,GO:0043168,GO:0043436,GO:0044237,GO:0044238,GO:0044242,GO:0044248,GO:0044255,GO:0044281,GO:0044282,GO:…	-	ko:K03522	-	-	-	-	ko00000,ko04147	-	-	-	ETF,ETF_alpha
ABS995_04570	224308.BSU28530	1.32e-172	483.0	COG2086@1|root,COG2086@2|Bacteria,1TQA0@1239|Firmicutes,4H9QY@91061|Bacilli,1ZBTA@1386|Bacillus	91061|Bacilli	C	Electron transfer flavoprotein	etfB	GO:0003674,GO:0003824,GO:0005575,GO:0005622,GO:0005623,GO:0005737,GO:0005829,GO:0006091,GO:0008150,GO:0008152,GO:0009055,GO:0009987,GO:0016491,GO:0022900,GO:0044237,GO:0044424,GO:0044444,GO:0044464,GO:0055114	-	ko:K03521	-	-	-	-	ko00000	-	-	-	ETF
ABS995_04575	224308.BSU28540	4.07e-172	481.0	COG1024@1|root,COG1024@2|Bacteria,1TQ89@1239|Firmicutes,4HB73@91061|Bacilli,1ZCKH@1386|Bacillus	91061|Bacilli	I	Belongs to the enoyl-CoA hydratase isomerase family	fadB	GO:0003674,GO:0003824,GO:0004300,GO:0006082,GO:0006629,GO:0006631,GO:0006635,GO:0008150,GO:0008152,GO:0009056,GO:0009062,GO:0009987,GO:0016042,GO:0016054,GO:0016829,GO:0016835,GO:0016836,GO:0019395,GO:0019752,GO:0030258,GO:0032787,GO:0034440,GO:0043436,GO:0044237,GO:0044238,GO:0044242,GO:0044248,GO:0044255,GO:0044281,GO:0044282,GO:0046395,GO:0055114,GO:0071704,GO:0072329,GO:1901575	4.2.1.17	ko:K13767	ko00071,ko00362,ko01100,ko01120,ko01212,map00071,map00362,map01100,map01120,map01212	M00087	R03026,R04170,R04738,R04740,R04744,R04746	RC00831,RC01095	ko00000,ko00001,ko00002,ko01000	-	-	-	ECH_1
ABS995_04580	224308.BSU28550	9.93e-130	369.0	COG1309@1|root,COG1309@2|Bacteria,1TRSH@1239|Firmicutes,4H9RC@91061|Bacilli,1ZAU5@1386|Bacillus	91061|Bacilli	K	Transcriptional regulator	fadR	GO:0000976,GO:0001067,GO:0003674,GO:0003676,GO:0003677,GO:0003690,GO:0003700,GO:0005488,GO:0005575,GO:0005622,GO:0005623,GO:0005737,GO:0005829,GO:0006355,GO:0008150,GO:0009889,GO:0010468,GO:0010556,GO:0019219,GO:0019222,GO:0031323,GO:0031326,GO:0043565,GO:0044212,GO:0044424,GO:0044444,GO:0044464,GO:0050789,GO:0050794,GO:0051171,GO:0051252,GO:0060255,GO:0065007,GO:0080090,GO:0097159,GO:0140110,GO:…	-	ko:K13770	-	-	-	-	ko00000,ko03000	-	-	-	TetR_C_4,TetR_N
ABS995_04585	224308.BSU28560	0.0	1107.0	COG0318@1|root,COG0318@2|Bacteria,1TPSX@1239|Firmicutes,4HA2G@91061|Bacilli,1ZAY1@1386|Bacillus	91061|Bacilli	IQ	COG0318 Acyl-CoA synthetases (AMP-forming) AMP-acid ligases II	lcfA	-	6.2.1.3	ko:K01897	ko00061,ko00071,ko01100,ko01212,ko02024,ko03320,ko04146,ko04216,ko04714,ko04920,map00061,map00071,map01100,map01212,map02024,map03320,map04146,map04216,map04714,map04920	M00086	R01280	RC00004,RC00014	ko00000,ko00001,ko00002,ko01000,ko01004,ko04147	4.C.1.1	-	-	AMP-binding,AMP-binding_C
ABS995_04590	224308.BSU28570	2.54e-87	257.0	COG3766@1|root,COG3766@2|Bacteria,1V6MT@1239|Firmicutes,4HH4E@91061|Bacilli,1ZG9Y@1386|Bacillus	91061|Bacilli	S	membrane	yshE	-	-	ko:K08989	-	-	-	-	ko00000	-	-	-	DUF350
ABS995_04595	224308.BSU28580	0.0	1424.0	COG1193@1|root,COG1193@2|Bacteria,1TP5W@1239|Firmicutes,4H9NZ@91061|Bacilli,1ZBJV@1386|Bacillus	91061|Bacilli	L	Endonuclease that is involved in the suppression of homologous recombination and may therefore have a key role in the control of bacterial genetic diversity	mutS2	GO:0003674,GO:0003676,GO:0003677,GO:0003684,GO:0003690,GO:0003824,GO:0005488,GO:0005575,GO:0005622,GO:0005623,GO:0006139,GO:0006259,GO:0006281,GO:0006298,GO:0006725,GO:0006807,GO:0006950,GO:0006974,GO:0008094,GO:0008150,GO:0008152,GO:0009987,GO:0016462,GO:0016787,GO:0016817,GO:0016818,GO:0016887,GO:0017111,GO:0030983,GO:0032300,GO:0032991,GO:0033554,GO:0034641,GO:0042623,GO:0043170,GO:0044237,GO:…	-	ko:K07456	ko03430,map03430	-	-	-	ko00000,ko00001,ko03400	-	-	-	MutS_V,Smr
ABS995_04600	224308.BSU28590	0.0	1090.0	COG1387@1|root,COG1796@1|root,COG1387@2|Bacteria,COG1796@2|Bacteria,1TQ33@1239|Firmicutes,4HAI2@91061|Bacilli,1ZB3A@1386|Bacillus	91061|Bacilli	L	COG1796 DNA polymerase IV (family X)	polX	-	-	ko:K02347	-	-	-	-	ko00000,ko03400	-	-	-	DNA_pol_B_palm,DNA_pol_B_thumb,HHH_5,HHH_8,PHP
ABS995_04605	224308.BSU28600	5.18e-110	318.0	COG1286@1|root,COG1286@2|Bacteria,1V7U0@1239|Firmicutes,4HIUU@91061|Bacilli,1ZDGZ@1386|Bacillus	91061|Bacilli	S	membrane protein, required for colicin V production	yshB	-	-	-	-	-	-	-	-	-	-	-	Colicin_V
ABS995_04610	224308.BSU28610	1.72e-53	167.0	COG3027@1|root,COG3027@2|Bacteria,1VFZR@1239|Firmicutes,4HNRI@91061|Bacilli,1ZHZX@1386|Bacillus	91061|Bacilli	D	Activator of cell division through the inhibition of FtsZ GTPase activity, therefore promoting FtsZ assembly into bundles of protofilaments necessary for the formation of the division Z ring. It is recruited early at mid-cell but it is not essential for cell division	zapA	-	-	ko:K09888	-	-	-	-	ko00000,ko03036	-	-	-	ZapA
ABS995_04615	224308.BSU28620	5.11e-214	592.0	COG1039@1|root,COG1039@2|Bacteria,1TQBE@1239|Firmicutes,4H9QR@91061|Bacilli,1ZBHW@1386|Bacillus	91061|Bacilli	L	Endonuclease that specifically degrades the RNA of RNA- DNA hybrids	rnhC	GO:0003674,GO:0003824,GO:0004518,GO:0004519,GO:0004521,GO:0004523,GO:0004540,GO:0005575,GO:0005622,GO:0005623,GO:0006139,GO:0006259,GO:0006260,GO:0006261,GO:0006271,GO:0006273,GO:0006281,GO:0006298,GO:0006401,GO:0006725,GO:0006807,GO:0006950,GO:0006974,GO:0008150,GO:0008152,GO:0009056,GO:0009057,GO:0009058,GO:0009059,GO:0009987,GO:0016070,GO:0016787,GO:0016788,GO:0016891,GO:0016893,GO:0019439,GO:…	3.1.26.4	ko:K03471	ko03030,map03030	-	-	-	ko00000,ko00001,ko01000,ko03032	-	-	-	DUF3378,RNase_HII
ABS995_04620	224308.BSU28630	0.0	1534.0	COG0072@1|root,COG0073@1|root,COG0072@2|Bacteria,COG0073@2|Bacteria,1TP98@1239|Firmicutes,4HAQ9@91061|Bacilli,1ZB8G@1386|Bacillus	91061|Bacilli	J	Belongs to the phenylalanyl-tRNA synthetase beta subunit family. Type 1 subfamily	pheT	GO:0005575,GO:0005622,GO:0005623,GO:0005737,GO:0006082,GO:0006139,GO:0006399,GO:0006412,GO:0006418,GO:0006432,GO:0006518,GO:0006520,GO:0006725,GO:0006807,GO:0008150,GO:0008152,GO:0009058,GO:0009059,GO:0009328,GO:0009987,GO:0010467,GO:0016070,GO:0019538,GO:0019752,GO:0032991,GO:0034641,GO:0034645,GO:0034660,GO:0043038,GO:0043039,GO:0043043,GO:0043170,GO:0043436,GO:0043603,GO:0043604,GO:0044237,GO:…	6.1.1.20	ko:K01890	ko00970,map00970	M00359,M00360	R03660	RC00055,RC00523	ko00000,ko00001,ko00002,ko01000,ko01007,ko03016	-	-	-	B3_4,B5,FDX-ACB,tRNA_bind
ABS995_04625	224308.BSU28640	6.04e-249	683.0	COG0016@1|root,COG0016@2|Bacteria,1TPFW@1239|Firmicutes,4HAVN@91061|Bacilli,1ZANR@1386|Bacillus	91061|Bacilli	J	Belongs to the class-II aminoacyl-tRNA synthetase family. Phe-tRNA synthetase alpha subunit type 1 subfamily	pheS	GO:0003674,GO:0003824,GO:0004812,GO:0004826,GO:0005575,GO:0005622,GO:0005623,GO:0005737,GO:0006082,GO:0006139,GO:0006399,GO:0006412,GO:0006418,GO:0006432,GO:0006518,GO:0006520,GO:0006725,GO:0006807,GO:0008150,GO:0008152,GO:0009058,GO:0009059,GO:0009987,GO:0010467,GO:0016070,GO:0016874,GO:0016875,GO:0019538,GO:0019752,GO:0034641,GO:0034645,GO:0034660,GO:0043038,GO:0043039,GO:0043043,GO:0043170,GO:…	6.1.1.20	ko:K01889	ko00970,map00970	M00359,M00360	R03660	RC00055,RC00523	ko00000,ko00001,ko00002,ko01000,ko01007,ko03016	-	-	-	Phe_tRNA-synt_N,tRNA-synt_2d
ABS995_04635	224308.BSU28650	3.92e-165	463.0	COG0566@1|root,COG0566@2|Bacteria,1V3JP@1239|Firmicutes,4HCF5@91061|Bacilli,1ZBTY@1386|Bacillus	91061|Bacilli	J	Belongs to the class IV-like SAM-binding methyltransferase superfamily. RNA methyltransferase TrmH family	spoU	-	-	ko:K03437	-	-	-	-	ko00000,ko03016	-	-	-	SpoU_methylase,SpoU_sub_bind
ABS995_04640	224308.BSU28660	8.83e-43	139.0	2E3SP@1|root,32YQ7@2|Bacteria,1VFJP@1239|Firmicutes,4HNJI@91061|Bacilli,1ZIXT@1386|Bacillus	91061|Bacilli	S	Belongs to the SspI family	sspI	-	-	ko:K06426	-	-	-	-	ko00000	-	-	-	SSPI
ABS995_04645	224308.BSU28670	7.23e-244	672.0	COG3835@1|root,COG3835@2|Bacteria,1UYW2@1239|Firmicutes,4HD2Q@91061|Bacilli,1ZD1P@1386|Bacillus	91061|Bacilli	KT	regulator	cdaR_1	-	-	ko:K02647	-	-	-	-	ko00000,ko03000	-	-	-	Diacid_rec,GGDEF,HTH_30
ABS995_04650	224308.BSU28680	0.0	882.0	COG0277@1|root,COG0277@2|Bacteria,1TPBC@1239|Firmicutes,4H9UU@91061|Bacilli,1ZCQN@1386|Bacillus	91061|Bacilli	C	Glycolate oxidase subunit	glcD	-	1.1.3.15	ko:K00104	ko00630,ko01100,ko01110,ko01120,ko01130,map00630,map01100,map01110,map01120,map01130	-	R00475	RC00042	ko00000,ko00001,ko01000	-	-	iYO844.BSU28680	FAD-oxidase_C,FAD_binding_4
ABS995_04655	224308.BSU28690	9.36e-317	862.0	COG0247@1|root,COG0247@2|Bacteria,1TR46@1239|Firmicutes,4HAY9@91061|Bacilli,1ZATD@1386|Bacillus	91061|Bacilli	C	Glycolate oxidase	glcF	-	-	ko:K11473	ko00630,ko01100,ko01110,ko01120,ko01130,map00630,map01100,map01110,map01120,map01130	-	R00475	RC00042	ko00000,ko00001	-	-	-	CCG,Fer4_8
ABS995_04660	1051501.AYTL01000030_gene2946	3.58e-68	207.0	COG0346@1|root,COG0346@2|Bacteria,1V9E0@1239|Firmicutes,4HX0J@91061|Bacilli,1ZHMS@1386|Bacillus	91061|Bacilli	E	Glyoxalase-like domain	-	-	4.4.1.5	ko:K01759	ko00620,map00620	-	R02530	RC00004,RC00740	ko00000,ko00001,ko01000	-	-	-	Glyoxalase_2
ABS995_04670	224308.BSU28710	0.0	1154.0	COG1966@1|root,COG1966@2|Bacteria,1TQN8@1239|Firmicutes,4H9SU@91061|Bacilli,1ZC6K@1386|Bacillus	91061|Bacilli	T	Carbon starvation protein	cstA	GO:0005575,GO:0005623,GO:0005886,GO:0005887,GO:0007154,GO:0008150,GO:0009605,GO:0009987,GO:0009991,GO:0016020,GO:0016021,GO:0031224,GO:0031226,GO:0031667,GO:0031668,GO:0031669,GO:0044425,GO:0044459,GO:0044464,GO:0050896,GO:0051716,GO:0071496,GO:0071944	-	ko:K06200	-	-	-	-	ko00000	-	-	-	CstA,CstA_5TM
ABS995_04675	1051501.AYTL01000030_gene2948	5.36e-100	302.0	COG3595@1|root,COG3595@2|Bacteria,1VKFR@1239|Firmicutes,4IR9K@91061|Bacilli,1ZIB0@1386|Bacillus	91061|Bacilli	S	Putative adhesin	-	-	-	-	-	-	-	-	-	-	-	-	DUF4097
ABS995_04680	1051501.AYTL01000030_gene2949	1.39e-106	310.0	COG4709@1|root,COG4709@2|Bacteria,1VBDQ@1239|Firmicutes,4HM00@91061|Bacilli,1ZIIR@1386|Bacillus	91061|Bacilli	S	Protein of unknown function (DUF1700)	XK27_04830	-	-	-	-	-	-	-	-	-	-	-	DUF1700
ABS995_04685	1051501.AYTL01000030_gene2950	3.27e-71	214.0	COG1695@1|root,COG1695@2|Bacteria,1VA8U@1239|Firmicutes,4HKPC@91061|Bacilli,1ZGYN@1386|Bacillus	91061|Bacilli	K	PadR family transcriptional regulator	-	-	-	ko:K10947	-	-	-	-	ko00000,ko03000	-	-	-	PadR
ABS995_04690	224308.BSU28720	0.0	1024.0	COG3534@1|root,COG3534@2|Bacteria,1TRY9@1239|Firmicutes,4HAZ7@91061|Bacilli,1ZE6H@1386|Bacillus	91061|Bacilli	G	alpha-L-arabinofuranosidase activity	abfA	-	3.2.1.55	ko:K01209	ko00520,map00520	-	R01762	-	ko00000,ko00001,ko01000	-	GH51	-	Alpha-L-AF_C
ABS995_04695	224308.BSU28730	1.23e-189	528.0	COG0395@1|root,COG0395@2|Bacteria,1TT5G@1239|Firmicutes,4HCVZ@91061|Bacilli,1ZETQ@1386|Bacillus	91061|Bacilli	G	transport system permease	araQ	-	-	ko:K17236	ko02010,map02010	M00602	-	-	ko00000,ko00001,ko00002,ko02000	3.A.1.1.34	-	-	BPD_transp_1
ABS995_04700	224308.BSU28740	3.22e-217	600.0	COG1175@1|root,COG1175@2|Bacteria,1TRSP@1239|Firmicutes,4HDJS@91061|Bacilli,1ZDJF@1386|Bacillus	91061|Bacilli	G	carbohydrate transport	araP	-	-	ko:K17235	ko02010,map02010	M00602	-	-	ko00000,ko00001,ko00002,ko02000	3.A.1.1.34	-	-	BPD_transp_1
ABS995_04705	224308.BSU28750	0.0	865.0	COG1653@1|root,COG1653@2|Bacteria,1TS9Z@1239|Firmicutes,4HAYY@91061|Bacilli,1ZBMD@1386|Bacillus	91061|Bacilli	G	carbohydrate transport	araN	-	-	ko:K17234	ko02010,map02010	M00602	-	-	ko00000,ko00001,ko00002,ko02000	3.A.1.1.34	-	-	SBP_bac_1,SBP_bac_8
ABS995_04710	224308.BSU28760	6.05e-272	745.0	COG0371@1|root,COG0371@2|Bacteria,1VTSP@1239|Firmicutes,4HTK1@91061|Bacilli,1ZR9Q@1386|Bacillus	91061|Bacilli	I	Catalyzes the NAD(P)H-dependent reduction of dihydroxyacetonephosphate (DHAP or glycerone phosphate) to glycerol 1-phosphate (G1P). The G1P thus generated is probably used for the synthesis of phosphoglycerolipids in Gram-positive bacterial species	araM	-	1.1.1.261	ko:K00096	ko00564,map00564	-	R05679,R05680	RC00029	ko00000,ko00001,ko01000	-	-	-	Fe-ADH_2
ABS995_04715	224308.BSU28770	7.65e-184	512.0	COG0647@1|root,COG0647@2|Bacteria,1UZNG@1239|Firmicutes,4HCI1@91061|Bacilli,1ZE6I@1386|Bacillus	91061|Bacilli	G	Haloacid dehalogenase-like hydrolase	araL	-	-	ko:K02101	-	-	-	-	ko00000	-	-	-	Hydrolase_6,Hydrolase_like
ABS995_04720	224308.BSU28780	1.99e-169	472.0	COG0235@1|root,COG0235@2|Bacteria,1TPDV@1239|Firmicutes,4H9W0@91061|Bacilli,1ZDGI@1386|Bacillus	91061|Bacilli	G	COG0235 Ribulose-5-phosphate 4-epimerase and related epimerases and aldolases	araD	GO:0003674,GO:0003824,GO:0005488,GO:0005575,GO:0005622,GO:0005623,GO:0005737,GO:0005829,GO:0005975,GO:0005996,GO:0006793,GO:0006796,GO:0008150,GO:0008152,GO:0008270,GO:0008742,GO:0009056,GO:0009058,GO:0009987,GO:0016052,GO:0016829,GO:0016830,GO:0016832,GO:0016853,GO:0016854,GO:0016857,GO:0019321,GO:0019323,GO:0019566,GO:0019568,GO:0019569,GO:0019572,GO:0019637,GO:0043167,GO:0043169,GO:0044237,GO:…	5.1.3.4	ko:K03077	ko00040,ko00053,ko01100,ko01120,map00040,map00053,map01100,map01120	M00550	R05850	RC01479	ko00000,ko00001,ko00002,ko01000	-	-	-	Aldolase_II
ABS995_04725	224308.BSU28790	0.0	1083.0	COG1069@1|root,COG1069@2|Bacteria,1TP8T@1239|Firmicutes,4HC3A@91061|Bacilli,1ZB10@1386|Bacillus	91061|Bacilli	C	Belongs to the ribulokinase family	araB	-	2.7.1.16	ko:K00853	ko00040,ko01100,map00040,map01100	-	R01526,R02439	RC00002,RC00538	ko00000,ko00001,ko01000	-	-	-	FGGY_C,FGGY_N
ABS995_04730	224308.BSU28800	0.0	999.0	COG2160@1|root,COG2160@2|Bacteria,1TPXC@1239|Firmicutes,4HAWS@91061|Bacilli,1ZD9A@1386|Bacillus	91061|Bacilli	G	Catalyzes the conversion of L-arabinose to L-ribulose	araA	-	5.3.1.4	ko:K01804	ko00040,ko01100,map00040,map01100	-	R01761	RC00516	ko00000,ko00001,ko01000	-	-	-	Arabinose_Iso_C,Arabinose_Isome
ABS995_04735	224308.BSU28810	1.7e-233	642.0	COG3507@1|root,COG3507@2|Bacteria,1TPHA@1239|Firmicutes,4HBSN@91061|Bacilli,1ZDPS@1386|Bacillus	91061|Bacilli	G	Belongs to the glycosyl hydrolase 43 family	-	-	3.2.1.99	ko:K06113	-	-	-	-	ko00000,ko01000	-	GH43	-	Glyco_hydro_43
ABS995_04740	224308.BSU28820	3.42e-259	710.0	COG1363@1|root,COG1363@2|Bacteria,1TNZT@1239|Firmicutes,4H9SM@91061|Bacilli,1ZD06@1386|Bacillus	91061|Bacilli	G	COG1363 Cellulase M and related proteins	ysdC	-	-	-	-	-	-	-	-	-	-	-	Peptidase_M42
ABS995_04745	224308.BSU28830	1.14e-88	260.0	29RHG@1|root,30CKE@2|Bacteria,1V4BT@1239|Firmicutes,4HIQA@91061|Bacilli,1ZH08@1386|Bacillus	91061|Bacilli	S	Sigma-w pathway protein YsdB	ysdB	-	-	-	-	-	-	-	-	-	-	-	-
ABS995_04750	224308.BSU28840	1.3e-52	165.0	COG3326@1|root,COG3326@2|Bacteria,1VEJY@1239|Firmicutes,4HNXQ@91061|Bacilli,1ZIYS@1386|Bacillus	91061|Bacilli	S	Membrane	ysdA	-	-	-	-	-	-	-	-	-	-	-	DUF1294
ABS995_04755	1274524.BSONL12_09762	5.42e-75	224.0	COG0292@1|root,COG0292@2|Bacteria,1V6DB@1239|Firmicutes,4HH2W@91061|Bacilli,1ZG75@1386|Bacillus	91061|Bacilli	J	Binds directly to 23S ribosomal RNA and is necessary for the in vitro assembly process of the 50S ribosomal subunit. It is not involved in the protein synthesizing functions of that subunit	rplT	GO:0000027,GO:0003674,GO:0003735,GO:0005198,GO:0005575,GO:0005622,GO:0005623,GO:0005737,GO:0005829,GO:0005840,GO:0006996,GO:0008150,GO:0009987,GO:0015934,GO:0016043,GO:0022607,GO:0022613,GO:0022618,GO:0022625,GO:0022626,GO:0032991,GO:0034622,GO:0042254,GO:0042255,GO:0042273,GO:0043226,GO:0043228,GO:0043229,GO:0043232,GO:0043933,GO:0044085,GO:0044391,GO:0044422,GO:0044424,GO:0044444,GO:0044445,GO:…	-	ko:K02887	ko03010,map03010	M00178	-	-	br01610,ko00000,ko00001,ko00002,ko03011	-	-	-	Ribosomal_L20
ABS995_04760	1274524.BSONL12_09767	7.67e-35	119.0	COG0291@1|root,COG0291@2|Bacteria,1VF5W@1239|Firmicutes,4HNIQ@91061|Bacilli,1ZJBX@1386|Bacillus	91061|Bacilli	J	Belongs to the bacterial ribosomal protein bL35 family	rpmI	GO:0003674,GO:0003735,GO:0005198,GO:0005575,GO:0005622,GO:0005623,GO:0005737,GO:0005829,GO:0005840,GO:0015934,GO:0022625,GO:0022626,GO:0032991,GO:0043226,GO:0043228,GO:0043229,GO:0043232,GO:0044391,GO:0044422,GO:0044424,GO:0044444,GO:0044445,GO:0044446,GO:0044464,GO:1990904	-	ko:K02916	ko03010,map03010	M00178	-	-	br01610,ko00000,ko00001,ko00002,ko03011	-	-	-	Ribosomal_L35p
ABS995_04765	1051501.AYTL01000030_gene2965	4.42e-110	317.0	COG0290@1|root,COG0290@2|Bacteria,1V1RC@1239|Firmicutes,4HFUS@91061|Bacilli,1ZCBZ@1386|Bacillus	91061|Bacilli	J	IF-3 binds to the 30S ribosomal subunit and shifts the equilibrum between 70S ribosomes and their 50S and 30S subunits in favor of the free subunits, thus enhancing the availability of 30S subunits on which protein synthesis initiation begins	infC	GO:0003674,GO:0003676,GO:0003723,GO:0003743,GO:0005488,GO:0005575,GO:0005622,GO:0005623,GO:0005737,GO:0005829,GO:0006412,GO:0006413,GO:0006518,GO:0006807,GO:0006996,GO:0008135,GO:0008150,GO:0008152,GO:0009058,GO:0009059,GO:0009987,GO:0010467,GO:0016020,GO:0016043,GO:0019538,GO:0022411,GO:0032790,GO:0032984,GO:0032988,GO:0034641,GO:0034645,GO:0043021,GO:0043022,GO:0043043,GO:0043170,GO:0043603,GO:…	-	ko:K02520	-	-	-	-	ko00000,ko03012,ko03029	-	-	-	IF3_C,IF3_N
ABS995_04775	224308.BSU28900	3.09e-149	421.0	COG1346@1|root,COG1346@2|Bacteria,1TRGN@1239|Firmicutes,4IQTD@91061|Bacilli,1ZRNK@1386|Bacillus	91061|Bacilli	M	Inhibits the expression or activity of extracellular murein hydrolases by interacting, possibly with LrgA, with the holin-like protein CidA. The LrgAB and CidA proteins may affect the proton motive force of the membrane. May be involved in programmed cell death (PCD), possibly triggering PCD in response to antibiotics and environmental stresses	lrgB	-	-	ko:K05339	ko02020,map02020	-	-	-	ko00000,ko00001	-	-	-	LrgB
ABS995_04780	224308.BSU28910	1.2e-84	251.0	COG1380@1|root,COG1380@2|Bacteria,1V9Z2@1239|Firmicutes,4IR9S@91061|Bacilli,1ZHA7@1386|Bacillus	91061|Bacilli	S	Inhibits the expression or activity of extracellular murein hydrolases by interacting, possibly with LrgB, with the holin-like protein CidA. The LrgAB and CidA proteins may affect the proton motive force of the membrane. May be involved in programmed cell death (PCD), possibly triggering PCD in response to antibiotics and environmental stresses	lrgA	GO:0000270,GO:0003674,GO:0005215,GO:0006022,GO:0006026,GO:0006027,GO:0006807,GO:0006810,GO:0008104,GO:0008150,GO:0008152,GO:0008565,GO:0009056,GO:0009057,GO:0009253,GO:0015031,GO:0015833,GO:0030203,GO:0033036,GO:0042886,GO:0043170,GO:0045184,GO:0051179,GO:0051234,GO:0071702,GO:0071704,GO:0071705,GO:1901135,GO:1901136,GO:1901564,GO:1901565,GO:1901575	-	ko:K05338	ko02020,map02020	-	-	-	ko00000,ko00001,ko02000	1.E.14.1	-	-	LrgA
ABS995_04785	224308.BSU28920	1.32e-164	461.0	COG3279@1|root,COG3279@2|Bacteria,1V14X@1239|Firmicutes,4HDIC@91061|Bacilli,1ZC3U@1386|Bacillus	91061|Bacilli	T	COG3279 Response regulator of the LytR AlgR family	lytT	GO:0000156,GO:0000160,GO:0003674,GO:0005575,GO:0005622,GO:0005623,GO:0005737,GO:0007154,GO:0007165,GO:0008150,GO:0009987,GO:0023052,GO:0035556,GO:0044424,GO:0044464,GO:0050789,GO:0050794,GO:0050896,GO:0051716,GO:0060089,GO:0065007	-	ko:K07705	ko02020,map02020	M00492	-	-	ko00000,ko00001,ko00002,ko02022	-	-	-	LytTR,Response_reg
ABS995_04790	224308.BSU28930	0.0	1100.0	COG3275@1|root,COG3275@2|Bacteria,1VTXF@1239|Firmicutes,4H9Z1@91061|Bacilli,1ZBKQ@1386|Bacillus	91061|Bacilli	T	Histidine kinase	lytS	-	2.7.13.3	ko:K07704	ko02020,map02020	M00492	-	-	ko00000,ko00001,ko00002,ko01000,ko01001,ko02022	-	-	-	5TM-5TMR_LYT,GAF_3,HATPase_c,His_kinase
ABS995_04795	224308.BSU28940	4e-189	525.0	COG1011@1|root,COG1011@2|Bacteria,1TS3W@1239|Firmicutes,4HADE@91061|Bacilli,1ZBN8@1386|Bacillus	91061|Bacilli	S	HAD-hyrolase-like	ysaA	-	3.1.3.5,3.8.1.2	ko:K01560,ko:K07025,ko:K08723	ko00230,ko00240,ko00361,ko00625,ko00760,ko01100,ko01110,ko01120,map00230,map00240,map00361,map00625,map00760,map01100,map01110,map01120	-	R00183,R00511,R00963,R01126,R01227,R01569,R01664,R01968,R02088,R02102,R02323,R02719,R03346,R05287	RC00017,RC00697	ko00000,ko00001,ko01000	-	-	-	HAD_2
ABS995_04800	224308.BSU28950	0.0	1261.0	COG0441@1|root,COG0441@2|Bacteria,1TP78@1239|Firmicutes,4HABZ@91061|Bacilli,1ZB5W@1386|Bacillus	91061|Bacilli	J	Catalyzes the attachment of threonine to tRNA(Thr) in a two-step reaction L-threonine is first activated by ATP to form Thr-AMP and then transferred to the acceptor end of tRNA(Thr)	thrS	GO:0003674,GO:0003824,GO:0004812,GO:0004829,GO:0005575,GO:0005622,GO:0005623,GO:0005737,GO:0006082,GO:0006139,GO:0006399,GO:0006412,GO:0006418,GO:0006435,GO:0006518,GO:0006520,GO:0006725,GO:0006807,GO:0008150,GO:0008152,GO:0009058,GO:0009059,GO:0009987,GO:0010467,GO:0016070,GO:0016874,GO:0016875,GO:0019538,GO:0019752,GO:0034641,GO:0034645,GO:0034660,GO:0043038,GO:0043039,GO:0043043,GO:0043170,GO:…	6.1.1.3	ko:K01868	ko00970,map00970	M00359,M00360	R03663	RC00055,RC00523	ko00000,ko00001,ko00002,ko01000,ko01007,ko03016	-	-	-	HGTP_anticodon,TGS,tRNA-synt_2b,tRNA_SAD
ABS995_04805	224308.BSU28960	1.1e-192	535.0	28MGE@1|root,2ZATN@2|Bacteria,1UC5R@1239|Firmicutes,4HESX@91061|Bacilli,1ZRWW@1386|Bacillus	91061|Bacilli	S	YtxC-like family	ytxC	-	-	-	-	-	-	-	-	-	-	-	YtxC
ABS995_04810	224308.BSU28970	6.79e-135	384.0	COG0398@1|root,COG0398@2|Bacteria,1V3J1@1239|Firmicutes,4HHXX@91061|Bacilli,1ZEPX@1386|Bacillus	91061|Bacilli	S	SNARE associated Golgi protein	ytxB	-	-	-	-	-	-	-	-	-	-	-	SNARE_assoc
ABS995_04815	224308.BSU28980	4.97e-220	607.0	COG1484@1|root,COG1484@2|Bacteria,1TPZX@1239|Firmicutes,4HABS@91061|Bacilli,1ZB6G@1386|Bacillus	91061|Bacilli	L	Primosomal protein DnaI	dnaI	GO:0003674,GO:0003676,GO:0003677,GO:0003688,GO:0003690,GO:0005488,GO:0005575,GO:0005622,GO:0005623,GO:0005737,GO:0005886,GO:0006139,GO:0006259,GO:0006260,GO:0006261,GO:0006270,GO:0006725,GO:0006807,GO:0008150,GO:0008152,GO:0009058,GO:0009059,GO:0009987,GO:0016020,GO:0034641,GO:0034645,GO:0043170,GO:0043565,GO:0044237,GO:0044238,GO:0044249,GO:0044260,GO:0044424,GO:0044464,GO:0046483,GO:0071704,GO:…	-	ko:K11144	-	-	-	-	ko00000,ko03032	-	-	-	DnaI_N,IstB_IS21
ABS995_04820	224308.BSU28990	0.0	907.0	COG3611@1|root,COG3611@2|Bacteria,1TSBB@1239|Firmicutes,4H9RI@91061|Bacilli,1ZBJY@1386|Bacillus	91061|Bacilli	L	Membrane attachment protein	dnaB	-	-	ko:K03346	-	-	-	-	ko00000,ko03032	-	-	-	DnaB_2
ABS995_04825	224308.BSU29000	2.33e-103	299.0	COG1327@1|root,COG1327@2|Bacteria,1V3JA@1239|Firmicutes,4HGXA@91061|Bacilli,1ZFS0@1386|Bacillus	91061|Bacilli	K	Negatively regulates transcription of bacterial ribonucleotide reductase nrd genes and operons by binding to NrdR- boxes	nrdR	-	-	ko:K07738	-	-	-	-	ko00000,ko03000	-	-	-	ATP-cone
ABS995_04830	1051501.AYTL01000030_gene2978	2.42e-88	259.0	COG1586@1|root,COG1586@2|Bacteria,1V3U2@1239|Firmicutes,4HH1F@91061|Bacilli,1ZFPA@1386|Bacillus	91061|Bacilli	E	Catalyzes the decarboxylation of S-adenosylmethionine to S-adenosylmethioninamine (dcAdoMet), the propylamine donor required for the synthesis of the polyamines spermine and spermidine from the diamine putrescine	speH	-	4.1.1.50	ko:K01611	ko00270,ko00330,ko01100,map00270,map00330,map01100	M00034,M00133	R00178	RC00299	ko00000,ko00001,ko00002,ko01000	-	-	-	AdoMet_dc
ABS995_04835	224308.BSU29020	1.73e-246	676.0	COG0057@1|root,COG0057@2|Bacteria,1TNYU@1239|Firmicutes,4H9NS@91061|Bacilli,1ZCF9@1386|Bacillus	91061|Bacilli	G	Belongs to the glyceraldehyde-3-phosphate dehydrogenase family	gapB	GO:0000166,GO:0003674,GO:0003824,GO:0004365,GO:0005488,GO:0005975,GO:0005996,GO:0006006,GO:0006094,GO:0008150,GO:0008152,GO:0009058,GO:0016051,GO:0016491,GO:0016620,GO:0016903,GO:0019318,GO:0019319,GO:0036094,GO:0043891,GO:0044238,GO:0044281,GO:0044283,GO:0046364,GO:0048037,GO:0050661,GO:0050662,GO:0051287,GO:0055114,GO:0071704,GO:0097159,GO:1901265,GO:1901363,GO:1901576	1.2.1.12	ko:K00134	ko00010,ko00710,ko01100,ko01110,ko01120,ko01130,ko01200,ko01230,ko04066,ko05010,map00010,map00710,map01100,map01110,map01120,map01130,map01200,map01230,map04066,map05010	M00001,M00002,M00003,M00165,M00166,M00308,M00552	R01061	RC00149	ko00000,ko00001,ko00002,ko01000,ko04131,ko04147	-	-	-	Gp_dh_C,Gp_dh_N
ABS995_04840	224308.BSU29030	1.64e-86	254.0	COG1733@1|root,COG1733@2|Bacteria,1V43K@1239|Firmicutes,4HH01@91061|Bacilli,1ZGIV@1386|Bacillus	91061|Bacilli	K	Transcriptional regulator	ytcD	-	-	-	-	-	-	-	-	-	-	-	HxlR
ABS995_04845	224308.BSU29040	4.27e-257	708.0	COG0477@1|root,COG2814@2|Bacteria,1TQXU@1239|Firmicutes,4HAYB@91061|Bacilli,1ZQ77@1386|Bacillus	91061|Bacilli	EGP	#NAME?	ytbD	GO:0005575,GO:0005623,GO:0005886,GO:0016020,GO:0044464,GO:0071944	-	ko:K19577	-	-	-	-	ko00000,ko02000	2.A.1.2.65	-	-	MFS_1,Sugar_tr
ABS995_04850	224308.BSU29050	6.65e-198	548.0	COG0656@1|root,COG0656@2|Bacteria,1TPM1@1239|Firmicutes,4HARE@91061|Bacilli,1ZC55@1386|Bacillus	91061|Bacilli	S	reductase	ytbE	-	-	-	-	-	-	-	-	-	-	-	Aldo_ket_red
ABS995_04855	224308.BSU29060	6.36e-123	352.0	COG0237@1|root,COG0237@2|Bacteria,1V6FS@1239|Firmicutes,4HII3@91061|Bacilli,1ZFSI@1386|Bacillus	91061|Bacilli	F	Catalyzes the phosphorylation of the 3'-hydroxyl group of dephosphocoenzyme A to form coenzyme A	coaE	GO:0003674,GO:0003824,GO:0004140,GO:0006139,GO:0006163,GO:0006164,GO:0006725,GO:0006732,GO:0006753,GO:0006793,GO:0006796,GO:0006807,GO:0008150,GO:0008152,GO:0009058,GO:0009108,GO:0009117,GO:0009150,GO:0009152,GO:0009165,GO:0009259,GO:0009260,GO:0009987,GO:0015936,GO:0015937,GO:0016301,GO:0016310,GO:0016740,GO:0016772,GO:0016773,GO:0018130,GO:0019438,GO:0019637,GO:0019693,GO:0033865,GO:0033866,GO:…	2.7.1.24	ko:K00859	ko00770,ko01100,map00770,map01100	M00120	R00130	RC00002,RC00078	ko00000,ko00001,ko00002,ko01000	-	-	iSB619.SA_RS08510	CoaE
ABS995_04865	224308.BSU29080	8.1e-199	550.0	COG0266@1|root,COG0266@2|Bacteria,1TPM9@1239|Firmicutes,4H9Q7@91061|Bacilli,1ZCC9@1386|Bacillus	91061|Bacilli	L	Involved in base excision repair of DNA damaged by oxidation or by mutagenic agents. Acts as DNA glycosylase that recognizes and removes damaged bases. Has a preference for oxidized purines, such as 7,8-dihydro-8-oxoguanine (8-oxoG). Has AP (apurinic apyrimidinic) lyase activity and introduces nicks in the DNA strand. Cleaves the DNA backbone by beta-delta elimination to generate a single-strand …	fpg	-	3.2.2.23,4.2.99.18	ko:K10563	ko03410,map03410	-	-	-	ko00000,ko00001,ko01000,ko03400	-	-	-	Fapy_DNA_glyco,H2TH,zf-FPG_IleRS
ABS995_04870	224308.BSU29090	0.0	1668.0	COG0258@1|root,COG0749@1|root,COG0258@2|Bacteria,COG0749@2|Bacteria,1TPKJ@1239|Firmicutes,4H9S7@91061|Bacilli,1ZB6Y@1386|Bacillus	91061|Bacilli	L	In addition to polymerase activity, this DNA polymerase exhibits 5'-3' exonuclease activity	polA	GO:0003674,GO:0003824,GO:0003887,GO:0004518,GO:0004527,GO:0005575,GO:0005622,GO:0005623,GO:0005737,GO:0006139,GO:0006259,GO:0006260,GO:0006261,GO:0006281,GO:0006725,GO:0006807,GO:0006950,GO:0006974,GO:0008150,GO:0008152,GO:0008409,GO:0009058,GO:0009059,GO:0009987,GO:0016740,GO:0016772,GO:0016779,GO:0016787,GO:0016788,GO:0018130,GO:0019438,GO:0033554,GO:0034061,GO:0034641,GO:0034645,GO:0034654,GO:…	2.7.7.7	ko:K02335	ko00230,ko00240,ko01100,ko03030,ko03410,ko03420,ko03440,map00230,map00240,map01100,map03030,map03410,map03420,map03440	-	R00375,R00376,R00377,R00378	RC02795	ko00000,ko00001,ko01000,ko03032,ko03400	-	-	-	5_3_exonuc,5_3_exonuc_N,DNA_pol_A
ABS995_04875	224308.BSU29100	0.0	1086.0	COG5002@1|root,COG5002@2|Bacteria,1TQ1H@1239|Firmicutes,4HB1B@91061|Bacilli,1ZC0T@1386|Bacillus	91061|Bacilli	T	Signal transduction histidine kinase	phoR	-	2.7.13.3	ko:K07636	ko02020,map02020	M00434	-	-	ko00000,ko00001,ko00002,ko01000,ko01001,ko02022	-	-	-	HAMP,HATPase_c,HisKA,PAS,PAS_4,PAS_9,sCache_like
ABS995_04880	224308.BSU29110	3.14e-167	468.0	COG0745@1|root,COG0745@2|Bacteria,1TPWS@1239|Firmicutes,4H9KP@91061|Bacilli,1ZBGS@1386|Bacillus	91061|Bacilli	T	COG0745 Response regulators consisting of a CheY-like receiver domain and a winged-helix DNA-binding domain	phoP	-	-	ko:K07658	ko02020,map02020	M00434	-	-	ko00000,ko00001,ko00002,ko02022	-	-	-	Response_reg,Trans_reg_C
ABS995_04885	224308.BSU29120	1.04e-217	601.0	COG0039@1|root,COG0039@2|Bacteria,1TPSY@1239|Firmicutes,4HB0Z@91061|Bacilli,1ZC27@1386|Bacillus	91061|Bacilli	C	Catalyzes the reversible oxidation of malate to oxaloacetate	mdh	GO:0003674,GO:0003824,GO:0004470,GO:0006082,GO:0006091,GO:0006099,GO:0006101,GO:0008150,GO:0008152,GO:0009060,GO:0009987,GO:0015980,GO:0016491,GO:0016614,GO:0016615,GO:0016999,GO:0017144,GO:0019752,GO:0043436,GO:0044237,GO:0044238,GO:0044281,GO:0045333,GO:0055114,GO:0071704,GO:0072350	1.1.1.27,1.1.1.37	ko:K00016,ko:K00024	ko00010,ko00020,ko00270,ko00620,ko00630,ko00640,ko00680,ko00710,ko00720,ko01100,ko01110,ko01120,ko01130,ko01200,ko04922,map00010,map00020,map00270,map00620,map00630,map00640,map00680,map00710,map00720,map01100,map01110,map01120,map01130,map01200,map04922	M00009,M00011,M00012,M00168,M00173,M00346,M00374,M00620,M00740	R00342,R00703,R01000,R03104,R07136	RC00031,RC00044	ko00000,ko00001,ko00002,ko01000,ko04147	-	-	-	Ldh_1_C,Ldh_1_N
ABS995_04890	224308.BSU29130	5.36e-308	839.0	COG0538@1|root,COG0538@2|Bacteria,1UHPE@1239|Firmicutes,4H9US@91061|Bacilli,1ZBWV@1386|Bacillus	91061|Bacilli	C	isocitrate	icd	-	1.1.1.42	ko:K00031	ko00020,ko00480,ko00720,ko01100,ko01110,ko01120,ko01130,ko01200,ko01210,ko01230,ko04146,map00020,map00480,map00720,map01100,map01110,map01120,map01130,map01200,map01210,map01230,map04146	M00009,M00010,M00173,M00740	R00267,R00268,R01899	RC00001,RC00084,RC00114,RC00626,RC02801	br01601,ko00000,ko00001,ko00002,ko01000	-	-	-	Iso_dh
ABS995_04895	224308.BSU29140	6.46e-265	726.0	COG0372@1|root,COG0372@2|Bacteria,1TPPS@1239|Firmicutes,4H9YE@91061|Bacilli,1ZBAY@1386|Bacillus	91061|Bacilli	C	Belongs to the citrate synthase family	citZ	-	2.3.3.1	ko:K01647	ko00020,ko00630,ko01100,ko01110,ko01120,ko01130,ko01200,ko01210,ko01230,map00020,map00630,map01100,map01110,map01120,map01130,map01200,map01210,map01230	M00009,M00010,M00012,M00740	R00351	RC00004,RC00067	br01601,ko00000,ko00001,ko00002,ko01000	-	-	-	Citrate_synt
ABS995_04900	224308.BSU29150	7.71e-94	275.0	COG2707@1|root,COG2707@2|Bacteria,1V7JN@1239|Firmicutes,4HINS@91061|Bacilli,1ZQTM@1386|Bacillus	91061|Bacilli	S	membrane	ytwI	-	-	-	-	-	-	-	-	-	-	-	DUF441
ABS995_04905	224308.BSU29160	1.84e-243	671.0	COG0628@1|root,COG0628@2|Bacteria,1TS4S@1239|Firmicutes,4HC6G@91061|Bacilli,1ZBXK@1386|Bacillus	91061|Bacilli	S	sporulation integral membrane protein YtvI	ytvI	GO:0003674,GO:0005215,GO:0005575,GO:0005623,GO:0005886,GO:0005887,GO:0006810,GO:0008150,GO:0016020,GO:0016021,GO:0031224,GO:0031226,GO:0044425,GO:0044459,GO:0044464,GO:0051179,GO:0051234,GO:0055085,GO:0071944	-	-	-	-	-	-	-	-	-	-	AI-2E_transport
ABS995_04910	1051501.AYTL01000030_gene2994	4.7e-81	241.0	COG3030@1|root,COG3030@2|Bacteria,1VF5Y@1239|Firmicutes,4HNQ9@91061|Bacilli,1ZQRP@1386|Bacillus	91061|Bacilli	S	COG3030 Protein affecting phage T7 exclusion by the F plasmid	fxsA	-	-	ko:K07113	-	-	-	-	ko00000	-	-	-	FxsA
ABS995_04915	224308.BSU29180	0.0	1051.0	COG0469@1|root,COG0469@2|Bacteria,1TPGG@1239|Firmicutes,4H9VY@91061|Bacilli,1ZCDT@1386|Bacillus	91061|Bacilli	G	Belongs to the pyruvate kinase family	pyk	GO:0001871,GO:0003674,GO:0003824,GO:0004743,GO:0005488,GO:0005575,GO:0005622,GO:0005623,GO:0005737,GO:0005829,GO:0005975,GO:0006082,GO:0006090,GO:0006091,GO:0006096,GO:0006116,GO:0006139,GO:0006163,GO:0006164,GO:0006165,GO:0006725,GO:0006732,GO:0006733,GO:0006734,GO:0006753,GO:0006754,GO:0006757,GO:0006793,GO:0006796,GO:0006807,GO:0008150,GO:0008152,GO:0009056,GO:0009058,GO:0009108,GO:0009117,GO:…	2.7.1.40	ko:K00873	ko00010,ko00230,ko00620,ko01100,ko01110,ko01120,ko01130,ko01200,ko01230,ko04922,ko04930,ko05165,ko05203,ko05230,map00010,map00230,map00620,map01100,map01110,map01120,map01130,map01200,map01230,map04922,map04930,map05165,map05203,map05230	M00001,M00002,M00049,M00050	R00200,R00430,R01138,R01858,R02320	RC00002,RC00015	ko00000,ko00001,ko00002,ko01000,ko04131,ko04147	-	-	-	PEP-utilizers,PK,PK_C
ABS995_04920	224308.BSU29190	5.43e-228	628.0	COG0205@1|root,COG0205@2|Bacteria,1TPF4@1239|Firmicutes,4HAPN@91061|Bacilli,1ZB3D@1386|Bacillus	91061|Bacilli	F	Catalyzes the phosphorylation of D-fructose 6-phosphate to fructose 1,6-bisphosphate by ATP, the first committing step of glycolysis	pfkA	GO:0003674,GO:0003824,GO:0003872,GO:0005975,GO:0006082,GO:0006090,GO:0006091,GO:0006096,GO:0006116,GO:0006139,GO:0006163,GO:0006164,GO:0006165,GO:0006725,GO:0006732,GO:0006733,GO:0006734,GO:0006753,GO:0006754,GO:0006757,GO:0006793,GO:0006796,GO:0006807,GO:0008150,GO:0008152,GO:0008443,GO:0009056,GO:0009058,GO:0009108,GO:0009117,GO:0009123,GO:0009124,GO:0009126,GO:0009127,GO:0009132,GO:0009135,GO:…	2.7.1.11	ko:K00850	ko00010,ko00030,ko00051,ko00052,ko00680,ko01100,ko01110,ko01120,ko01130,ko01200,ko01230,ko03018,ko04152,ko05230,map00010,map00030,map00051,map00052,map00680,map01100,map01110,map01120,map01130,map01200,map01230,map03018,map04152,map05230	M00001,M00345	R00756,R03236,R03237,R03238,R03239,R04779	RC00002,RC00017	ko00000,ko00001,ko00002,ko01000,ko01009,ko03019	-	-	iYO844.BSU29190	PFK
ABS995_04925	224308.BSU29200	4.47e-230	634.0	COG0825@1|root,COG0825@2|Bacteria,1UHNS@1239|Firmicutes,4HA4C@91061|Bacilli,1ZC5V@1386|Bacillus	91061|Bacilli	I	Component of the acetyl coenzyme A carboxylase (ACC) complex. First, biotin carboxylase catalyzes the carboxylation of biotin on its carrier protein (BCCP) and then the CO(2) group is transferred by the carboxyltransferase to acetyl-CoA to form malonyl-CoA	accA	-	2.1.3.15,6.4.1.2	ko:K01962	ko00061,ko00620,ko00640,ko00720,ko01100,ko01110,ko01120,ko01130,ko01200,ko01212,map00061,map00620,map00640,map00720,map01100,map01110,map01120,map01130,map01200,map01212	M00082,M00376	R00742,R04386	RC00040,RC00253,RC00367	ko00000,ko00001,ko00002,ko01000	-	-	-	ACCA
ABS995_04930	224308.BSU29210	5.96e-206	570.0	COG0777@1|root,COG0777@2|Bacteria,1TP4U@1239|Firmicutes,4HAI7@91061|Bacilli,1ZB3M@1386|Bacillus	91061|Bacilli	I	Component of the acetyl coenzyme A carboxylase (ACC) complex. Biotin carboxylase (BC) catalyzes the carboxylation of biotin on its carrier protein (BCCP) and then the CO(2) group is transferred by the transcarboxylase to acetyl-CoA to form malonyl- CoA	accD	-	2.1.3.15,6.4.1.2	ko:K01963	ko00061,ko00620,ko00640,ko00720,ko01100,ko01110,ko01120,ko01130,ko01200,ko01212,map00061,map00620,map00640,map00720,map01100,map01110,map01120,map01130,map01200,map01212	M00082,M00376	R00742,R04386	RC00040,RC00253,RC00367	ko00000,ko00001,ko00002,ko01000	-	-	-	Carboxyl_trans
ABS995_04935	224308.BSU29220	2.85e-285	780.0	COG0281@1|root,COG0281@2|Bacteria,1TPJ3@1239|Firmicutes,4H9WR@91061|Bacilli,1ZBAH@1386|Bacillus	91061|Bacilli	C	Malate dehydrogenase	ytsJ	-	1.1.1.38	ko:K00027	ko00620,ko01200,ko02020,map00620,map01200,map02020	-	R00214	RC00105	ko00000,ko00001,ko01000	-	-	-	Malic_M,malic
ABS995_04940	224308.BSU29230	0.0	2136.0	COG0587@1|root,COG0587@2|Bacteria,1TPYG@1239|Firmicutes,4H9T3@91061|Bacilli,1ZCIC@1386|Bacillus	91061|Bacilli	L	DNA polymerase	dnaE	-	2.7.7.7	ko:K02337	ko00230,ko00240,ko01100,ko03030,ko03430,ko03440,map00230,map00240,map01100,map03030,map03430,map03440	M00260	R00375,R00376,R00377,R00378	RC02795	ko00000,ko00001,ko00002,ko01000,ko03032,ko03400	-	-	-	DNA_pol3_alpha,HHH_6,PHP,tRNA_anti-codon
ABS995_04945	224308.BSU29239	1.21e-75	226.0	2CBNY@1|root,330BE@2|Bacteria,1VGPH@1239|Firmicutes,4HNX7@91061|Bacilli,1ZH6P@1386|Bacillus	91061|Bacilli	S	Sporulation protein YtrH	ytrH	-	-	-	-	-	-	-	-	-	-	-	Spore_YtrH
ABS995_04950	224308.BSU29240	4.21e-111	320.0	2AV7G@1|root,31KY3@2|Bacteria,1V73K@1239|Firmicutes,4HJ3F@91061|Bacilli,1ZHIX@1386|Bacillus	91061|Bacilli	-	-	ytrI	-	-	-	-	-	-	-	-	-	-	-	-
ABS995_04955	224308.BSU29249	1.64e-39	130.0	2EK73@1|root,33DXG@2|Bacteria,1VJ98@1239|Firmicutes,4HNYT@91061|Bacilli,1ZIJ7@1386|Bacillus	91061|Bacilli	-	-	-	-	-	-	-	-	-	-	-	-	-	-	-
ABS995_04960	224308.BSU29250	2.91e-229	630.0	COG0618@1|root,COG0618@2|Bacteria,1TPXX@1239|Firmicutes,4H9ZW@91061|Bacilli,1ZB08@1386|Bacillus	91061|Bacilli	S	COG0618 Exopolyphosphatase-related proteins	nrnA	-	3.1.13.3,3.1.3.7	ko:K06881	ko00920,ko01100,ko01120,map00920,map01100,map01120	-	R00188,R00508	RC00078	ko00000,ko00001,ko01000,ko03400	-	-	-	DHH,DHHA1
ABS995_04965	224308.BSU29260	8.43e-61	187.0	2E1U1@1|root,32X3Q@2|Bacteria,1VD0Y@1239|Firmicutes,4HNCK@91061|Bacilli,1ZHYC@1386|Bacillus	91061|Bacilli	S	YtpI-like protein	ytpI	-	-	-	-	-	-	-	-	-	-	-	YtpI
ABS995_04970	224308.BSU29270	8.91e-306	835.0	COG4109@1|root,COG4109@2|Bacteria,1TPU6@1239|Firmicutes,4HB62@91061|Bacilli,1ZB1Q@1386|Bacillus	91061|Bacilli	K	transcriptional regulator containing CBS domains	ytoI	-	-	-	-	-	-	-	-	-	-	-	4HBT,CBS,DRTGG,GntR,HTH_24
ABS995_04975	224308.BSU29410	3.17e-165	461.0	COG2220@1|root,COG2220@2|Bacteria,1TQR1@1239|Firmicutes,4HBM0@91061|Bacilli,1ZBI0@1386|Bacillus	91061|Bacilli	S	Belongs to the UPF0173 family	ytkL	-	-	-	-	-	-	-	-	-	-	-	Lactamase_B_2,Lactamase_B_3
ABS995_04980	224308.BSU29420	5.43e-180	501.0	COG1028@1|root,COG1028@2|Bacteria,1TSQV@1239|Firmicutes,4HB3U@91061|Bacilli,1ZC75@1386|Bacillus	91061|Bacilli	IQ	COG1028 Dehydrogenases with different specificities (related to short-chain alcohol dehydrogenases)	ytkK	-	1.1.1.100	ko:K00059	ko00061,ko00333,ko00780,ko01040,ko01100,ko01130,ko01212,map00061,map00333,map00780,map01040,map01100,map01130,map01212	M00083,M00572	R04533,R04534,R04536,R04543,R04566,R04953,R04964,R07759,R07763,R10116,R10120,R11671	RC00029,RC00117	ko00000,ko00001,ko00002,ko01000,ko01004	-	-	-	adh_short_C2
ABS995_04990	224308.BSU29440	0.0	910.0	COG0165@1|root,COG0165@2|Bacteria,1TNZ6@1239|Firmicutes,4HB24@91061|Bacilli,1ZD3C@1386|Bacillus	91061|Bacilli	E	argininosuccinate lyase	argH	GO:0003674,GO:0003824,GO:0004056,GO:0005575,GO:0005622,GO:0005623,GO:0005737,GO:0006082,GO:0006520,GO:0006525,GO:0006526,GO:0006591,GO:0006807,GO:0008150,GO:0008152,GO:0008652,GO:0009058,GO:0009064,GO:0009084,GO:0009987,GO:0016053,GO:0016829,GO:0016840,GO:0016842,GO:0019752,GO:0042450,GO:0043436,GO:0044237,GO:0044238,GO:0044249,GO:0044281,GO:0044283,GO:0044424,GO:0044464,GO:0046394,GO:0071704,GO:…	4.3.2.1	ko:K01755	ko00220,ko00250,ko01100,ko01110,ko01130,ko01230,map00220,map00250,map01100,map01110,map01130,map01230	M00029,M00844,M00845	R01086	RC00445,RC00447	ko00000,ko00001,ko00002,ko01000,ko04147	-	-	-	ASL_C2,Lyase_1
ABS995_04995	224308.BSU29450	7.12e-296	806.0	COG0137@1|root,COG0137@2|Bacteria,1TP3X@1239|Firmicutes,4HA1E@91061|Bacilli,1ZC1P@1386|Bacillus	91061|Bacilli	E	Belongs to the argininosuccinate synthase family. Type 1 subfamily	argG	GO:0000050,GO:0000053,GO:0003674,GO:0003824,GO:0004055,GO:0005575,GO:0005622,GO:0005623,GO:0005737,GO:0006082,GO:0006520,GO:0006525,GO:0006526,GO:0006575,GO:0006807,GO:0008150,GO:0008152,GO:0008652,GO:0009058,GO:0009064,GO:0009084,GO:0009987,GO:0016053,GO:0016874,GO:0016879,GO:0019627,GO:0019752,GO:0034641,GO:0043436,GO:0043603,GO:0043604,GO:0044237,GO:0044238,GO:0044249,GO:0044271,GO:0044281,GO:…	6.3.4.5	ko:K01940	ko00220,ko00250,ko01100,ko01110,ko01130,ko01230,ko05418,map00220,map00250,map01100,map01110,map01130,map01230,map05418	M00029,M00844,M00845	R01954	RC00380,RC00629	ko00000,ko00001,ko00002,ko01000,ko04147	-	-	iSB619.SA_RS04675	Arginosuc_synth
ABS995_05000	224308.BSU29460	2.72e-113	325.0	COG0521@1|root,COG0521@2|Bacteria,1V3XM@1239|Firmicutes,4HH5V@91061|Bacilli,1ZFK1@1386|Bacillus	91061|Bacilli	H	May be involved in the biosynthesis of molybdopterin	moaB	-	2.7.7.75	ko:K03638	ko00790,ko01100,map00790,map01100	-	R09726	RC00002	ko00000,ko00001,ko01000	-	-	-	MoCF_biosynth
ABS995_05005	224308.BSU29470	9.47e-281	768.0	COG0282@1|root,COG0282@2|Bacteria,1TQ22@1239|Firmicutes,4HA7K@91061|Bacilli,1ZDDX@1386|Bacillus	91061|Bacilli	F	Catalyzes the formation of acetyl phosphate from acetate and ATP. Can also catalyze the reverse reaction	ackA	-	2.7.2.1	ko:K00925	ko00430,ko00620,ko00640,ko00680,ko00720,ko01100,ko01120,ko01200,map00430,map00620,map00640,map00680,map00720,map01100,map01120,map01200	M00357,M00579	R00315,R01353	RC00002,RC00043	ko00000,ko00001,ko00002,ko01000	-	-	-	Acetate_kinase
ABS995_05015	224308.BSU29480	1.35e-217	602.0	COG0827@1|root,COG0827@2|Bacteria,1TRIQ@1239|Firmicutes,4H9SE@91061|Bacilli,1ZBZ7@1386|Bacillus	91061|Bacilli	L	DNA methylase	ytxK	-	2.1.1.72	ko:K00571	-	-	-	-	ko00000,ko01000,ko02048	-	-	-	N6_Mtase
ABS995_05020	224308.BSU29490	3.9e-116	332.0	COG2077@1|root,COG2077@2|Bacteria,1V474@1239|Firmicutes,4HFMW@91061|Bacilli,1ZARA@1386|Bacillus	91061|Bacilli	O	Thiol-specific peroxidase that catalyzes the reduction of hydrogen peroxide and organic hydroperoxides to water and alcohols, respectively. Plays a role in cell protection against oxidative stress by detoxifying peroxides	tpx	-	1.11.1.15	ko:K11065	-	-	-	-	ko00000,ko01000	-	-	-	AhpC-TSA,Redoxin
ABS995_05025	224308.BSU29500	1.51e-94	276.0	COG3874@1|root,COG3874@2|Bacteria,1V6H7@1239|Firmicutes,4HIG7@91061|Bacilli,1ZG9C@1386|Bacillus	91061|Bacilli	S	Sporulation protein YtfJ	ytfJ	-	-	-	-	-	-	-	-	-	-	-	Spore_YtfJ
ABS995_05030	224308.BSU29510	2.87e-147	416.0	2E5MF@1|root,330CC@2|Bacteria,1VEG0@1239|Firmicutes,4HMVE@91061|Bacilli,1ZBQY@1386|Bacillus	91061|Bacilli	S	Protein of unknown function (DUF2953)	ytfI	-	-	-	-	-	-	-	-	-	-	-	DUF2953
ABS995_05035	224308.BSU29520	2.36e-111	320.0	COG1714@1|root,COG1714@2|Bacteria,1VATS@1239|Firmicutes,4HKJ3@91061|Bacilli,1ZFC7@1386|Bacillus	91061|Bacilli	S	RDD family	yteJ	-	-	-	-	-	-	-	-	-	-	-	RDD
ABS995_05040	224308.BSU29530	4.42e-226	624.0	COG0616@1|root,COG0616@2|Bacteria,1TRQW@1239|Firmicutes,4HB4R@91061|Bacilli,1ZBTV@1386|Bacillus	91061|Bacilli	OU	signal peptide peptidase SppA	sppA	-	-	ko:K04773	-	-	-	-	ko00000,ko01000,ko01002	-	-	-	Peptidase_S49
ABS995_05045	224308.BSU29540	1.97e-188	523.0	COG0061@1|root,COG0061@2|Bacteria,1TRXB@1239|Firmicutes,4HCEW@91061|Bacilli,1ZB1S@1386|Bacillus	91061|Bacilli	G	Involved in the regulation of the intracellular balance of NAD and NADP, and is a key enzyme in the biosynthesis of NADP. Catalyzes specifically the phosphorylation on 2'-hydroxyl of the adenosine moiety of NAD to yield NADP	nadK2	-	2.7.1.23	ko:K00858	ko00760,ko01100,map00760,map01100	-	R00104	RC00002,RC00078	ko00000,ko00001,ko01000	-	-	-	NAD_kinase
ABS995_05050	224308.BSU29550	0.0	1036.0	COG1574@1|root,COG1574@2|Bacteria,1TQ6G@1239|Firmicutes,4H9T6@91061|Bacilli,1ZBDY@1386|Bacillus	91061|Bacilli	S	amidohydrolase	ytcJ	-	-	-	-	-	-	-	-	-	-	-	Amidohydro_3
ABS995_05055	224308.BSU29560	0.0	1040.0	COG0365@1|root,COG0365@2|Bacteria,1TQTI@1239|Firmicutes,4H9PN@91061|Bacilli,1ZCDC@1386|Bacillus	91061|Bacilli	I	COG0365 Acyl-coenzyme A synthetases AMP-(fatty) acid ligases	ytcI	GO:0003674,GO:0003824,GO:0003996,GO:0004321,GO:0006082,GO:0006139,GO:0006163,GO:0006629,GO:0006631,GO:0006633,GO:0006637,GO:0006725,GO:0006732,GO:0006753,GO:0006790,GO:0006793,GO:0006796,GO:0006807,GO:0008150,GO:0008152,GO:0008610,GO:0009058,GO:0009117,GO:0009150,GO:0009259,GO:0009987,GO:0015645,GO:0016053,GO:0016405,GO:0016408,GO:0016740,GO:0016746,GO:0016747,GO:0016874,GO:0016877,GO:0016878,GO:…	6.2.1.1	ko:K01895	ko00010,ko00620,ko00640,ko00680,ko00720,ko01100,ko01110,ko01120,ko01130,ko01200,map00010,map00620,map00640,map00680,map00720,map01100,map01110,map01120,map01130,map01200	M00357	R00235,R00236,R00316,R00926,R01354	RC00004,RC00012,RC00043,RC00070,RC02746,RC02816	ko00000,ko00001,ko00002,ko01000,ko01004	-	-	-	AMP-binding,AMP-binding_C
ABS995_05060	224308.BSU29570	1.5e-40	134.0	2BX75@1|root,32YCI@2|Bacteria,1VEDY@1239|Firmicutes,4HNHZ@91061|Bacilli,1ZIWS@1386|Bacillus	91061|Bacilli	S	spore protein	-	-	-	ko:K06418,ko:K06419,ko:K06420	-	-	-	-	ko00000	-	-	-	SASP
ABS995_05065	224308.BSU29580	1.21e-286	783.0	COG0301@1|root,COG0301@2|Bacteria,1TPNW@1239|Firmicutes,4HAV9@91061|Bacilli,1ZBZY@1386|Bacillus	91061|Bacilli	H	Catalyzes the ATP-dependent transfer of a sulfur to tRNA to produce 4-thiouridine in position 8 of tRNAs, which functions as a near-UV photosensor. Also catalyzes the transfer of sulfur to the sulfur carrier protein ThiS, forming ThiS-thiocarboxylate. This is a step in the synthesis of thiazole, in the thiamine biosynthesis pathway. The sulfur is donated as persulfide by IscS	thiI	-	2.8.1.4	ko:K03151	ko00730,ko01100,ko04122,map00730,map01100,map04122	-	R07461	-	ko00000,ko00001,ko01000,ko03016	-	-	-	THUMP,ThiI
ABS995_05070	224308.BSU29590	6.91e-260	714.0	COG1104@1|root,COG1104@2|Bacteria,1TP21@1239|Firmicutes,4HAEE@91061|Bacilli,1ZBHY@1386|Bacillus	91061|Bacilli	E	Cysteine desulfurase	iscS2	-	2.8.1.7	ko:K04487	ko00730,ko01100,ko04122,map00730,map01100,map04122	-	R07460,R11528,R11529	RC01789,RC02313	ko00000,ko00001,ko01000,ko02048,ko03016,ko03029	-	-	-	Aminotran_5
ABS995_05075	720555.BATR1942_12535	1.04e-221	622.0	COG1114@1|root,COG1114@2|Bacteria,1TQIS@1239|Firmicutes,4HAKA@91061|Bacilli,1ZAST@1386|Bacillus	91061|Bacilli	E	Component of the transport system for branched-chain amino acids	braB	GO:0003333,GO:0003674,GO:0005215,GO:0005304,GO:0005342,GO:0005575,GO:0005623,GO:0005886,GO:0006810,GO:0006811,GO:0006812,GO:0006820,GO:0006855,GO:0006865,GO:0008150,GO:0008324,GO:0008509,GO:0008514,GO:0015075,GO:0015171,GO:0015175,GO:0015179,GO:0015188,GO:0015190,GO:0015238,GO:0015318,GO:0015658,GO:0015711,GO:0015803,GO:0015804,GO:0015807,GO:0015818,GO:0015820,GO:0015829,GO:0015849,GO:0015893,GO:…	-	ko:K03311	-	-	-	-	ko00000	2.A.26	-	-	Branch_AA_trans
ABS995_05080	224308.BSU29610	0.0	941.0	COG4477@1|root,COG4477@2|Bacteria,1TQR7@1239|Firmicutes,4HA15@91061|Bacilli,1ZAWX@1386|Bacillus	91061|Bacilli	D	modulates the frequency and position of FtsZ ring formation. Inhibits FtsZ ring formation at polar sites. Interacts either with FtsZ or with one of its binding partners to promote depolymerization	ezrA	GO:0000278,GO:0000281,GO:0000910,GO:0000917,GO:0000918,GO:0000921,GO:0005575,GO:0005623,GO:0005886,GO:0006996,GO:0007010,GO:0007049,GO:0008150,GO:0009987,GO:0016020,GO:0016043,GO:0022402,GO:0022607,GO:0031106,GO:0032185,GO:0032506,GO:0034622,GO:0043933,GO:0044085,GO:0044464,GO:0048518,GO:0048522,GO:0050789,GO:0050794,GO:0051301,GO:0051302,GO:0051781,GO:0061640,GO:0065003,GO:0065007,GO:0070925,GO:…	-	ko:K06286	-	-	-	-	ko00000,ko03036	-	-	-	EzrA
ABS995_05085	224308.BSU29620	1.34e-191	531.0	COG1387@1|root,COG1387@2|Bacteria,1TQQX@1239|Firmicutes,4H9P1@91061|Bacilli,1ZCA3@1386|Bacillus	91061|Bacilli	E	COG1387 Histidinol phosphatase and related hydrolases of the PHP family	hisK	GO:0000105,GO:0003674,GO:0003824,GO:0004401,GO:0005575,GO:0005622,GO:0005623,GO:0005737,GO:0006082,GO:0006520,GO:0006547,GO:0006725,GO:0006793,GO:0006796,GO:0006807,GO:0008150,GO:0008152,GO:0008652,GO:0009058,GO:0009987,GO:0016053,GO:0016311,GO:0016787,GO:0016788,GO:0016791,GO:0018130,GO:0019438,GO:0019752,GO:0034641,GO:0042578,GO:0043436,GO:0044237,GO:0044238,GO:0044249,GO:0044281,GO:0044283,GO:…	3.1.3.15	ko:K04486	ko00340,ko01100,ko01110,ko01230,map00340,map01100,map01110,map01230	M00026	R03013	RC00017	ko00000,ko00001,ko00002,ko01000	-	-	-	PHP,PHP_C
ABS995_05090	224308.BSU29630	1.4e-140	397.0	COG1309@1|root,COG1309@2|Bacteria,1V6TA@1239|Firmicutes,4HISQ@91061|Bacilli,1ZGRH@1386|Bacillus	91061|Bacilli	K	Transcriptional regulator	yttP	GO:0000976,GO:0001067,GO:0003674,GO:0003676,GO:0003677,GO:0003690,GO:0003700,GO:0005488,GO:0005575,GO:0005622,GO:0005623,GO:0005737,GO:0005829,GO:0006355,GO:0008150,GO:0009889,GO:0010468,GO:0010556,GO:0019219,GO:0019222,GO:0031323,GO:0031326,GO:0043565,GO:0044212,GO:0044424,GO:0044444,GO:0044464,GO:0050789,GO:0050794,GO:0051171,GO:0051252,GO:0060255,GO:0065007,GO:0080090,GO:0097159,GO:0140110,GO:…	-	-	-	-	-	-	-	-	-	-	TetR_N
ABS995_05095	224308.BSU29640	1.04e-109	316.0	COG1956@1|root,COG1956@2|Bacteria,1V6GQ@1239|Firmicutes,4HH7X@91061|Bacilli,1ZFMG@1386|Bacillus	91061|Bacilli	T	GAF domain-containing protein	ytsP	-	1.8.4.14	ko:K08968	ko00270,map00270	-	R02025	RC00639	ko00000,ko00001,ko01000	-	-	-	GAF_2
ABS995_05100	224308.BSU29650	0.0	1104.0	COG2199@1|root,COG2203@1|root,COG2199@2|Bacteria,COG2203@2|Bacteria,1TQ2X@1239|Firmicutes,4HA6T@91061|Bacilli,1ZCE7@1386|Bacillus	91061|Bacilli	T	COG2199 FOG GGDEF domain	ytrP	-	-	-	-	-	-	-	-	-	-	-	GAF_2,GAF_3,GGDEF
ABS995_05105	224308.BSU29660	4.54e-138	390.0	COG0522@1|root,COG0522@2|Bacteria,1TR0J@1239|Firmicutes,4HAC9@91061|Bacilli,1ZCEB@1386|Bacillus	91061|Bacilli	J	One of the primary rRNA binding proteins, it binds directly to 16S rRNA where it nucleates assembly of the body of the 30S subunit	rpsD	GO:0003674,GO:0003676,GO:0003723,GO:0003735,GO:0005198,GO:0005488,GO:0005575,GO:0005622,GO:0005623,GO:0005737,GO:0005840,GO:0006417,GO:0006450,GO:0008150,GO:0009889,GO:0009891,GO:0009893,GO:0010468,GO:0010556,GO:0010557,GO:0010604,GO:0010608,GO:0010628,GO:0015935,GO:0019222,GO:0019843,GO:0031323,GO:0031325,GO:0031326,GO:0031328,GO:0032268,GO:0032270,GO:0032991,GO:0034248,GO:0034250,GO:0043226,GO:…	-	ko:K02986	ko03010,map03010	M00178,M00179	-	-	br01610,ko00000,ko00001,ko00002,ko03011	-	-	-	Ribosomal_S4,S4
ABS995_05115	224308.BSU29670	5.69e-298	813.0	COG0162@1|root,COG0162@2|Bacteria,1TPGN@1239|Firmicutes,4H9YV@91061|Bacilli,1ZBY9@1386|Bacillus	91061|Bacilli	J	Catalyzes the attachment of tyrosine to tRNA(Tyr) in a two-step reaction tyrosine is first activated by ATP to form Tyr- AMP and then transferred to the acceptor end of tRNA(Tyr)	tyrS	GO:0003674,GO:0003824,GO:0004812,GO:0004831,GO:0005575,GO:0005622,GO:0005623,GO:0005737,GO:0005829,GO:0006082,GO:0006139,GO:0006399,GO:0006520,GO:0006725,GO:0006807,GO:0008150,GO:0008152,GO:0009987,GO:0016070,GO:0016874,GO:0016875,GO:0019752,GO:0034641,GO:0034660,GO:0043038,GO:0043039,GO:0043170,GO:0043436,GO:0044237,GO:0044238,GO:0044281,GO:0044424,GO:0044444,GO:0044464,GO:0046483,GO:0071704,GO:…	6.1.1.1	ko:K01866	ko00970,map00970	M00359,M00360	R02918	RC00055,RC00523	ko00000,ko00001,ko00002,ko01000,ko01007,ko03016,ko03029	-	-	-	S4,tRNA-synt_1b
ABS995_05120	224308.BSU29680	0.0	1151.0	COG0365@1|root,COG0365@2|Bacteria,1TQTI@1239|Firmicutes,4H9PN@91061|Bacilli,1ZBDX@1386|Bacillus	91061|Bacilli	I	COG0365 Acyl-coenzyme A synthetases AMP-(fatty) acid ligases	acsA	-	6.2.1.1	ko:K01895	ko00010,ko00620,ko00640,ko00680,ko00720,ko01100,ko01110,ko01120,ko01130,ko01200,map00010,map00620,map00640,map00680,map00720,map01100,map01110,map01120,map01130,map01200	M00357	R00235,R00236,R00316,R00926,R01354	RC00004,RC00012,RC00043,RC00070,RC02746,RC02816	ko00000,ko00001,ko00002,ko01000,ko01004	-	-	-	AMP-binding,AMP-binding_C
ABS995_05125	224308.BSU29690	3.46e-156	437.0	COG0454@1|root,COG0454@2|Bacteria,1TSEY@1239|Firmicutes,4HA1V@91061|Bacilli,1ZANI@1386|Bacillus	91061|Bacilli	K	Part of the acuABC operon, which is possibly involved in the breakdown of acetoin and butanediol. Acts as an acetyltransferase inactivating acetyl-CoA synthetase AcsA via acetylation at a Lys residue	acuA	GO:0001101,GO:0003674,GO:0003824,GO:0006066,GO:0006355,GO:0006950,GO:0007154,GO:0007584,GO:0008150,GO:0008152,GO:0009056,GO:0009267,GO:0009605,GO:0009847,GO:0009889,GO:0009890,GO:0009892,GO:0009987,GO:0009991,GO:0010033,GO:0010034,GO:0010468,GO:0010556,GO:0010558,GO:0010605,GO:0010629,GO:0016407,GO:0016491,GO:0016614,GO:0016616,GO:0016740,GO:0016746,GO:0016747,GO:0019152,GO:0019219,GO:0019222,GO:…	-	ko:K04766	-	-	-	-	ko00000,ko01000	-	-	-	Acetyltransf_1
ABS995_05130	224308.BSU29700	4.86e-149	419.0	COG0517@1|root,COG0517@2|Bacteria,1V7SC@1239|Firmicutes,4HGJP@91061|Bacilli,1ZRPY@1386|Bacillus	91061|Bacilli	S	Domain in cystathionine beta-synthase and other proteins.	acuB	GO:0003674,GO:0003824,GO:0003938,GO:0005575,GO:0005622,GO:0005623,GO:0005737,GO:0006139,GO:0006163,GO:0006164,GO:0006183,GO:0006725,GO:0006753,GO:0006793,GO:0006796,GO:0006807,GO:0008150,GO:0008152,GO:0009058,GO:0009116,GO:0009117,GO:0009119,GO:0009141,GO:0009142,GO:0009144,GO:0009145,GO:0009150,GO:0009152,GO:0009163,GO:0009165,GO:0009199,GO:0009201,GO:0009205,GO:0009206,GO:0009259,GO:0009260,GO:…	-	ko:K04767	-	-	-	-	ko00000	-	-	-	ACT,CBS
ABS995_05135	224308.BSU29710	1.04e-289	790.0	COG0123@1|root,COG0123@2|Bacteria,1TQF7@1239|Firmicutes,4HBTF@91061|Bacilli,1ZC2K@1386|Bacillus	91061|Bacilli	BQ	histone deacetylase	acuC	-	-	ko:K04768	-	-	-	-	ko00000	-	-	iYO844.BSU29710	Hist_deacetyl
ABS995_05140	224308.BSU29720	2e-155	438.0	COG1360@1|root,COG1360@2|Bacteria,1UXY4@1239|Firmicutes,4HCCI@91061|Bacilli,1ZB4F@1386|Bacillus	91061|Bacilli	N	Flagellar motor protein	ytxE	-	-	ko:K02557	ko02030,ko02040,map02030,map02040	-	-	-	ko00000,ko00001,ko02000,ko02035	1.A.30.1	-	-	MotB_plug,OmpA
ABS995_05145	224308.BSU29730	6.56e-185	515.0	COG1291@1|root,COG1291@2|Bacteria,1TRH1@1239|Firmicutes,4HAXG@91061|Bacilli,1ZB8I@1386|Bacillus	91061|Bacilli	N	flagellar motor	motP	GO:0001539,GO:0005575,GO:0005623,GO:0005886,GO:0006928,GO:0008150,GO:0009987,GO:0016020,GO:0016021,GO:0031224,GO:0040011,GO:0044425,GO:0044464,GO:0048870,GO:0051179,GO:0051674,GO:0071944,GO:0071973,GO:0071978,GO:0097588	-	ko:K02556	ko02020,ko02030,ko02040,map02020,map02030,map02040	-	-	-	ko00000,ko00001,ko02000,ko02035	1.A.30.1	-	-	MotA_ExbB
ABS995_05150	224308.BSU29740	2.31e-232	640.0	COG1609@1|root,COG1609@2|Bacteria,1TQ7K@1239|Firmicutes,4H9NG@91061|Bacilli,1ZCFZ@1386|Bacillus	91061|Bacilli	K	catabolite control protein A	ccpA	GO:0000976,GO:0001067,GO:0001130,GO:0001216,GO:0001217,GO:0003674,GO:0003676,GO:0003677,GO:0003690,GO:0003700,GO:0005488,GO:0005575,GO:0006355,GO:0008150,GO:0009889,GO:0009890,GO:0009891,GO:0009892,GO:0009893,GO:0010468,GO:0010556,GO:0010557,GO:0010558,GO:0010604,GO:0010605,GO:0010628,GO:0010629,GO:0019219,GO:0019222,GO:0031323,GO:0031324,GO:0031325,GO:0031326,GO:0031327,GO:0031328,GO:0032991,GO:…	-	ko:K02529	-	-	-	-	ko00000,ko03000	-	-	-	LacI,Peripla_BP_3
ABS995_05155	224308.BSU29750	1.8e-248	683.0	COG1605@1|root,COG2876@1|root,COG1605@2|Bacteria,COG2876@2|Bacteria,1TP61@1239|Firmicutes,4HB03@91061|Bacilli,1ZB0X@1386|Bacillus	91061|Bacilli	E	Catalyzes the formation of 3-deoxy-D-aribino-hept-2-ulosonate 7-phosphate from phosphoenolpyruvate and D-erythrose 4-phosphate and the formation of prephenate from chorismate	aroA	-	2.5.1.54,5.4.99.5	ko:K03856,ko:K13853	ko00400,ko01100,ko01110,ko01130,ko01230,map00400,map01100,map01110,map01130,map01230	M00022,M00024,M00025	R01715,R01826	RC00435,RC03116	ko00000,ko00001,ko00002,ko01000	-	-	-	CM_2,DAHP_synth_1
ABS995_05160	224308.BSU29760	1.29e-70	213.0	COG3118@1|root,COG3118@2|Bacteria,1VEPC@1239|Firmicutes,4HNXE@91061|Bacilli,1ZI6R@1386|Bacillus	91061|Bacilli	O	Protein of unknown function (DUF2847)	ytxJ	-	-	-	-	-	-	-	-	-	-	-	DUF2847
ABS995_05165	720555.BATR1942_12695	1.38e-29	112.0	COG4980@1|root,COG4980@2|Bacteria,1VFY7@1239|Firmicutes,4HNWV@91061|Bacilli,1ZEKS@1386|Bacillus	91061|Bacilli	S	COG4980 Gas vesicle protein	ytxH	-	-	-	-	-	-	-	-	-	-	-	YtxH
ABS995_05170	224308.BSU29780	6.68e-27	104.0	COG4768@1|root,COG4768@2|Bacteria,1VAXN@1239|Firmicutes,4HM93@91061|Bacilli,1ZGYS@1386|Bacillus	91061|Bacilli	S	protein containing a divergent version of the methyl-accepting chemotaxis-like domain	ytxG	-	-	-	-	-	-	-	-	-	-	-	DUF948
ABS995_05175	224308.BSU29790	0.0	877.0	COG0773@1|root,COG0773@2|Bacteria,1TQ5H@1239|Firmicutes,4HAR4@91061|Bacilli,1ZB5U@1386|Bacillus	91061|Bacilli	M	Belongs to the MurCDEF family	murC	-	6.3.2.8	ko:K01924	ko00471,ko00550,ko01100,map00471,map00550,map01100	-	R03193	RC00064,RC00141	ko00000,ko00001,ko01000,ko01011	-	-	-	Mur_ligase,Mur_ligase_C,Mur_ligase_M
ABS995_05180	224308.BSU29805	0.0	1499.0	COG1674@1|root,COG1674@2|Bacteria,1TPJR@1239|Firmicutes,4HA1S@91061|Bacilli,1ZAYY@1386|Bacillus	91061|Bacilli	D	Belongs to the FtsK SpoIIIE SftA family	sftA	-	-	ko:K03466	-	-	-	-	ko00000,ko03036	3.A.12	-	-	FtsK_SpoIIIE,Ftsk_gamma
ABS995_05185	224308.BSU29820	2.84e-137	389.0	COG0073@1|root,COG0073@2|Bacteria,1V3R1@1239|Firmicutes,4HHBI@91061|Bacilli,1ZD7F@1386|Bacillus	91061|Bacilli	J	Belongs to the phenylalanyl-tRNA synthetase beta subunit family. Type 1 subfamily	ytpR	GO:0005575,GO:0005622,GO:0005623,GO:0005737,GO:0006082,GO:0006139,GO:0006399,GO:0006412,GO:0006418,GO:0006432,GO:0006518,GO:0006520,GO:0006725,GO:0006807,GO:0008150,GO:0008152,GO:0009058,GO:0009059,GO:0009328,GO:0009987,GO:0010467,GO:0016070,GO:0019538,GO:0019752,GO:0032991,GO:0034641,GO:0034645,GO:0034660,GO:0043038,GO:0043039,GO:0043043,GO:0043170,GO:0043436,GO:0043603,GO:0043604,GO:0044237,GO:…	-	ko:K06878	-	-	-	-	ko00000	-	-	-	DUF4479,tRNA_bind
ABS995_05190	224308.BSU29830	3.14e-186	518.0	COG4848@1|root,COG4848@2|Bacteria,1TTBU@1239|Firmicutes,4HAD1@91061|Bacilli,1ZBQ7@1386|Bacillus	91061|Bacilli	S	Belongs to the UPF0354 family	ytpQ	-	-	-	-	-	-	-	-	-	-	-	DUF1444
ABS995_05195	1051501.AYTL01000030_gene3051	1.06e-73	220.0	COG0526@1|root,COG0526@2|Bacteria,1VAS6@1239|Firmicutes,4HKGM@91061|Bacilli,1ZHAS@1386|Bacillus	91061|Bacilli	CO	Thioredoxin	ytpP	GO:0003674,GO:0003824,GO:0004791,GO:0005575,GO:0005622,GO:0005623,GO:0005737,GO:0005829,GO:0006950,GO:0006979,GO:0008150,GO:0008152,GO:0009636,GO:0009987,GO:0015035,GO:0015036,GO:0016209,GO:0016491,GO:0016651,GO:0016667,GO:0016668,GO:0016671,GO:0019725,GO:0033554,GO:0034599,GO:0042221,GO:0042592,GO:0044424,GO:0044444,GO:0044464,GO:0045454,GO:0047134,GO:0050789,GO:0050794,GO:0050896,GO:0051716,GO:…	-	-	-	-	-	-	-	-	-	-	Thioredoxin
ABS995_05205	224308.BSU29850	1.17e-101	294.0	28NR0@1|root,2ZBQD@2|Bacteria,1V1Z5@1239|Firmicutes,4HGAG@91061|Bacilli,1ZE4G@1386|Bacillus	91061|Bacilli	S	Nucleoside 2-deoxyribosyltransferase YtoQ	ytoQ	-	-	-	-	-	-	-	-	-	-	-	Nuc_deoxyri_tr3
ABS995_05210	224308.BSU29860	1.39e-256	703.0	COG1363@1|root,COG1363@2|Bacteria,1TNZT@1239|Firmicutes,4H9SM@91061|Bacilli,1ZAXE@1386|Bacillus	91061|Bacilli	G	COG1363 Cellulase M and related proteins	pepA	-	3.4.11.7	ko:K01261,ko:K01269	-	-	-	-	ko00000,ko01000,ko01002	-	-	-	Peptidase_M42
ABS995_05215	224308.BSU29870	2.01e-68	207.0	COG5584@1|root,COG5584@2|Bacteria,1VEIQ@1239|Firmicutes,4HNS2@91061|Bacilli,1ZJ31@1386|Bacillus	91061|Bacilli	S	small secreted protein	ytzB	-	-	-	-	-	-	-	-	-	-	-	PepSY
ABS995_05220	224308.BSU29880	0.0	1113.0	COG0281@1|root,COG0281@2|Bacteria,1TPJ3@1239|Firmicutes,4H9WR@91061|Bacilli,1ZD0I@1386|Bacillus	91061|Bacilli	C	Malate dehydrogenase	malS	GO:0003674,GO:0003824,GO:0004470,GO:0005575,GO:0005622,GO:0005623,GO:0005737,GO:0005829,GO:0006082,GO:0006090,GO:0006108,GO:0008150,GO:0008152,GO:0009987,GO:0016491,GO:0016614,GO:0016615,GO:0019752,GO:0032787,GO:0043436,GO:0043648,GO:0044237,GO:0044281,GO:0044424,GO:0044444,GO:0044464,GO:0055114,GO:0071704	1.1.1.38	ko:K00027	ko00620,ko01200,ko02020,map00620,map01200,map02020	-	R00214	RC00105	ko00000,ko00001,ko01000	-	-	-	Malic_M,malic
ABS995_05225	1051501.AYTL01000030_gene3056	1.24e-189	529.0	COG0491@1|root,COG0491@2|Bacteria,1TRED@1239|Firmicutes,4HAP2@91061|Bacilli,1ZAYX@1386|Bacillus	91061|Bacilli	S	COG0491 Zn-dependent hydrolases, including glyoxylases	ytnP	-	-	-	-	-	-	-	-	-	-	-	Lactamase_B
ABS995_05230	224308.BSU29900	2.52e-155	435.0	COG0220@1|root,COG0220@2|Bacteria,1TQCA@1239|Firmicutes,4HC08@91061|Bacilli,1ZAP2@1386|Bacillus	91061|Bacilli	J	Catalyzes the formation of N(7)-methylguanine at position 46 (m7G46) in tRNA	trmB	GO:0001510,GO:0003674,GO:0003824,GO:0005575,GO:0005622,GO:0005623,GO:0005737,GO:0006139,GO:0006396,GO:0006399,GO:0006400,GO:0006725,GO:0006807,GO:0008033,GO:0008150,GO:0008152,GO:0008168,GO:0008173,GO:0008175,GO:0008176,GO:0008757,GO:0009451,GO:0009987,GO:0010467,GO:0016070,GO:0016423,GO:0016740,GO:0016741,GO:0030488,GO:0032259,GO:0032991,GO:0034470,GO:0034641,GO:0034660,GO:0034708,GO:0036265,GO:…	2.1.1.33	ko:K03439	-	-	-	-	ko00000,ko01000,ko03016	-	-	-	Methyltransf_4
ABS995_05235	224308.BSU29910	1.58e-59	183.0	2E43M@1|root,32YZY@2|Bacteria,1VAYB@1239|Firmicutes,4HM5I@91061|Bacilli,1ZQJD@1386|Bacillus	91061|Bacilli	S	YtzH-like protein	ytzH	-	-	-	-	-	-	-	-	-	-	-	YtzH
ABS995_05240	1051501.AYTL01000030_gene3059	1.75e-191	531.0	COG0510@1|root,COG0510@2|Bacteria,1UMFY@1239|Firmicutes,4HBF9@91061|Bacilli,1ZC4H@1386|Bacillus	91061|Bacilli	M	Phosphotransferase	ytmP	-	-	-	-	-	-	-	-	-	-	-	APH
ABS995_05245	224308.BSU29930	0.0	1399.0	COG1523@1|root,COG1523@2|Bacteria,1TP3M@1239|Firmicutes,4HBP5@91061|Bacilli,1ZC85@1386|Bacillus	91061|Bacilli	G	Belongs to the glycosyl hydrolase 13 family	amyX	-	3.2.1.41	ko:K01200	ko00500,ko01100,ko01110,map00500,map01100,map01110	-	R02111	-	ko00000,ko00001,ko01000	-	CBM48,GH13	-	Alpha-amylase,CBM_48
ABS995_05250	224308.BSU29940	1.01e-227	626.0	COG1597@1|root,COG1597@2|Bacteria,1TUH3@1239|Firmicutes,4IR1U@91061|Bacilli,1ZRQM@1386|Bacillus	91061|Bacilli	I	Diacylglycerol kinase catalytic domain	ytlR	-	-	-	-	-	-	-	-	-	-	-	DAGK_acc,DAGK_cat
ABS995_05255	224308.BSU29950	1.45e-204	567.0	28NSI@1|root,2ZB4U@2|Bacteria,1UZ00@1239|Firmicutes,4HDBT@91061|Bacilli,1ZDNP@1386|Bacillus	91061|Bacilli	-	-	ytlQ	-	-	-	-	-	-	-	-	-	-	-	NERD
ABS995_05260	224308.BSU29960	5.62e-126	358.0	COG1514@1|root,COG1514@2|Bacteria,1VCBK@1239|Firmicutes,4HM3V@91061|Bacilli,1ZHT8@1386|Bacillus	91061|Bacilli	J	Hydrolyzes RNA 2',3'-cyclic phosphodiester to an RNA 2'- phosphomonoester	ytlP	GO:0003674,GO:0005488,GO:0005515,GO:0005575,GO:0005622,GO:0005623,GO:0005737,GO:0005829,GO:0008104,GO:0008150,GO:0009966,GO:0010646,GO:0010738,GO:0023051,GO:0033036,GO:0034237,GO:0044424,GO:0044444,GO:0044464,GO:0048583,GO:0050789,GO:0050794,GO:0051018,GO:0051179,GO:0065007,GO:1902531	3.1.4.58	ko:K01975	-	-	-	-	ko00000,ko01000,ko03016	-	-	-	LigT_PEase
ABS995_05265	224308.BSU29970	3.5e-220	607.0	COG0031@1|root,COG0031@2|Bacteria,1TP30@1239|Firmicutes,4HAMU@91061|Bacilli,1ZC73@1386|Bacillus	91061|Bacilli	E	Belongs to the cysteine synthase cystathionine beta- synthase family	ytkP	GO:0000096,GO:0000097,GO:0003674,GO:0003824,GO:0004124,GO:0005488,GO:0005575,GO:0005622,GO:0005623,GO:0005737,GO:0006082,GO:0006520,GO:0006534,GO:0006535,GO:0006563,GO:0006790,GO:0006807,GO:0008144,GO:0008150,GO:0008152,GO:0008652,GO:0009058,GO:0009069,GO:0009070,GO:0009987,GO:0016053,GO:0016740,GO:0016765,GO:0016829,GO:0016846,GO:0019344,GO:0019752,GO:0019842,GO:0030170,GO:0036094,GO:0043167,GO:…	2.5.1.47	ko:K01738	ko00270,ko00920,ko01100,ko01110,ko01120,ko01130,ko01200,ko01230,map00270,map00920,map01100,map01110,map01120,map01130,map01200,map01230	M00021	R00897,R03601,R04859	RC00020,RC02814,RC02821	ko00000,ko00001,ko00002,ko01000	-	-	-	PALP
ABS995_05270	224308.BSU29980	0.0	910.0	COG0624@1|root,COG0624@2|Bacteria,1TPEG@1239|Firmicutes,4HC14@91061|Bacilli,1ZBI2@1386|Bacillus	91061|Bacilli	E	Dipeptidase	ytjP	-	3.5.1.18	ko:K01439	ko00300,ko01100,ko01120,ko01230,map00300,map01100,map01120,map01230	M00016	R02734	RC00064,RC00090	ko00000,ko00001,ko00002,ko01000	-	-	-	M20_dimer,Peptidase_M20
ABS995_05275	224308.BSU29990	1.16e-286	786.0	COG2252@1|root,COG2252@2|Bacteria,1TQC6@1239|Firmicutes,4HANG@91061|Bacilli,1ZDJJ@1386|Bacillus	91061|Bacilli	S	permease	pbuO	-	-	ko:K06901	-	-	-	-	ko00000,ko02000	2.A.1.40	-	-	Xan_ur_permease
ABS995_05280	224308.BSU30000	6.61e-244	674.0	COG4473@1|root,COG4473@2|Bacteria,1V6RH@1239|Firmicutes,4HK0C@91061|Bacilli,1ZEVB@1386|Bacillus	91061|Bacilli	U	Bacterial ABC transporter protein EcsB	ythQ	-	-	ko:K01992	-	M00254	-	-	ko00000,ko00002,ko02000	3.A.1	-	-	EcsB
ABS995_05285	224308.BSU30010	1.67e-160	450.0	COG1131@1|root,COG1131@2|Bacteria,1TQIH@1239|Firmicutes,4HA2B@91061|Bacilli,1ZC0G@1386|Bacillus	91061|Bacilli	V	ABC transporter	ythP	-	-	ko:K01990	-	M00254	-	-	ko00000,ko00002,ko02000	3.A.1	-	-	ABC_tran
ABS995_05290	326423.RBAM_027120	1.28e-45	147.0	COG1349@1|root,COG1349@2|Bacteria,1VG5N@1239|Firmicutes,4HNPQ@91061|Bacilli,1ZHT3@1386|Bacillus	91061|Bacilli	K	COG1349 Transcriptional regulators of sugar metabolism	ytzE	-	-	-	-	-	-	-	-	-	-	-	HTH_DeoR
ABS995_05295	224308.BSU30035	2.79e-165	462.0	COG1187@1|root,COG1187@2|Bacteria,1TQZ2@1239|Firmicutes,4H9VU@91061|Bacilli,1ZCAM@1386|Bacillus	91061|Bacilli	J	Belongs to the pseudouridine synthase RsuA family	rsuA	GO:0000154,GO:0000455,GO:0001522,GO:0003674,GO:0003824,GO:0005575,GO:0005622,GO:0005623,GO:0005737,GO:0005829,GO:0006139,GO:0006364,GO:0006396,GO:0006725,GO:0006807,GO:0008150,GO:0008152,GO:0009451,GO:0009982,GO:0009987,GO:0010467,GO:0016070,GO:0016072,GO:0016853,GO:0016866,GO:0022613,GO:0031118,GO:0034470,GO:0034641,GO:0034660,GO:0042254,GO:0043170,GO:0043412,GO:0044085,GO:0044237,GO:0044238,GO:…	5.4.99.19	ko:K06183	-	-	-	-	ko00000,ko01000,ko03009	-	-	-	PseudoU_synth_2,S4
ABS995_05300	224308.BSU30050	0.0	999.0	COG2244@1|root,COG2244@2|Bacteria,1TNYX@1239|Firmicutes,4H9RY@91061|Bacilli,1ZBR9@1386|Bacillus	91061|Bacilli	S	COG2244 Membrane protein involved in the export of O-antigen and teichoic acid	ytgP	GO:0005575,GO:0005623,GO:0005886,GO:0016020,GO:0044464,GO:0071944	-	ko:K03328	-	-	-	-	ko00000	2.A.66.2	-	-	Polysacc_synt,Polysacc_synt_C
ABS995_05305	224308.BSU30060	4e-297	811.0	COG2081@1|root,COG2081@2|Bacteria,1TQ6E@1239|Firmicutes,4HAAT@91061|Bacilli,1ZAT3@1386|Bacillus	91061|Bacilli	S	HI0933-like protein	ytfP	-	-	ko:K07007	-	-	-	-	ko00000	-	-	-	HI0933_like
ABS995_05310	224308.BSU30070	0.0	928.0	COG1292@1|root,COG1292@2|Bacteria,1TRS6@1239|Firmicutes,4HA7U@91061|Bacilli,1ZBRN@1386|Bacillus	91061|Bacilli	M	Belongs to the BCCT transporter (TC 2.A.15) family	opuD	GO:0005575,GO:0005623,GO:0005886,GO:0006810,GO:0006811,GO:0006812,GO:0008150,GO:0015695,GO:0015696,GO:0015697,GO:0015838,GO:0016020,GO:0031460,GO:0044464,GO:0051179,GO:0051234,GO:0071702,GO:0071705,GO:0071944,GO:0072337	-	ko:K05020	-	-	-	-	ko00000,ko02000	2.A.15.1.1,2.A.15.1.11	-	iYO844.BSU30070	BCCT
ABS995_05315	224308.BSU30080	1.24e-35	120.0	2EJ4P@1|root,33CVX@2|Bacteria,1VMH9@1239|Firmicutes,4HSGS@91061|Bacilli,1ZIVZ@1386|Bacillus	91061|Bacilli	S	Sporulation protein Cse60	yteV	-	-	-	-	-	-	-	-	-	-	-	Spore_Cse60
ABS995_05320	224308.BSU30090	2.71e-134	383.0	COG5578@1|root,COG5578@2|Bacteria,1V69Y@1239|Firmicutes,4HH89@91061|Bacilli,1ZGMC@1386|Bacillus	91061|Bacilli	S	Integral membrane protein	yteU	-	-	-	-	-	-	-	-	-	-	-	DUF624
ABS995_05325	224308.BSU30100	0.0	867.0	COG0673@1|root,COG0673@2|Bacteria,1TSUT@1239|Firmicutes,4HDBM@91061|Bacilli,1ZD0S@1386|Bacillus	91061|Bacilli	S	Oxidoreductase family, C-terminal alpha/beta domain	yteT	-	-	-	-	-	-	-	-	-	-	-	GFO_IDH_MocA,GFO_IDH_MocA_C
ABS995_05330	224308.BSU30110	1.84e-105	305.0	COG1653@1|root,COG1653@2|Bacteria,1U9I7@1239|Firmicutes,4IJNU@91061|Bacilli,1ZCI0@1386|Bacillus	91061|Bacilli	G	transport	yteS	-	-	-	-	-	-	-	-	-	-	-	-
ABS995_05335	224308.BSU30120	2.69e-278	759.0	COG4225@1|root,COG4225@2|Bacteria,1TRJ7@1239|Firmicutes,4HDRZ@91061|Bacilli,1ZCCP@1386|Bacillus	91061|Bacilli	G	unsaturated glucuronyl hydrolase involved in regulation of bacterial surface properties, and related proteins	yteR	GO:0005575,GO:0005622,GO:0005623,GO:0005737,GO:0044424,GO:0044464	3.2.1.172	ko:K15532	-	-	-	-	ko00000,ko01000	-	GH105	-	Glyco_hydro_88
ABS995_05340	224308.BSU30135	4.59e-221	610.0	COG4209@1|root,COG4209@2|Bacteria,1TP33@1239|Firmicutes,4HATZ@91061|Bacilli,1ZAQ3@1386|Bacillus	91061|Bacilli	G	COG4209 ABC-type polysaccharide transport system, permease component	lplB13	GO:0005575,GO:0005623,GO:0005886,GO:0016020,GO:0044464,GO:0071944	-	ko:K17319	ko02010,map02010	M00603	-	-	ko00000,ko00001,ko00002,ko02000	3.A.1.1.29,3.A.1.1.9	-	-	BPD_transp_1
ABS995_05345	224308.BSU30150	0.0	1469.0	COG2207@1|root,COG2207@2|Bacteria,1UY4J@1239|Firmicutes,4HE0E@91061|Bacilli,1ZCUV@1386|Bacillus	91061|Bacilli	K	Transcriptional regulator	ytdP	GO:0003674,GO:0003824,GO:0006081,GO:0006082,GO:0006089,GO:0008150,GO:0008152,GO:0009056,GO:0009058,GO:0009438,GO:0009987,GO:0016053,GO:0016829,GO:0016835,GO:0016836,GO:0019172,GO:0019243,GO:0019249,GO:0019752,GO:0032787,GO:0042180,GO:0042182,GO:0043436,GO:0044237,GO:0044248,GO:0044249,GO:0044281,GO:0044282,GO:0044283,GO:0046185,GO:0046394,GO:0051596,GO:0061727,GO:0071704,GO:0072330,GO:1901575,GO:…	-	-	-	-	-	-	-	-	-	-	HTH_18,dCache_1
ABS995_05350	224308.BSU30160	0.0	978.0	COG1653@1|root,COG1653@2|Bacteria,1TRD0@1239|Firmicutes,4HTV1@91061|Bacilli,1ZQXP@1386|Bacillus	91061|Bacilli	G	COG1653 ABC-type sugar transport system, periplasmic component	-	-	-	ko:K17318	ko02010,map02010	M00603	-	-	ko00000,ko00001,ko00002,ko02000	3.A.1.1.29,3.A.1.1.9	-	-	SBP_bac_1,SBP_bac_8
ABS995_05355	224308.BSU30170	1.48e-188	525.0	COG0395@1|root,COG0395@2|Bacteria,1TQ9F@1239|Firmicutes,4HBG3@91061|Bacilli,1ZCUS@1386|Bacillus	91061|Bacilli	G	COG0395 ABC-type sugar transport system, permease component	ytcP	-	-	ko:K17320	ko02010,map02010	M00603	-	-	ko00000,ko00001,ko00002,ko02000	3.A.1.1.29,3.A.1.1.9	-	-	BPD_transp_1
ABS995_05360	224308.BSU30180	8.29e-174	485.0	COG0451@1|root,COG0451@2|Bacteria,1V0AK@1239|Firmicutes,4HQJU@91061|Bacilli,1ZEQA@1386|Bacillus	91061|Bacilli	GM	NAD dependent epimerase/dehydratase family	ytbQ	-	1.1.1.203,1.1.1.388	ko:K18981,ko:K19243	ko00030,ko00053,ko01100,ko01110,ko01120,ko01130,ko01200,map00030,map00053,map01100,map01110,map01120,map01130,map01200	M00004,M00006	R10520,R10841,R10907	RC00066	ko00000,ko00001,ko00002,ko01000	-	-	-	Epimerase
ABS995_05365	224308.BSU30190	3.32e-265	728.0	COG2124@1|root,COG2124@2|Bacteria,1TPWZ@1239|Firmicutes,4HAGS@91061|Bacilli,1ZC1Y@1386|Bacillus	91061|Bacilli	C	Cytochrome P450	bioI	GO:0003674,GO:0003824,GO:0004497,GO:0005488,GO:0005506,GO:0006066,GO:0006082,GO:0006629,GO:0006706,GO:0006707,GO:0006732,GO:0006766,GO:0006767,GO:0006768,GO:0006790,GO:0006807,GO:0008150,GO:0008152,GO:0008202,GO:0008203,GO:0008395,GO:0009056,GO:0009058,GO:0009102,GO:0009108,GO:0009110,GO:0009987,GO:0016042,GO:0016053,GO:0016125,GO:0016127,GO:0016491,GO:0016705,GO:0016709,GO:0016713,GO:0017144,GO:…	1.14.14.46,1.14.15.13	ko:K15468,ko:K16593,ko:K17474	ko00780,ko01100,map00780,map01100	M00573	R10123	-	ko00000,ko00001,ko00002,ko00199,ko01000,ko01008	-	-	-	p450
ABS995_05370	224308.BSU30200	6.96e-239	657.0	COG0502@1|root,COG0502@2|Bacteria,1TPQ4@1239|Firmicutes,4HAGM@91061|Bacilli,1ZCAU@1386|Bacillus	91061|Bacilli	H	Catalyzes the conversion of dethiobiotin (DTB) to biotin by the insertion of a sulfur atom into dethiobiotin via a radical- based mechanism	bioB	-	2.8.1.6	ko:K01012	ko00780,ko01100,map00780,map01100	M00123,M00573,M00577	R01078	RC00441	ko00000,ko00001,ko00002,ko01000	-	-	iYO844.BSU30200	BATS,Radical_SAM
ABS995_05375	224308.BSU30210	8.61e-156	438.0	COG0132@1|root,COG0132@2|Bacteria,1V7IE@1239|Firmicutes,4IRD4@91061|Bacilli,1ZRTE@1386|Bacillus	91061|Bacilli	H	Catalyzes a mechanistically unusual reaction, the ATP- dependent insertion of CO2 between the N7 and N8 nitrogen atoms of 7,8-diaminopelargonic acid (DAPA) to form an ureido ring	bioD	GO:0003674,GO:0003824,GO:0004141,GO:0005575,GO:0005622,GO:0005623,GO:0005737,GO:0005829,GO:0006082,GO:0006732,GO:0006766,GO:0006767,GO:0006768,GO:0006790,GO:0006807,GO:0008150,GO:0008152,GO:0009058,GO:0009102,GO:0009108,GO:0009110,GO:0009987,GO:0016053,GO:0016874,GO:0016879,GO:0016882,GO:0017144,GO:0018130,GO:0019752,GO:0032787,GO:0034641,GO:0042364,GO:0043436,GO:0043603,GO:0043604,GO:0044237,GO:…	6.3.3.3	ko:K01935	ko00780,ko01100,map00780,map01100	M00123,M00573,M00577	R03182	RC00868	ko00000,ko00001,ko00002,ko01000	-	-	-	AAA_26
ABS995_05380	224308.BSU30220	2.12e-274	751.0	COG0156@1|root,COG0156@2|Bacteria,1TPUX@1239|Firmicutes,4HAH3@91061|Bacilli,1ZAUZ@1386|Bacillus	91061|Bacilli	H	Catalyzes the decarboxylative condensation of pimeloyl- acyl-carrier protein and L-alanine to produce 8-amino-7- oxononanoate (AON), acyl-carrier protein , and carbon dioxide	bioF	GO:0003674,GO:0003824,GO:0005488,GO:0006082,GO:0006732,GO:0006766,GO:0006767,GO:0006768,GO:0006790,GO:0006807,GO:0008144,GO:0008150,GO:0008152,GO:0008710,GO:0008890,GO:0009058,GO:0009102,GO:0009108,GO:0009110,GO:0009987,GO:0016053,GO:0016407,GO:0016408,GO:0016453,GO:0016740,GO:0016746,GO:0016747,GO:0017144,GO:0018130,GO:0019752,GO:0019842,GO:0030170,GO:0032787,GO:0034641,GO:0036094,GO:0042364,GO:…	2.3.1.29,2.3.1.47	ko:K00639,ko:K00652	ko00260,ko00780,ko01100,map00260,map00780,map01100	M00123,M00573,M00577	R00371,R03210,R10124	RC00004,RC00039,RC00394,RC02725	ko00000,ko00001,ko00002,ko01000,ko01007	-	-	iSB619.SA_RS12695	Aminotran_1_2
ABS995_05385	224308.BSU30230	0.0	870.0	COG0161@1|root,COG0161@2|Bacteria,1TP9N@1239|Firmicutes,4H9QK@91061|Bacilli,1ZR67@1386|Bacillus	91061|Bacilli	H	Catalyzes the transfer of the alpha-amino group from S- adenosyl-L-methionine (SAM) to 7-keto-8-aminopelargonic acid (KAPA) to form 7,8-diaminopelargonic acid (DAPA). It is the only animotransferase known to utilize SAM as an amino donor	bioA	-	2.6.1.105,2.6.1.62	ko:K00833,ko:K19563	ko00780,ko01100,map00780,map01100	M00123,M00573,M00577	R03231,R10699	RC00006,RC00062,RC00887	ko00000,ko00001,ko00002,ko01000,ko01007	-	-	iSB619.SA_RS12705	Aminotran_3
ABS995_05390	224308.BSU30240	1.88e-177	495.0	COG1424@1|root,COG1424@2|Bacteria,1V38Y@1239|Firmicutes,4HJME@91061|Bacilli,1ZEA6@1386|Bacillus	91061|Bacilli	H	Catalyzes the transformation of pimelate into pimeloyl- CoA with concomitant hydrolysis of ATP to AMP	bioW	-	6.2.1.14	ko:K01906	ko00780,ko01100,map00780,map01100	M00577	R03209	RC00004,RC00014	ko00000,ko00001,ko00002,ko01000	-	-	-	BioW
ABS995_05395	935836.JAEL01000112_gene1297	2.1e-73	224.0	2AAUU@1|root,3107N@2|Bacteria,1V4DJ@1239|Firmicutes,4HVI7@91061|Bacilli,1ZMQF@1386|Bacillus	91061|Bacilli	S	Psort location CytoplasmicMembrane, score	-	-	-	-	-	-	-	-	-	-	-	-	-
ABS995_05400	224308.BSU30250	3.43e-205	568.0	COG1073@1|root,COG1073@2|Bacteria,1UYH0@1239|Firmicutes,4HE35@91061|Bacilli,1ZQKV@1386|Bacillus	91061|Bacilli	S	Acetyl xylan esterase (AXE1)	-	-	-	-	-	-	-	-	-	-	-	-	-
ABS995_05405	224308.BSU30260	1.63e-237	654.0	COG1609@1|root,COG1609@2|Bacteria,1TPZJ@1239|Firmicutes,4HC9Z@91061|Bacilli,1ZD8J@1386|Bacillus	91061|Bacilli	K	Transcriptional regulator	msmR	-	-	ko:K02529	-	-	-	-	ko00000,ko03000	-	-	-	LacI,Peripla_BP_3
ABS995_05410	224308.BSU30270	7.59e-305	831.0	COG1653@1|root,COG1653@2|Bacteria,1TQHT@1239|Firmicutes,4HAH2@91061|Bacilli,1ZD76@1386|Bacillus	91061|Bacilli	G	Bacterial extracellular solute-binding protein	msmE	-	-	ko:K10117	ko02010,map02010	M00196	-	-	ko00000,ko00001,ko00002,ko02000	3.A.1.1.28	-	-	SBP_bac_1,SBP_bac_8
ABS995_05415	224308.BSU30280	1.93e-213	590.0	COG1175@1|root,COG1175@2|Bacteria,1TRA3@1239|Firmicutes,4HEA0@91061|Bacilli,1ZQ7U@1386|Bacillus	91061|Bacilli	P	ABC transporter	amyD	GO:0005575,GO:0005623,GO:0005886,GO:0005887,GO:0016020,GO:0016021,GO:0031224,GO:0031226,GO:0044425,GO:0044459,GO:0044464,GO:0071944	-	ko:K10118	ko02010,map02010	M00196	-	-	ko00000,ko00001,ko00002,ko02000	3.A.1.1.28	-	-	BPD_transp_1
ABS995_05420	224308.BSU30290	1.42e-181	507.0	COG0395@1|root,COG0395@2|Bacteria,1TR8M@1239|Firmicutes,4HAKX@91061|Bacilli,1ZQ4Y@1386|Bacillus	91061|Bacilli	P	ABC transporter (permease)	amyC	-	-	ko:K10119	ko02010,map02010	M00196	-	-	ko00000,ko00001,ko00002,ko02000	3.A.1.1.28	-	-	BPD_transp_1
ABS995_05425	224308.BSU30300	9.62e-317	862.0	COG1486@1|root,COG1486@2|Bacteria,1TQ9I@1239|Firmicutes,4HCGH@91061|Bacilli,1ZQT1@1386|Bacillus	91061|Bacilli	G	Family 4 glycosyl hydrolase	melA	-	3.2.1.22	ko:K07406	ko00052,ko00561,ko00600,ko00603,map00052,map00561,map00600,map00603	-	R01101,R01103,R01104,R01194,R01329,R02926,R03634,R04019,R04470,R05549,R05961,R06091	RC00049,RC00059,RC00451	ko00000,ko00001,ko01000	-	-	-	Glyco_hydro_4,Glyco_hydro_4C
ABS995_05430	224308.BSU30310	4.98e-68	206.0	COG0607@1|root,COG0607@2|Bacteria,1VES3@1239|Firmicutes,4HNRE@91061|Bacilli,1ZH5X@1386|Bacillus	91061|Bacilli	P	Sulfurtransferase	ytwF	-	-	-	-	-	-	-	-	-	-	-	Rhodanese
ABS995_05435	224308.BSU30320	0.0	1637.0	COG0495@1|root,COG0495@2|Bacteria,1TP0Y@1239|Firmicutes,4HAG1@91061|Bacilli,1ZARG@1386|Bacillus	91061|Bacilli	J	Belongs to the class-I aminoacyl-tRNA synthetase family	leuS	GO:0003674,GO:0003824,GO:0004812,GO:0004823,GO:0006082,GO:0006139,GO:0006399,GO:0006412,GO:0006418,GO:0006429,GO:0006518,GO:0006520,GO:0006725,GO:0006807,GO:0008150,GO:0008152,GO:0009058,GO:0009059,GO:0009987,GO:0010467,GO:0016070,GO:0016874,GO:0016875,GO:0019538,GO:0019752,GO:0034641,GO:0034645,GO:0034660,GO:0043038,GO:0043039,GO:0043043,GO:0043170,GO:0043436,GO:0043603,GO:0043604,GO:0044237,GO:…	6.1.1.4	ko:K01869	ko00970,map00970	M00359,M00360	R03657	RC00055,RC00523	ko00000,ko00001,ko00002,ko01000,ko01007,ko03016,ko03029	-	-	-	Anticodon_1,tRNA-synt_1,tRNA-synt_1_2
ABS995_05440	1051501.AYTL01000030_gene3098	2.02e-71	215.0	28XZV@1|root,2ZJVM@2|Bacteria,1W4DK@1239|Firmicutes,4I02G@91061|Bacilli	91061|Bacilli	S	Protein of unknown function (DUF4257)	ytvB	-	-	-	-	-	-	-	-	-	-	-	DUF4257
ABS995_05445	224308.BSU30340	7.09e-179	499.0	COG1366@1|root,COG2202@1|root,COG1366@2|Bacteria,COG2202@2|Bacteria,1V4PP@1239|Firmicutes,4HER6@91061|Bacilli,1ZE0R@1386|Bacillus	91061|Bacilli	T	Motif C-terminal to PAS motifs (likely to contribute to PAS structural domain)	pfyP	GO:0003674,GO:0003824,GO:0004672,GO:0004674,GO:0005575,GO:0005622,GO:0005623,GO:0005737,GO:0006464,GO:0006468,GO:0006793,GO:0006796,GO:0006807,GO:0007154,GO:0007165,GO:0008150,GO:0008152,GO:0009987,GO:0016301,GO:0016310,GO:0016740,GO:0016772,GO:0016773,GO:0019538,GO:0023052,GO:0035556,GO:0036211,GO:0043170,GO:0043412,GO:0044237,GO:0044238,GO:0044260,GO:0044267,GO:0044424,GO:0044464,GO:0050789,GO:…	-	-	-	-	-	-	-	-	-	-	PAS_9,STAS
ABS995_05450	224308.BSU30350	2.24e-264	726.0	COG0477@1|root,COG2814@2|Bacteria,1TPJ6@1239|Firmicutes,4HAGJ@91061|Bacilli,1ZBPE@1386|Bacillus	91061|Bacilli	EGP	Major facilitator superfamily	yttB	-	-	-	-	-	-	-	-	-	-	-	MFS_1
ABS995_05455	1051501.AYTL01000030_gene3101	7.34e-81	249.0	COG2433@1|root,COG2433@2|Bacteria,1VFAN@1239|Firmicutes,4HQ1M@91061|Bacilli,1ZDUX@1386|Bacillus	91061|Bacilli	S	Pfam Transposase IS66	yttA	-	-	-	-	-	-	-	-	-	-	-	LMBR1
ABS995_05460	224308.BSU30370	0.0	1150.0	COG0577@1|root,COG0577@2|Bacteria,1TR2D@1239|Firmicutes,4H9SH@91061|Bacilli,1ZBJC@1386|Bacillus	91061|Bacilli	V	ABC transporter (permease)	bceB	-	-	ko:K11632,ko:K19080	ko01503,ko02010,ko02020,ko05150,map01503,map02010,map02020,map05150	M00314,M00730,M00732,M00737,M00738	-	-	ko00000,ko00001,ko00002,ko01504,ko02000	3.A.1.134.3,3.A.1.134.7	-	-	FtsX
ABS995_05465	224308.BSU30380	4.28e-176	491.0	COG1136@1|root,COG1136@2|Bacteria,1TNZG@1239|Firmicutes,4H9UT@91061|Bacilli,1ZCDW@1386|Bacillus	91061|Bacilli	V	ABC transporter, ATP-binding protein	bceA	-	-	ko:K02003,ko:K11631,ko:K19079	ko01503,ko02010,ko02020,ko05150,map01503,map02010,map02020,map05150	M00258,M00314,M00730,M00732,M00737,M00738	-	-	ko00000,ko00001,ko00002,ko01504,ko02000	3.A.1,3.A.1.134.3,3.A.1.134.7	-	-	ABC_tran
ABS995_05470	224308.BSU30390	4.09e-226	624.0	COG0642@1|root,COG2205@2|Bacteria,1TSIC@1239|Firmicutes,4HC32@91061|Bacilli,1ZS7P@1386|Bacillus	91061|Bacilli	T	His Kinase A (phosphoacceptor) domain	bceS	-	2.7.13.3	ko:K11629,ko:K19077	ko01503,ko02020,map01503,map02020	M00469,M00725,M00726,M00730,M00733,M00738	-	-	ko00000,ko00001,ko00002,ko01000,ko01001,ko01504,ko02022	-	-	-	HATPase_c
ABS995_05475	224308.BSU30400	8.35e-163	456.0	COG0745@1|root,COG0745@2|Bacteria,1TR32@1239|Firmicutes,4HAUJ@91061|Bacilli,1ZCP0@1386|Bacillus	91061|Bacilli	T	COG0745 Response regulators consisting of a CheY-like receiver domain and a winged-helix DNA-binding domain	graR	-	-	ko:K11630,ko:K19078	ko01503,ko02020,map01503,map02020	M00469,M00725,M00726,M00730,M00733,M00738	-	-	ko00000,ko00001,ko00002,ko01504,ko02022	-	-	-	Response_reg,Trans_reg_C
ABS995_05480	224308.BSU30410	1.62e-295	808.0	COG0577@1|root,COG0577@2|Bacteria,1TPUU@1239|Firmicutes,4HDKX@91061|Bacilli,1ZE27@1386|Bacillus	91061|Bacilli	V	COG0577 ABC-type antimicrobial peptide transport system, permease component	ytrF	-	-	ko:K02004,ko:K16918	ko02010,map02010	M00258,M00584	-	-	ko00000,ko00001,ko00002,ko02000	3.A.1	-	-	FtsX,MacB_PCD
ABS995_05485	224308.BSU30420	4.14e-163	456.0	COG1136@1|root,COG1136@2|Bacteria,1TPBJ@1239|Firmicutes,4HCWT@91061|Bacilli,1ZPYX@1386|Bacillus	91061|Bacilli	V	ABC transporter, ATP-binding protein	ytrE	-	-	ko:K16920	ko02010,map02010	M00584	-	-	ko00000,ko00001,ko00002,ko02000	3.A.1	-	-	ABC_tran
ABS995_05490	720555.BATR1942_12985	6.78e-193	540.0	28RDX@1|root,2ZDT6@2|Bacteria,1W1HD@1239|Firmicutes,4I0VX@91061|Bacilli	91061|Bacilli	-	-	-	-	-	ko:K16919	ko02010,map02010	M00584	-	-	ko00000,ko00001,ko00002,ko02000	3.A.1	-	-	ABC2_membrane_5
ABS995_05495	224308.BSU30440	3.08e-174	493.0	2EWYB@1|root,33Q9P@2|Bacteria,1VRDR@1239|Firmicutes,4HT25@91061|Bacilli,1ZS7Q@1386|Bacillus	91061|Bacilli	P	ABC-2 family transporter protein	-	-	-	ko:K16919	ko02010,map02010	M00584	-	-	ko00000,ko00001,ko00002,ko02000	3.A.1	-	-	-
ABS995_05500	1051501.AYTL01000030_gene3110	1.71e-206	571.0	COG1131@1|root,COG1131@2|Bacteria,1VYEA@1239|Firmicutes,4HXN2@91061|Bacilli,1ZPYY@1386|Bacillus	91061|Bacilli	P	ABC transporter, ATP-binding protein	ytrB	-	-	ko:K16921	ko02010,map02010	M00584	-	-	ko00000,ko00001,ko00002,ko02000	3.A.1	-	-	ABC_tran
ABS995_05505	1051501.AYTL01000030_gene3111	9.69e-83	245.0	COG1725@1|root,COG1725@2|Bacteria,1VFD0@1239|Firmicutes,4HNIT@91061|Bacilli,1ZGQV@1386|Bacillus	91061|Bacilli	K	GntR family transcriptional regulator	ytrA	-	-	ko:K07979	-	-	-	-	ko00000,ko03000	-	-	-	GntR
ABS995_05515	224308.BSU30470	5.18e-55	172.0	29JW2@1|root,306TD@2|Bacteria,1U0BH@1239|Firmicutes,4I9NA@91061|Bacilli,1ZISQ@1386|Bacillus	91061|Bacilli	S	Protein of unknown function (DUF2524)	ytzC	-	-	-	-	-	-	-	-	-	-	-	DUF2524
[truncated: 2,885 more rows]
